# Supplementary material for: Computational design of ultra-robust strain sensors for soft robot perception and autonomy
Source: Nat Commun. 2024 Feb 22;15:1636. doi: 10.1038/s41467-024-45786-y (PMC10883982; doi:10.1038/s41467-024-45786-y)
Supplement: Supplementary file 14 — Source Data [file 41467_2024_45786_MOESM14_ESM.zip]

Archive with 7 entries (6 files):
- Source data/
- Source data/Source Data Fig. 5.xlsx
- Source data/Source Data Fig. 4.xlsx
- Source data/Source Data Fig. 3.xlsx
- Source data/Source Data Fig. 2.xlsx
- Source data/Source Data Fig. 1.xlsx
- Source data/Source Data Fig. 6.xlsx
