# Supplementary material for: Computational design of ultra-robust strain sensors for soft robot perception and autonomy
Source: Nat Commun. 2024 Feb 22;15:1636. doi: 10.1038/s41467-024-45786-y (PMC10883982; doi:10.1038/s41467-024-45786-y)
Supplement: Supplementary file 14 — Source Data [file 41467_2024_45786_MOESM14_ESM.zip › Source data/Source Data Fig. 5.xlsx]

## Sheet: Figure 5e
t	real_x	real_y	pred_x	pred_y
-0.01208	15.9805	-23.011	19.161	-25.98
0.98331	16.5915	-23.8911	18.1726	-25.3065
1.96038	16.4465	-23.868	17.9468	-25.0825
2.9363	16.0901	-24.0563	17.8823	-24.8788
3.9231	16.2873	-24.0721	17.6951	-24.781
4.89223	15.4275	-24.1914	17.4236	-24.7437
5.87652	15.4126	-24.3087	17.0803	-24.7248
6.84825	15.8357	-24.2462	16.7009	-24.7202
7.82848	15.0441	-24.3061	16.3242	-24.7118
8.80539	14.3417	-24.3444	15.9475	-24.7028
9.78088	14.0044	-24.3936	15.5789	-24.6913
10.7609	13.6011	-24.4513	15.204	-24.6265
11.7353	13.3342	-24.4843	14.8986	-24.6131
12.7147	12.8848	-24.5015	14.5426	-24.5939
13.6908	12.6362	-24.5154	14.2232	-24.5744
14.6682	12.2465	-24.5718	13.8371	-24.5595
15.646	11.9859	-24.5948	13.4594	-24.544
16.6223	11.5659	-24.6474	13.0161	-24.5331
17.6005	11.1996	-24.6895	12.5935	-24.5267
18.577	10.8618	-24.6994	12.1885	-24.5341
19.5546	10.5759	-24.7564	11.7718	-24.527
20.5318	10.1145	-24.7596	11.383	-24.5162
21.5089	9.71983	-24.8085	10.9988	-24.5067
22.4864	9.40557	-24.8205	10.6115	-24.4898
23.4633	8.87672	-24.8082	10.2519	-24.4709
24.4408	8.61377	-24.8361	9.8677	-24.4593
25.4179	8.10284	-24.8276	9.49629	-24.4475
26.3952	7.55775	-24.8558	9.1163	-24.4379
27.3725	7.33202	-24.8647	8.73606	-24.4273
28.3496	7.0523	-24.8803	8.37125	-24.4129
29.3269	6.59131	-24.9034	7.99478	-24.4048
30.3041	6.33023	-24.8766	7.63805	-24.3908
31.2814	5.9799	-24.8593	7.28534	-24.3772
32.2586	5.71558	-24.8686	6.9344	-24.3575
33.2358	5.38124	-24.8705	6.59391	-24.3362
34.2131	5.09923	-24.871	6.22624	-24.3384
35.1903	4.69594	-24.8521	5.84256	-24.337
36.1676	4.42785	-24.8638	5.46896	-24.3472
37.1448	4.01795	-24.8476	5.12691	-24.3615
38.122	3.60997	-24.8446	4.77495	-24.3551
39.0993	3.24656	-24.8419	4.41222	-24.3535
40.0765	2.97207	-24.843	4.05081	-24.351
41.0537	2.50391	-24.8219	3.67308	-24.3528
42.031	2.07193	-24.7756	3.29871	-24.3515
43.0082	1.58812	-24.7913	2.92655	-24.3497
43.9855	1.04809	-24.8189	2.53857	-24.3524
44.9627	0.77051	-24.7817	2.16442	-24.3465
45.9399	0.34047	-24.7579	1.78577	-24.3421
46.9172	-0.00493	-24.7554	1.40614	-24.3345
47.8944	-0.33628	-24.7456	1.03935	-24.327
48.8716	-0.74355	-24.7591	0.65705	-24.3253
49.8489	-1.19047	-24.7446	0.26564	-24.3233
50.8261	-1.52507	-24.7561	-0.13187	-24.3218
51.8034	-2.07872	-24.7559	-0.52085	-24.3173
52.7806	-2.43678	-24.7499	-0.91616	-24.3204
53.7578	-2.78907	-24.7117	-1.31558	-24.3227
54.7351	-3.05049	-24.7199	-1.6893	-24.3127
55.7123	-3.56396	-24.7075	-2.06961	-24.3057
56.6895	-3.94581	-24.694	-2.45317	-24.3007
57.6668	-4.32281	-24.6654	-2.83179	-24.2923
58.644	-4.81299	-24.641	-3.20774	-24.2823
59.6212	-5.2348	-24.6467	-3.58634	-24.274
60.5985	-5.49261	-24.6327	-3.96999	-24.2671
61.5757	-5.92647	-24.6309	-4.34291	-24.2576
62.553	-6.32532	-24.6341	-4.72008	-24.25
63.5302	-6.66849	-24.6468	-5.09432	-24.2433
64.5074	-7.03291	-24.6438	-5.468	-24.235
65.4847	-7.43258	-24.6383	-5.84491	-24.2265
66.4619	-7.93214	-24.6514	-6.20585	-24.2173
67.4391	-8.23561	-24.6479	-6.57272	-24.2094
68.4164	-8.67868	-24.652	-6.95193	-24.2037
69.3936	-9.09244	-24.6423	-7.32963	-24.1971
70.3709	-9.5813	-24.6074	-7.70444	-24.188
71.3481	-9.96287	-24.6201	-8.09054	-24.1827
72.3253	-10.3246	-24.6153	-8.48692	-24.1784
73.3026	-10.615	-24.6378	-8.87188	-24.1693
74.2798	-11.189	-24.6198	-9.26415	-24.1629
75.257	-11.5484	-24.6142	-9.65929	-24.1586
76.2343	-11.8987	-24.6293	-10.0373	-24.1491
77.2115	-12.3078	-24.6154	-10.4134	-24.1394
78.1887	-12.8047	-24.602	-10.7963	-24.1344
79.166	-13.1585	-24.5993	-11.1915	-24.1322
80.1432	-13.6445	-24.5951	-11.5703	-24.1258
81.1205	-14.0843	-24.575	-11.9278	-24.1122
82.0977	-14.4176	-24.5503	-12.2867	-24.0962
83.0749	-14.7384	-24.5672	-12.6501	-24.0881
84.0522	-15.053	-24.5482	-13.0271	-24.081
85.0294	-15.4102	-24.5549	-13.387	-24.0722
86.0066	-15.7693	-24.5357	-13.7484	-24.0642
86.9839	-16.1274	-24.5003	-14.1325	-24.0612
87.9611	-16.4661	-24.5481	-14.4871	-24.0508
88.9384	-16.9101	-24.5143	-14.8403	-24.0419
89.9156	-17.1685	-24.4954	-15.1965	-24.0321
90.8928	-17.5781	-24.4991	-15.5503	-24.0251
91.8701	-17.9683	-24.4885	-15.8861	-24.0164
92.8473	-18.4864	-24.4817	-16.2146	-24.0063
93.8246	-18.8585	-24.4691	-16.5347	-23.9988
94.8018	-19.2135	-24.4392	-16.8272	-23.9866
95.779	-19.5162	-24.4524	-17.1626	-23.9716
96.7563	-19.9532	-24.4326	-17.5111	-23.9588
97.7335	-20.2889	-24.4274	-17.8299	-23.9444
98.7107	-20.7895	-24.4052	-18.1318	-23.925
99.688	-21.207	-24.3841	-18.4621	-23.9
100.665	-21.6051	-24.38	-18.7705	-23.8746
101.642	-21.9576	-24.3522	-19.0679	-23.8502
102.62	-22.3529	-24.3311	-19.3496	-23.8302
103.597	-22.7243	-24.3425	-19.6593	-23.7989
104.574	-23.215	-24.3132	-19.9268	-23.771
105.551	-23.7589	-24.2739	-20.2016	-23.7427
106.529	-24.0613	-24.2603	-20.4977	-23.7207
107.506	-24.4639	-24.2332	-20.7853	-23.696
108.483	-24.7933	-24.2219	-21.081	-23.6835
109.46	-25.0808	-24.2254	-21.38	-23.6643
110.438	-25.4373	-24.2337	-21.6795	-23.6458
111.415	-25.9443	-24.1854	-21.9642	-23.6214
112.392	-26.3315	-24.1752	-22.2766	-23.5955
113.369	-26.8922	-24.1359	-22.5764	-23.5737
114.347	-27.2854	-24.1078	-22.8619	-23.5607
115.324	-27.7601	-24.1068	-23.1691	-23.5493
116.301	-28.128	-24.0928	-23.4358	-23.5375
117.278	-28.6171	-24.0519	-23.688	-23.5316
118.255	-28.9666	-24.0313	-23.9863	-23.5187
119.233	-29.3618	-23.9914	-24.3067	-23.511
120.21	-29.7668	-23.9835	-24.5812	-23.5058
121.187	-30.1525	-23.9661	-24.8946	-23.5076
122.164	-30.4967	-23.9384	-25.2349	-23.5084
123.142	-30.8698	-23.9244	-25.6107	-23.5119
124.119	-31.2258	-23.9076	-25.9659	-23.51
125.096	-31.6217	-23.9017	-26.3738	-23.5074
126.073	-32.0523	-23.8676	-26.7813	-23.4976
127.051	-32.4316	-23.856	-27.1938	-23.4868
128.028	-32.9792	-23.8364	-27.5996	-23.467
129.005	-33.3343	-23.8174	-28.0105	-23.4483
129.982	-33.2799	-23.8105	-28.4154	-23.4281
130.96	-33.3662	-23.7323	-28.8181	-23.4113
131.937	-33.8052	-23.7121	-29.2344	-23.3915
132.914	-34.0287	-23.724	-29.6336	-23.3771
133.891	-34.4382	-23.6707	-30.0433	-23.3595
134.869	-34.7275	-23.676	-30.5084	-23.3288
135.846	-35.1066	-23.6246	-30.9686	-23.2976
136.823	-35.398	-23.6383	-31.4284	-23.2669
137.8	-35.8154	-23.6197	-31.9145	-23.2308
138.777	-36.1307	-23.5858	-32.3758	-23.201
139.755	-36.5942	-23.5622	-32.8504	-23.1667
140.732	-36.9925	-23.5243	-33.3396	-23.1289
141.709	-37.3196	-23.467	-33.8286	-23.0887
142.686	-37.6495	-23.4445	-34.3217	-23.0468
143.664	-38.1261	-23.4176	-34.8233	-23.0019
144.641	-38.5562	-23.3747	-35.2893	-22.9603
145.618	-38.9637	-23.3395	-35.7493	-22.9164
146.595	-39.3685	-23.3114	-36.2139	-22.8734
147.573	-39.7739	-23.2957	-36.6646	-22.8255
148.55	-40.2366	-23.2715	-37.0922	-22.7831
149.527	-40.4957	-23.2655	-37.5391	-22.7346
150.504	-41.0443	-23.2257	-37.984	-22.6851
151.482	-41.5085	-23.2377	-38.444	-22.6323
152.459	-41.8621	-23.2396	-38.8852	-22.5829
153.436	-42.2052	-23.2207	-39.3337	-22.5303
154.413	-42.6652	-23.2002	-39.7961	-22.4715
155.39	-42.9375	-23.1858	-40.2228	-22.4175
156.368	-43.3126	-23.151	-40.6613	-22.3652
157.345	-43.6133	-23.1499	-41.092	-22.3138
158.322	-43.9529	-23.1123	-41.4973	-22.2662
159.299	-44.2074	-23.0923	-41.911	-22.2184
160.277	-44.5756	-23.0825	-42.309	-22.1726
161.254	-44.8102	-23.0611	-42.7042	-22.127
162.231	-45.1872	-23.0276	-43.0988	-22.0848
163.208	-45.5099	-23.032	-43.4883	-22.0498
164.186	-45.8267	-23.0017	-43.8682	-22.0139
165.163	-46.1494	-22.9864	-44.2828	-21.9776
166.14	-46.5266	-22.9843	-44.7086	-21.9376
167.117	-46.9229	-22.9511	-45.1238	-21.9032
168.095	-47.268	-22.9367	-45.5261	-21.8761
169.072	-47.7535	-22.8796	-45.9519	-21.8396
170.049	-48.1611	-22.8368	-46.3642	-21.8071
171.026	-48.6269	-22.8192	-46.7857	-21.7764
172.004	-48.9209	-22.7788	-47.1846	-21.7476
172.981	-49.2657	-22.7405	-47.5965	-21.7133
173.958	-49.5844	-22.7213	-48.0057	-21.6825
174.935	-50.0006	-22.6838	-48.4171	-21.6498
175.912	-50.3205	-22.6901	-48.825	-21.6167
176.89	-50.8182	-22.6201	-49.2233	-21.5836
177.867	-51.1341	-22.59	-49.6299	-21.5457
178.844	-51.5937	-22.5401	-50.0411	-21.5112
179.821	-52.0088	-22.5142	-50.4518	-21.4713
180.799	-52.4183	-22.4608	-50.859	-21.4349
181.776	-52.7288	-22.414	-51.2639	-21.3954
182.753	-53.1917	-22.3974	-51.6626	-21.3547
183.73	-53.6336	-22.3467	-52.0577	-21.308
184.708	-54.0435	-22.31	-52.4367	-21.2639
185.685	-54.3225	-22.2973	-52.8061	-21.2166
186.662	-54.6408	-22.2569	-53.1415	-21.1826
187.639	-55.0695	-22.2239	-53.4861	-21.1399
188.617	-55.3704	-22.1876	-53.8244	-21.0992
189.594	-55.7659	-22.134	-54.1734	-21.0577
190.571	-56.1012	-22.0995	-54.5218	-21.0157
191.548	-56.6527	-22.041	-54.8679	-20.9689
192.526	-57.0749	-21.9789	-55.2133	-20.9271
193.503	-57.2968	-21.9325	-55.5508	-20.8883
194.48	-57.5531	-21.9541	-55.8961	-20.8467
195.457	-58	-21.8884	-56.2277	-20.8091
196.434	-58.2712	-21.8389	-56.565	-20.7724
197.412	-58.6826	-21.8348	-56.9076	-20.7321
198.389	-58.9183	-21.841	-57.2424	-20.696
199.366	-59.465	-21.7832	-57.5787	-20.6566
200.343	-59.8917	-21.7402	-57.9134	-20.6191
201.321	-60.199	-21.6834	-58.246	-20.5819
202.298	-60.5214	-21.6958	-58.5774	-20.5451
203.275	-60.8731	-21.6809	-58.9066	-20.5079
204.252	-61.2082	-21.6291	-59.2435	-20.4683
205.23	-61.6129	-21.6035	-59.5725	-20.4347
206.207	-61.9635	-21.5559	-59.9009	-20.4008
207.184	-62.3265	-21.5409	-60.234	-20.3627
208.161	-62.6333	-21.5343	-60.5714	-20.3223
209.139	-62.9357	-21.5174	-60.9107	-20.2819
210.116	-63.362	-21.5	-61.2422	-20.245
211.093	-63.6471	-21.4833	-61.5744	-20.2082
212.07	-64.0451	-21.4597	-61.9026	-20.1736
213.047	-64.3474	-21.4229	-62.2415	-20.1353
214.025	-64.7312	-21.3783	-62.5927	-20.0938
215.002	-65.1045	-21.3565	-62.9308	-20.0563
215.979	-65.464	-21.3075	-63.2753	-20.0202
216.956	-65.7099	-21.3164	-63.6233	-19.986
217.934	-66.2722	-21.2788	-63.9738	-19.9527
218.911	-66.635	-21.2456	-64.3284	-19.9195
219.888	-67.0341	-21.1865	-64.6856	-19.8876
220.865	-67.3608	-21.1661	-65.0452	-19.8576
221.843	-67.7138	-21.1198	-65.4055	-19.8267
222.82	-67.9654	-21.1125	-65.7755	-19.7963
223.797	-68.3349	-21.1178	-66.1362	-19.7694
224.774	-68.6469	-21.0755	-66.5035	-19.7434
225.752	-68.9393	-21.0244	-66.8756	-19.7134
226.729	-69.2416	-20.9947	-67.2543	-19.6848
227.706	-69.5419	-20.9707	-67.6346	-19.6579
228.683	-69.8456	-20.9363	-68.0213	-19.6336
229.661	-70.1367	-20.8999	-68.4092	-19.6067
230.638	-70.4917	-20.8596	-68.8009	-19.5824
231.615	-70.799	-20.8399	-69.2023	-19.5579
232.592	-71.1781	-20.8088	-69.5908	-19.5391
233.57	-71.507	-20.7653	-69.9781	-19.5193
234.547	-71.9493	-20.7143	-70.3696	-19.5003
235.524	-72.2428	-20.7135	-70.7549	-19.4833
236.501	-72.7128	-20.6481	-71.142	-19.4531
237.478	-73.0131	-20.6129	-71.4944	-19.4295
238.456	-73.4438	-20.5674	-71.877	-19.3881
239.433	-73.7962	-20.5519	-72.2196	-19.3536
240.41	-74.139	-20.4939	-72.5543	-19.3169
241.387	-74.3749	-20.4351	-72.9056	-19.2512
242.364	-74.7232	-20.4364	-73.2058	-19.1981
243.342	-74.8165	-20.4186	-73.5205	-19.1146
244.319	-75.0598	-20.2678	-73.8642	-19.0139
245.297	-75.6078	-20.1671	-74.1706	-18.9135
246.273	-75.9788	-20.1839	-74.4817	-18.8059
247.251	-76.1499	-20.1938	-74.6839	-18.7431
248.229	-76.6932	-20.0856	-74.9317	-18.7109
249.204	-76.8795	-20.0127	-75.1072	-18.6759
250.183	-77.063	-19.9916	-75.3259	-18.6765
251.159	-77.5997	-19.9893	-75.5233	-18.6811
252.137	-77.3054	-20.0077	-75.7048	-18.6783
253.115	-77.7249	-19.8368	-75.9009	-18.6852
254.09	-77.7379	-19.859	-76.0777	-18.6783
255.071	-77.8059	-19.8715	-76.2382	-18.6803
256.043	-78.1251	-19.8236	-76.4061	-18.6697
257.026	-77.907	-19.8162	-76.5558	-18.6737
257.999	-78.0896	-19.7588	-76.7431	-18.6653
258.977	-78.0146	-19.8036	-76.8848	-18.6681
259.958	-78.0146	-19.786	-77.0595	-18.6631
260.926	-78.0624	-19.7726	-77.196	-18.6762
261.918	-77.9927	-19.7909	-77.3583	-18.7414
262.876	-78.0635	-19.7768	-77.4213	-18.9157
263.872	-78.0115	-19.7891	-77.5906	-19.108
264.843	-78.0347	-19.7792	-77.8362	-19.1787
265.813	-78.0309	-19.781	-78.0362	-19.1247
266.832	-78.0161	-19.7881	-78.2412	-19.045
267.734	-78.04	-19.7807	-78.469	-18.9585
268.832	-78.0191	-19.7828	-78.7048	-18.8578
269.735	-78.026	-19.7867	-78.9193	-18.7528

## Sheet: Figure 5f
t	real_x	real_y	pred_x	pred_y
-0.01208	15.7083	-22.4633	19.9432	-25.1753
0.98331	16.1638	-23.3864	17.7542	-25.0964
1.96038	15.9574	-23.3159	17.1994	-25.0119
2.9363	15.5776	-23.524	17.0688	-24.9307
3.9231	15.6549	-23.5774	16.8856	-24.8477
4.89223	15.2275	-23.5664	16.6272	-24.8186
5.87652	15.2749	-23.6199	16.2998	-24.8103
6.84825	15.5256	-23.6159	15.9375	-24.8028
7.82848	14.7877	-23.6348	15.5853	-24.7954
8.80539	14.163	-23.6299	15.2311	-24.7888
9.78088	13.8579	-23.6784	14.8751	-24.784
10.7609	13.3784	-23.7135	14.4389	-24.7622
11.7353	13.0874	-23.7299	14.207	-24.739
12.7147	12.6021	-23.7497	13.827	-24.7217
13.6908	12.3345	-23.7778	13.5589	-24.7019
14.6682	11.9746	-23.7775	13.1719	-24.6998
15.646	11.7401	-23.7752	12.7816	-24.6944
16.6223	11.3846	-23.7941	12.4023	-24.6826
17.6005	11.12	-23.7945	12.0156	-24.6692
18.577	10.7757	-23.8039	11.6123	-24.6749
19.5546	10.3866	-23.833	11.2198	-24.6654
20.5318	10.0092	-23.8191	10.849	-24.652
21.5089	9.60109	-23.8707	10.4692	-24.64
22.4864	9.21493	-23.8897	10.0962	-24.6243
23.4633	8.93482	-23.8565	9.72824	-24.6117
24.4408	8.57642	-23.8711	9.34661	-24.5988
25.4179	8.18104	-23.887	8.96906	-24.5864
26.3952	7.89698	-23.8926	8.58259	-24.5743
27.3725	7.37672	-23.8913	8.19108	-24.5622
28.3496	7.0294	-23.8962	7.81778	-24.5426
29.3269	6.73216	-23.8733	7.4438	-24.5241
30.3041	6.44488	-23.8598	7.07654	-24.503
31.2814	6.14899	-23.8478	6.72886	-24.4785
32.2586	5.88206	-23.8311	6.38649	-24.4587
33.2358	5.37931	-23.8259	6.03395	-24.4416
34.2131	5.06161	-23.8379	5.67102	-24.4257
35.1903	4.61436	-23.8267	5.31584	-24.4041
36.1676	4.31672	-23.7854	4.96861	-24.3846
37.1448	3.93314	-23.7454	4.61001	-24.3688
38.122	3.57038	-23.7834	4.25128	-24.3512
39.0993	3.3157	-23.7632	3.90774	-24.3359
40.0765	3.04983	-23.7728	3.55621	-24.3179
41.0537	2.63466	-23.7661	3.19577	-24.3042
42.031	2.27392	-23.7304	2.84618	-24.29
43.0082	1.92624	-23.7625	2.49953	-24.2672
43.9855	1.6218	-23.7401	2.15724	-24.2489
44.9627	1.28566	-23.7335	1.81085	-24.2313
45.9399	0.9069	-23.7859	1.46683	-24.2145
46.9172	0.58348	-23.7935	1.13271	-24.1947
47.8944	0.20023	-23.7709	0.79852	-24.1754
48.8716	-0.0667	-23.7642	0.47229	-24.1619
49.8489	-0.49474	-23.7584	0.14129	-24.1465
50.8261	-0.78025	-23.7717	-0.20584	-24.1355
51.8034	-1.2144	-23.7703	-0.56863	-24.1279
52.7806	-1.57538	-23.7625	-0.93353	-24.1179
53.7578	-1.93189	-23.7338	-1.28225	-24.1054
54.7351	-2.22211	-23.7402	-1.63292	-24.0922
55.7123	-2.59476	-23.7283	-1.97444	-24.0779
56.6895	-2.93428	-23.7101	-2.33602	-24.0687
57.6668	-3.28993	-23.6893	-2.68309	-24.0573
58.644	-3.51652	-23.6923	-3.04253	-24.0426
59.6212	-4.01778	-23.6591	-3.41914	-24.0205
60.5985	-4.41218	-23.6385	-3.79494	-24.0142
61.5757	-4.74554	-23.6282	-4.14403	-24.0021
62.553	-5.12286	-23.6228	-4.50011	-23.9899
63.5302	-5.52036	-23.6006	-4.82051	-23.9779
64.5074	-5.90394	-23.5894	-5.16801	-23.9664
65.4847	-6.19311	-23.574	-5.50808	-23.9505
66.4619	-6.54335	-23.5542	-5.84621	-23.9349
67.4391	-6.83482	-23.5586	-6.17465	-23.9189
68.4164	-7.27307	-23.5188	-6.51085	-23.9046
69.3936	-7.6212	-23.5175	-6.88553	-23.8911
70.3709	-7.87575	-23.5011	-7.25543	-23.8769
71.3481	-8.14112	-23.4555	-7.60507	-23.8619
72.3253	-8.56939	-23.4356	-7.93848	-23.8446
73.3026	-8.87272	-23.4375	-8.26861	-23.8271
74.2798	-9.21699	-23.4112	-8.60399	-23.8105
75.257	-9.516	-23.4126	-8.94432	-23.7948
76.2343	-10.0525	-23.3761	-9.28933	-23.7797
77.2115	-10.4179	-23.3824	-9.61025	-23.7613
78.1887	-10.903	-23.3541	-9.94328	-23.7446
79.166	-11.3253	-23.3214	-10.2638	-23.7325
80.1432	-11.6228	-23.3162	-10.5822	-23.7282
81.1205	-11.8808	-23.2989	-10.8936	-23.7077
82.0977	-12.2262	-23.2892	-11.231	-23.6898
83.0749	-12.4761	-23.2574	-11.5684	-23.6723
84.0522	-12.8527	-23.2193	-11.9194	-23.6551
85.0294	-13.2886	-23.2178	-12.2625	-23.6373
86.0066	-13.6119	-23.1666	-12.6029	-23.6199
86.9839	-14.0728	-23.1411	-12.9677	-23.6043
87.9611	-14.3919	-23.1433	-13.3493	-23.5911
88.9384	-14.7047	-23.1108	-13.7129	-23.576
89.9156	-15.0533	-23.1035	-14.0694	-23.5608
90.8928	-15.395	-23.0793	-14.4385	-23.5469
91.8701	-15.7437	-23.095	-14.7951	-23.5314
92.8473	-16.2595	-23.0491	-15.162	-23.5175
93.8246	-16.5648	-23.0271	-15.5349	-23.5037
94.8018	-17.0072	-22.9839	-15.8862	-23.4879
95.779	-17.2951	-22.9527	-16.2234	-23.4704
96.7563	-17.7007	-22.9627	-16.5601	-23.4528
97.7335	-17.9427	-22.9488	-16.9007	-23.4366
98.7107	-18.3512	-22.9224	-17.251	-23.4211
99.688	-18.7907	-22.9308	-17.5331	-23.4014
100.665	-19.0348	-22.9169	-17.8613	-23.3853
101.642	-19.3823	-22.8832	-18.1106	-23.3648
102.62	-19.5694	-22.9035	-18.3951	-23.3499
103.597	-19.5523	-22.9523	-18.6301	-23.327
104.574	-19.9466	-22.9035	-18.8948	-23.3132
105.551	-20.2953	-22.8874	-19.1013	-23.291
106.529	-20.6937	-22.8611	-19.3228	-23.2749
107.506	-21.1425	-22.8078	-19.5048	-23.2487
108.483	-21.4271	-22.8143	-19.6814	-23.2278
109.46	-21.8264	-22.7672	-19.8867	-23.2042
110.438	-22.1414	-22.7209	-20.0662	-23.1894
111.415	-22.5451	-22.7089	-20.2415	-23.1746
112.392	-22.8269	-22.7097	-20.4271	-23.1669
113.369	-23.3116	-22.6305	-20.6231	-23.161
114.347	-23.6133	-22.6167	-20.8371	-23.1616
115.324	-23.9829	-22.6081	-21.044	-23.1722
116.301	-24.2728	-22.5566	-21.2797	-23.1828
117.278	-24.7037	-22.5984	-21.4958	-23.2022
118.255	-25.0763	-22.5688	-21.7253	-23.2149
119.233	-25.3815	-22.5324	-21.9263	-23.2347
120.21	-25.7567	-22.6338	-22.2021	-23.2538
121.187	-26.1595	-22.485	-22.4236	-23.2722
122.164	-26.4102	-22.4057	-22.7334	-23.2941
123.142	-26.7164	-22.4079	-23.0305	-23.314
124.119	-26.9201	-22.3714	-23.3798	-23.3352
125.096	-27.2532	-22.3743	-23.718	-23.355
126.073	-27.5861	-22.308	-24.125	-23.3734
127.051	-28.0124	-22.2768	-24.5114	-23.3919
128.028	-28.4694	-22.2821	-24.9539	-23.4104
129.005	-28.8162	-22.2543	-25.3982	-23.4264
129.982	-29.3555	-22.18	-25.8366	-23.4412
130.96	-29.6737	-22.1244	-26.2963	-23.4488
131.937	-30.0896	-22.1213	-26.77	-23.4508
132.914	-30.4501	-22.1544	-27.2768	-23.4481
133.891	-30.8634	-22.1136	-27.7845	-23.4427
134.869	-31.1716	-22.0994	-28.2877	-23.4298
135.846	-31.5241	-22.0614	-28.8318	-23.4078
136.823	-31.8108	-22.033	-29.3606	-23.3838
137.8	-32.2435	-21.986	-29.9183	-23.3544
138.777	-32.6013	-21.929	-30.4721	-23.3262
139.755	-32.9501	-21.8802	-31.0589	-23.2906
140.732	-33.1891	-21.8893	-31.652	-23.2545
141.709	-33.6617	-21.8711	-32.2428	-23.2182
142.686	-34.0138	-21.8296	-32.8489	-23.1798
143.664	-34.392	-21.8041	-33.4182	-23.1419
144.641	-34.7768	-21.8184	-34.005	-23.1014
145.618	-35.0954	-21.8047	-34.5741	-23.0641
146.595	-35.4273	-21.7759	-35.1316	-23.0278
147.573	-35.7545	-21.7553	-35.7023	-22.9851
148.55	-36.1099	-21.7348	-36.2282	-22.9473
149.527	-36.4255	-21.739	-36.7715	-22.9054
150.504	-36.7897	-21.7042	-37.3116	-22.8649
151.482	-37.0549	-21.696	-37.8384	-22.8217
152.459	-37.4253	-21.6511	-38.3614	-22.7768
153.436	-37.7124	-21.6258	-38.8629	-22.7353
154.413	-38.0872	-21.5987	-39.3442	-22.6961
155.39	-38.3758	-21.5576	-39.8071	-22.6534
156.368	-38.827	-21.5591	-40.2479	-22.6128
157.345	-39.1179	-21.5681	-40.6817	-22.5645
158.322	-39.5547	-21.5096	-41.1127	-22.5152
159.299	-39.9284	-21.4916	-41.5183	-22.465
160.277	-40.3611	-21.4572	-41.9237	-22.414
161.254	-40.6865	-21.4282	-42.2873	-22.3711
162.231	-41.0451	-21.3818	-42.6607	-22.328
163.208	-41.4031	-21.3498	-42.9749	-22.2872
164.186	-41.7611	-21.3328	-43.3089	-22.2482
165.163	-41.9886	-21.3308	-43.6352	-22.2123
166.14	-42.3691	-21.2989	-43.9946	-22.1723
167.117	-42.8037	-21.2715	-44.3711	-22.1297
168.095	-43.1187	-21.2696	-44.7306	-22.0962
169.072	-43.5165	-21.2234	-45.101	-22.0659
170.049	-43.8468	-21.186	-45.433	-22.0407
171.026	-44.2384	-21.1531	-45.8181	-22.0061
172.004	-44.5947	-21.1296	-46.2197	-21.973
172.981	-45.0258	-21.0885	-46.5923	-21.9478
173.958	-45.3104	-21.0676	-46.9878	-21.9154
174.935	-45.6625	-21.0278	-47.3772	-21.8852
175.912	-45.953	-21.0007	-47.7826	-21.8603
176.89	-46.3246	-20.9872	-48.1944	-21.8319
177.867	-46.5984	-20.9987	-48.5945	-21.8126
178.844	-47.012	-20.9561	-48.9948	-21.7924
179.821	-47.2557	-20.9137	-49.4052	-21.7698
180.799	-47.7406	-20.8291	-49.8153	-21.7545
181.776	-48.1418	-20.7945	-50.2504	-21.7241
182.753	-48.5302	-20.7614	-50.6656	-21.6954
183.73	-48.9463	-20.7095	-51.127	-21.6636
184.708	-49.3747	-20.7104	-51.5789	-21.6299
185.685	-49.7763	-20.7174	-52.0219	-21.5938
186.662	-50.2033	-20.6738	-52.4462	-21.5601
187.639	-50.5949	-20.6387	-52.827	-21.5283
188.617	-50.9614	-20.6146	-53.226	-21.4895
189.594	-51.4062	-20.5918	-53.6194	-21.4482
190.571	-51.7189	-20.5743	-54.037	-21.4062
191.548	-52.0737	-20.5363	-54.3949	-21.3691
192.526	-52.4293	-20.4778	-54.738	-21.3373
193.503	-52.7709	-20.4376	-55.1031	-21.296
194.48	-53.0936	-20.446	-55.4423	-21.2486
195.457	-53.7213	-20.3396	-55.7904	-21.2018
196.434	-54.1211	-20.2966	-56.122	-21.1572
197.412	-54.4947	-20.2704	-56.4551	-21.112
198.389	-54.8074	-20.2284	-56.7957	-21.0685
199.366	-55.2428	-20.2044	-57.1369	-21.0237
200.343	-55.5189	-20.1862	-57.4777	-20.9794
201.321	-56.1131	-20.12	-57.8159	-20.9321
202.298	-56.5321	-20.0925	-58.1505	-20.8941
203.275	-56.9143	-20.0585	-58.5003	-20.8503
204.252	-57.4776	-20.0349	-58.8421	-20.808
205.23	-57.6375	-20.0035	-59.1908	-20.7613
206.207	-57.6489	-19.951	-59.5207	-20.7197
207.184	-58.133	-19.8892	-59.863	-20.669
208.161	-58.586	-19.8261	-60.2078	-20.628
209.139	-58.9589	-19.8295	-60.5542	-20.5825
210.116	-59.3844	-19.8645	-60.8962	-20.5378
211.093	-59.6731	-19.8342	-61.2429	-20.4922
212.07	-60.0708	-19.7873	-61.5848	-20.4506
213.047	-60.3093	-19.7613	-61.927	-20.4018
214.025	-60.7955	-19.7315	-62.2591	-20.3618
215.002	-61.3534	-19.7642	-62.5972	-20.3245
215.979	-61.7853	-19.7412	-62.9346	-20.282
216.956	-62.1318	-19.7144	-63.2859	-20.2394
217.934	-62.5181	-19.6726	-63.6294	-20.1957
218.911	-62.771	-19.6427	-63.9741	-20.1509
219.888	-63.2676	-19.567	-64.3212	-20.107
220.865	-63.557	-19.5512	-64.6523	-20.0611
221.843	-64.0683	-19.5061	-65.0151	-20.0136
222.82	-64.4017	-19.4627	-65.3533	-19.9685
223.797	-64.7587	-19.4305	-65.7575	-19.9157
224.774	-65.1378	-19.3928	-66.1257	-19.877
225.752	-65.4253	-19.3602	-66.4964	-19.835
226.729	-65.805	-19.3279	-66.9252	-19.7856
227.706	-66.064	-19.2788	-67.2706	-19.752
228.683	-66.4351	-19.2362	-67.7805	-19.6766
229.661	-66.7862	-19.2327	-68.09	-19.6515
230.638	-67.1538	-19.194	-68.6278	-19.5736
231.615	-67.6714	-19.1348	-68.9844	-19.5622
232.592	-68.0804	-19.071	-69.1322	-19.452
233.569	-68.6715	-18.9629	-69.2998	-19.2997
234.547	-68.881	-18.9893	-69.3885	-19.0106
235.524	-69.2594	-18.9266	-69.4632	-18.7132
236.501	-69.7031	-18.8971	-69.5742	-18.4316
237.478	-69.8419	-18.8913	-69.6252	-18.0986
238.456	-70.6759	-18.7213	-69.7278	-17.7962
239.433	-70.3522	-18.886	-69.7853	-17.4624
240.41	-71.565	-18.5501	-69.8541	-17.1389
241.387	-71.1315	-18.8138	-69.9222	-16.8162
242.365	-70.2352	-18.9059	-69.9585	-16.4819
243.342	-71.1048	-18.2626	-70.0087	-16.1485
244.319	-69.4909	-18.3258	-69.9883	-15.8252
245.296	-69.4325	-18.0974	-69.9894	-15.4914
246.274	-69.1406	-18.1956	-69.9954	-15.152
247.251	-68.7668	-18.0195	-69.9343	-14.8112
248.228	-69.2784	-17.7803	-69.9551	-14.4651
249.205	-68.8407	-17.6454	-69.7967	-14.1418
250.183	-69.2651	-17.1623	-69.8466	-13.7736
251.16	-69.2986	-16.8985	-69.6481	-13.4583
252.137	-69.1975	-16.7188	-69.6326	-13.0619
253.114	-69.2207	-16.4421	-69.8061	-12.7648
254.091	-69.2628	-16.1231	-69.968	-12.5066
255.069	-69.4656	-15.9612	-70.2062	-12.3622
256.046	-69.3635	-15.5449	-70.4503	-12.2444
257.023	-69.3472	-15.2851	-70.6575	-12.0984
258	-69.4478	-14.9307	-70.9139	-12.0029
258.977	-69.4633	-14.6224	-71.1247	-11.8603
259.955	-69.5624	-14.1441	-71.3681	-11.7444
260.932	-69.5571	-13.7215	-71.5695	-11.6495
261.91	-69.6291	-13.4552	-71.7859	-11.4961
262.887	-69.6603	-13.1498	-72.0463	-11.3597
263.864	-69.6978	-12.7249	-72.2255	-11.154
264.842	-69.7961	-12.3481	-72.402	-10.9115
265.817	-69.7727	-11.8039	-72.5888	-10.6811
266.797	-69.7647	-11.6464	-72.6593	-10.4387
267.772	-69.7999	-11.1611	-72.7674	-10.2176
268.75	-69.8535	-10.8014	-72.8086	-10.0001
269.728	-69.8864	-10.4574	-72.8411	-9.79473
270.703	-69.8727	-9.96047	-72.8474	-9.58311
271.684	-69.8552	-10.1189	-72.8378	-9.36955
272.656	-69.9552	-9.53009	-72.8116	-9.16805
273.639	-70.0259	-9.70652	-72.771	-8.9739
274.612	-70.0362	-9.47556	-72.7144	-8.80221
275.59	-70.0006	-9.09957	-72.6437	-8.64913
276.572	-69.9715	-9.45852	-72.5756	-8.47545
277.539	-69.9774	-9.28233	-72.5156	-8.22573
278.531	-69.9712	-9.40802	-72.378	-7.97529
279.489	-69.9558	-9.39377	-72.2056	-7.67391
280.485	-69.9665	-9.39351	-71.8762	-7.48081
281.456	-69.9752	-9.50561	-71.5274	-7.46766
282.426	-69.9381	-9.45974	-71.335	-7.50281
283.446	-69.9283	-9.55356	-71.2284	-7.48589
284.346	-69.9448	-9.52214	-71.1683	-7.53379
285.445	-69.9445	-9.49939	-71.1821	-7.65036
286.351	-69.94	-9.54207	-71.3196	-7.48625

## Sheet: Figure 5g
Test set index	RE(%)	AE(cm)
1	3.8004	2.64508
2	1.44283	1.36636
3	2.55766	2.47582
4	1.29877	0.839
5	0.92025	0.41503

## Sheet: Figure 5h
	Average RE(%)	Average AE(cm)
Prediction Model	1.2	1.59
Benchmark Model	12.1	16.2
