# Supplementary material for: Computational design of ultra-robust strain sensors for soft robot perception and autonomy
Source: Nat Commun. 2024 Feb 22;15:1636. doi: 10.1038/s41467-024-45786-y (PMC10883982; doi:10.1038/s41467-024-45786-y)
Supplement: Supplementary file 14 — Source Data [file 41467_2024_45786_MOESM14_ESM.zip › Source data/Source Data Fig. 4.xlsx]

## Sheet: Figure 4c
	(R-R0)/R0 (%)
Time	Head Sensor	Tail Sensor
0	0.0014	0.07152
0.01	0.94771	0.05713
0.02	1.89402	0.04274
0.03	2.84033	0.02835
0.04	3.78664	0.01396
0.05	4.73295	-0.00043262
0.06	6.18646	-0.01184
0.07	9.32472	-0.01336
0.08	12.463	-0.01487
0.09	15.6012	-0.01639
0.1	18.7395	-0.0179
0.11	21.8777	-0.01941
0.12	24.1639	-0.00263
0.13	26.3816	0.01563
0.14	28.5993	0.03389
0.15	30.817	0.05215
0.16	33.0347	0.07041
0.17	36.3819	0.35814
0.18	40.4169	0.80998
0.19	44.4519	1.26182
0.2	48.4869	1.71367
0.21	52.522	2.16551
0.22	58.1996	2.44216
0.23	67.4465	2.3381
0.24	76.6934	2.23405
0.25	85.9403	2.13
0.26	95.1873	2.02595
0.27	104.532	1.92223
0.28	124.529	1.85533
0.29	144.526	1.78843
0.3	164.524	1.72153
0.31	184.521	1.65462
0.32	204.518	1.58772
0.33	217.818	1.70773
0.34	228.232	1.9083
0.35	238.646	2.10886
0.36	249.06	2.30943
0.37	259.474	2.50999
0.38	267.261	2.56741
0.39	270.963	2.40231
0.4	274.665	2.2372
0.41	278.368	2.0721
0.42	282.07	1.90699
0.43	284.986	1.78248
0.44	279.442	2.09499
0.45	273.898	2.4075
0.46	268.354	2.72001
0.47	262.81	3.03252
0.48	257.266	3.34503
0.49	258.222	3.49242
0.5	261.035	3.59266
0.51	263.848	3.69291
0.52	266.661	3.79315
0.53	269.473	3.89339
0.54	271.241	3.4847
0.55	271.833	2.50371
0.56	272.425	1.52271
0.57	273.017	0.54172
0.58	273.61	-0.43928
0.59	273.846	-1.27922
0.6	272.261	-1.3952
0.61	270.675	-1.51118
0.62	269.09	-1.62716
0.63	267.504	-1.74314
0.64	265.918	-1.85913
0.65	265.627	-2.00688
0.66	265.553	-2.15997
0.67	265.479	-2.31305
0.68	265.405	-2.46613
0.69	265.331	-2.61921
0.7	265.036	-2.38571
0.71	264.56	-1.83612
0.72	264.084	-1.28653
0.73	263.609	-0.73693
0.74	263.133	-0.18734
0.75	261.668	0.28865
0.76	257.136	0.53655
0.77	252.604	0.78445
0.78	248.073	1.03234
0.79	243.541	1.28024
0.8	239.01	1.52814
0.81	229.458	1.99373
0.82	219.586	2.47323
0.83	209.714	2.95273
0.84	199.842	3.43223
0.85	189.971	3.91173
0.86	175.174	4.1401
0.87	157.518	4.22257
0.88	139.861	4.30504
0.89	122.204	4.38751
0.9	104.547	4.46998
0.91	90.008	4.48619
0.92	81.9899	4.36384
0.93	73.9717	4.24148
0.94	65.9536	4.11912
0.95	57.9355	3.99676
0.96	50.0237	3.87021
0.97	48.5846	3.4883
0.98	47.1456	3.1064
0.99	45.7065	2.72449
1	44.2674	2.34258
1.01	42.8284	1.96067
1.02	41.9829	1.80775
1.03	41.3779	1.74761
1.04	40.773	1.68748
1.05	40.1681	1.62734
1.06	39.5631	1.56721
1.07	39.0242	1.51056
1.08	38.5821	1.45903
1.09	38.1401	1.4075
1.1	37.6981	1.35597
1.11	37.2561	1.30444
1.12	36.8397	1.25529
1.13	36.6659	1.2287
1.14	36.4922	1.20211
1.15	36.3185	1.17552
1.16	36.1448	1.14894
1.17	35.971	1.12235
1.18	35.8168	1.11107
1.19	35.6677	1.10384
1.2	35.5186	1.09661
1.21	35.3694	1.08937
1.22	35.2203	1.08214
1.23	35.0359	1.0634
1.24	34.8139	1.03236
1.25	34.5919	1.00133
1.26	34.3699	0.9703
1.27	34.1479	0.93926
1.28	33.949	0.9118
1.29	33.8574	0.90095
1.3	33.7659	0.8901
1.31	33.6743	0.87926
1.32	33.5828	0.86841
1.33	33.4913	0.85756
1.34	33.4102	0.85922
1.35	33.3307	0.86275
1.36	33.2512	0.86629
1.37	33.1717	0.86982
1.38	33.0921	0.87335
1.39	32.9804	0.85774
1.4	32.8436	0.82729
1.41	32.7067	0.79685
1.42	32.5699	0.76641
1.43	32.4331	0.73597
1.44	32.3203	0.71274
1.45	32.2771	0.71047
1.46	32.2339	0.7082
1.47	32.1906	0.70593
1.48	32.1474	0.70366
1.49	32.1042	0.70139
1.5	32.0922	0.70527
1.51	32.0818	0.70948
1.52	32.0714	0.71369
1.53	32.061	0.71789
1.54	32.0506	0.7221
1.55	31.9455	0.70963
1.56	31.7884	0.68801
1.57	31.6312	0.66639
1.58	31.4741	0.64477
1.59	31.3169	0.62315
1.6	31.2453	0.60763
1.61	31.3397	0.60393
1.62	31.434	0.60023
1.63	31.5284	0.59653
1.64	31.6227	0.59283
1.65	31.7109	0.58936
1.66	31.6151	0.59272
1.67	31.5192	0.59608
1.68	31.4233	0.59945
1.69	31.3275	0.60281
1.7	31.2316	0.60618
1.71	31.0676	0.58887
1.72	30.8778	0.56372
1.73	30.688	0.53857
1.74	30.4982	0.51342
1.75	30.3084	0.48827
1.76	30.1939	0.47555
1.77	30.1839	0.48009
1.78	30.174	0.48464
1.79	30.164	0.48918
1.8	30.1541	0.49372
1.81	30.1425	0.49764
1.82	30.1178	0.49663
1.83	30.0931	0.49562
1.84	30.0684	0.49461
1.85	30.0438	0.4936
1.86	30.0191	0.49259
1.87	30.2958	0.47397
1.88	30.6454	0.45109
1.89	30.995	0.4282
1.9	31.3446	0.40531
1.91	31.6942	0.38242
1.92	32.1833	0.37248
1.93	32.8964	0.38334
1.94	33.6094	0.39419
1.95	34.3225	0.40504
1.96	35.0355	0.41589
1.97	35.7601	0.42543
1.98	36.6223	0.41937
1.99	37.4845	0.41331
2	38.3468	0.40726
2.01	39.209	0.4012
2.02	40.0712	0.39515
2.03	41.4117	0.38845
2.04	42.8943	0.38155
2.05	44.3769	0.37466
2.06	45.8596	0.36776
2.07	47.3422	0.36087
2.08	50.0861	0.33012
2.09	54.2944	0.27168
2.1	58.5028	0.21325
2.11	62.7112	0.15481
2.12	66.9195	0.09637
2.13	72.0709	0.03421
2.14	82.3766	-0.04832
2.15	92.6823	-0.13084
2.16	102.988	-0.21336
2.17	113.294	-0.29589
2.18	123.599	-0.37841
2.19	144.974	-0.39937
2.2	168.317	-0.40937
2.21	191.659	-0.41938
2.22	215.002	-0.42939
2.23	238.344	-0.4394
2.24	250.793	-0.56759
2.25	254.045	-0.79556
2.26	257.297	-1.02352
2.27	260.549	-1.25149
2.28	263.801	-1.47946
2.29	265.018	-1.56259
2.3	259.669	-1.17833
2.31	254.319	-0.79407
2.32	248.97	-0.40981
2.33	243.621	-0.02555
2.34	238.272	0.35871
2.35	240.674	0.55485
2.36	243.662	0.73677
2.37	246.651	0.91869
2.38	249.639	1.1006
2.39	252.627	1.28252
2.4	255.039	1.00338
2.41	257.101	0.44509
2.42	259.164	-0.1132
2.43	261.226	-0.67149
2.44	263.288	-1.22979
2.45	264.189	-1.74517
2.46	262.55	-2.16674
2.47	260.912	-2.5883
2.48	259.273	-3.00987
2.49	257.635	-3.43143
2.5	256.001	-3.85066
2.51	255.321	-3.73355
2.52	254.642	-3.61644
2.53	253.963	-3.49933
2.54	253.283	-3.38222
2.55	252.604	-3.26511
2.56	252.438	-3.15844
2.57	252.493	-3.05625
2.58	252.548	-2.95406
2.59	252.604	-2.85187
2.6	252.659	-2.74968
2.61	252.313	-2.77516
2.62	251.348	-2.99809
2.63	250.382	-3.22101
2.64	249.417	-3.44394
2.65	248.451	-3.66687
2.66	247.562	-3.87689
2.67	247.489	-3.94827
2.68	247.416	-4.01966
2.69	247.343	-4.09105
2.7	247.27	-4.16243
2.71	247.197	-4.23382
2.72	247.157	-4.25594
2.73	247.125	-4.26393
2.74	247.094	-4.27192
2.75	247.063	-4.27991
2.76	247.032	-4.2879
2.77	246.905	-4.3069
2.78	246.67	-4.33826
2.79	246.435	-4.36962
2.8	246.201	-4.40098
2.81	245.966	-4.43234
2.82	245.683	-4.38135
2.83	245.151	-3.90497
2.84	244.619	-3.4286
2.85	244.088	-2.95223
2.86	243.556	-2.47586
2.87	243.025	-1.99949
2.88	236.201	-1.46063
2.89	226.2	-0.89021
2.9	216.199	-0.3198
2.91	206.197	0.25062
2.92	196.196	0.82104
2.93	185.419	1.29021
2.94	173.23	1.57521
2.95	161.04	1.86021
2.96	148.851	2.14521
2.97	136.662	2.43021
2.98	124.534	2.69278
2.99	113.627	2.50528
3	102.721	2.31778
3.01	91.8148	2.13028
3.02	80.9085	1.94277
3.03	70.0022	1.75527
3.04	64.3682	1.67679
3.05	60.5703	1.63627
3.06	56.7725	1.59576
3.07	52.9747	1.55524
3.08	49.1769	1.51473
3.09	46.5696	1.42039
3.1	45.5278	1.25527
3.11	44.486	1.09015
3.12	43.4442	0.92503
3.13	42.4025	0.75991
3.14	41.4531	0.61191
3.15	41.1448	0.58272
3.16	40.8366	0.55353
3.17	40.5284	0.52433
3.18	40.2201	0.49514
3.19	39.9119	0.46595
3.2	39.6367	0.4271
3.21	39.3687	0.38615
3.22	39.1007	0.34519
3.23	38.8327	0.30424
3.24	38.5647	0.26329
3.25	38.3152	0.22673
3.26	38.0831	0.19435
3.27	37.8511	0.16197
3.28	37.619	0.12959
3.29	37.3869	0.09721
3.3	37.1698	0.07132
3.31	37.0097	0.07031
3.32	36.8497	0.0693
3.33	36.6897	0.06829
3.34	36.5296	0.06728
3.35	36.3695	0.06627
3.36	36.3314	0.04417
3.37	36.3065	0.01979
3.38	36.2815	-0.00459
3.39	36.2566	-0.02896
3.4	36.2316	-0.05334
3.41	36.1508	-0.07583
3.42	36.0317	-0.09702
3.43	35.9125	-0.11822
3.44	35.7934	-0.13942
3.45	35.6743	-0.16061
3.46	35.5677	-0.17419
3.47	35.4924	-0.16881
3.48	35.4172	-0.16342
3.49	35.3419	-0.15804
3.5	35.2666	-0.15266
3.51	35.1913	-0.14728
3.52	35.1057	-0.16644
3.53	35.0199	-0.18611
3.54	34.9341	-0.20579
3.55	34.8483	-0.22546
3.56	34.7624	-0.24513
3.57	34.7262	-0.26126
3.58	34.7142	-0.27564
3.59	34.7023	-0.29002
3.6	34.6904	-0.3044
3.61	34.6785	-0.31878
3.62	34.6657	-0.32514
3.63	34.6514	-0.31749
3.64	34.6371	-0.30984
3.65	34.6228	-0.30218
3.66	34.6085	-0.29453
3.67	34.595	-0.28859
3.68	34.5946	-0.31122
3.69	34.5943	-0.33384
3.7	34.5939	-0.35646
3.71	34.5935	-0.37909
3.72	34.5931	-0.40171
3.73	34.5249	-0.41513
3.74	34.4341	-0.42548
3.75	34.3433	-0.43583
3.76	34.2525	-0.44617
3.77	34.1616	-0.45652
3.78	34.0708	-0.46661
3.79	33.9781	-0.45736
3.8	33.8855	-0.44811
3.81	33.7928	-0.43886
3.82	33.7001	-0.42961
3.83	33.6075	-0.42035
3.84	33.4243	-0.43729
3.85	33.2034	-0.46513
3.86	32.9826	-0.49296
3.87	32.7617	-0.52079
3.88	32.5409	-0.54863
3.89	32.392	-0.5653
3.9	32.3517	-0.56513
3.91	32.3114	-0.56497
3.92	32.2711	-0.5648
3.93	32.2308	-0.56463
3.94	32.2033	-0.5641
3.95	32.3041	-0.55998
3.96	32.4049	-0.55586
3.97	32.5058	-0.55174
3.98	32.6066	-0.54762
3.99	32.7074	-0.5435
4	32.8454	-0.5621
4.01	32.9936	-0.58699
4.02	33.1418	-0.61188
4.03	33.29	-0.63677
4.04	33.4382	-0.66166
4.05	33.7663	-0.6732
4.06	34.2928	-0.67
4.07	34.8193	-0.6668
4.08	35.3458	-0.6636
4.09	35.8723	-0.66041
4.1	36.4146	-0.65687
4.11	37.034	-0.65165
4.12	37.6533	-0.64643
4.13	38.2727	-0.64122
4.14	38.892	-0.636
4.15	39.5114	-0.63079
4.16	40.6882	-0.61582
4.17	41.9518	-0.59933
4.18	43.2154	-0.58284
4.19	44.479	-0.56636
4.2	45.7426	-0.54987
4.21	48.8544	-0.56378
4.22	53.4211	-0.60163
4.23	57.9877	-0.63947
4.24	62.5544	-0.67732
4.25	67.1211	-0.71516
4.26	73.3303	-0.75751
4.27	84.4026	-0.8132
4.28	95.4749	-0.86889
4.29	106.547	-0.92458
4.3	117.62	-0.98027
4.31	128.692	-1.03596
4.32	151.549	-1.23013
4.33	175.071	-1.43209
4.34	198.593	-1.63406
4.35	222.114	-1.83602
4.36	245.636	-2.03798
4.37	251.001	-2.22754
4.38	246.284	-2.41019
4.39	241.566	-2.59285
4.4	236.848	-2.7755
4.41	232.13	-2.95816
4.42	228.536	-2.65111
4.43	227.165	-1.37482
4.44	225.794	-0.09853
4.45	224.423	1.17776
4.46	223.052	2.45405
4.47	221.764	3.66851
4.48	223.376	2.72932
4.49	224.987	1.79014
4.5	226.598	0.85096
4.51	228.209	-0.08823
4.52	229.821	-1.02741
4.53	230.832	-1.51513
4.54	231.612	-1.82866
4.55	232.392	-2.1422
4.56	233.172	-2.45574
4.57	233.952	-2.76928
4.58	234.061	-3.08042
4.59	233.217	-3.38816
4.6	232.374	-3.69589
4.61	231.531	-4.00363
4.62	230.687	-4.31136
4.63	229.934	-4.55672
4.64	229.934	-4.27955
4.65	229.934	-4.00238
4.66	229.934	-3.72521
4.67	229.934	-3.44805
4.68	229.934	-3.17088
4.69	229.402	-3.35575
4.7	228.736	-3.65674
4.71	228.07	-3.95773
4.72	227.404	-4.25872
4.73	226.738	-4.55971
4.74	226.387	-4.75053
4.75	226.368	-4.82492
4.76	226.35	-4.89931
4.77	226.331	-4.9737
4.78	226.312	-5.04809
4.79	226.182	-5.11703
4.8	225.53	-5.16052
4.81	224.879	-5.20401
4.82	224.227	-5.2475
4.83	223.576	-5.29099
4.84	222.924	-5.33448
4.85	222.818	-5.35548
4.86	222.792	-5.37315
4.87	222.766	-5.39081
4.88	222.741	-5.40847
4.89	222.715	-5.42613
4.9	223.302	-5.13395
4.91	224.362	-4.60202
4.92	225.422	-4.07009
4.93	226.482	-3.53816
4.94	227.542	-3.00623
4.95	227.317	-2.62367
4.96	223.372	-2.67354
4.97	219.426	-2.72341
4.98	215.481	-2.77327
4.99	211.535	-2.82314
5	207.59	-2.87301
5.01	195.736	-2.26032
5.02	183.46	-1.61222
5.03	171.184	-0.96411
5.04	158.908	-0.316
5.05	146.632	0.3321
5.06	133.274	0.52308
5.07	119.307	0.45664
5.08	105.341	0.3902
5.09	91.3739	0.32376
5.1	77.4071	0.25732
5.11	66.6175	0.14068
5.12	62.1986	-0.07663
5.13	57.7797	-0.29395
5.14	53.3608	-0.51126
5.15	48.9419	-0.72857
5.16	44.6153	-0.94508
5.17	43.7888	-1.13123
5.18	42.9623	-1.31738
5.19	42.1358	-1.50354
5.2	41.3094	-1.68969
5.21	40.4829	-1.87584
5.22	39.6283	-1.97762
5.23	38.7627	-2.04617
5.24	37.8971	-2.11471
5.25	37.0315	-2.18326
5.26	36.1659	-2.2518
5.27	35.5509	-2.30173
5.28	35.2953	-2.32495
5.29	35.0398	-2.34817
5.3	34.7843	-2.3714
5.31	34.5287	-2.39462
5.32	34.2843	-2.41645
5.33	34.1335	-2.42654
5.34	33.9826	-2.43663
5.35	33.8318	-2.44673
5.36	33.6809	-2.45682
5.37	33.5301	-2.46691
5.38	33.1973	-2.49066
5.39	32.8191	-2.51781
5.4	32.441	-2.54497
5.41	32.0628	-2.57213
5.42	31.6846	-2.59928
5.43	31.4776	-2.61466
5.44	31.4477	-2.61786
5.45	31.4179	-2.62106
5.46	31.388	-2.62426
5.47	31.3581	-2.62745
5.48	31.3131	-2.6297
5.49	31.2025	-2.62785
5.5	31.092	-2.626
5.51	30.9814	-2.62415
5.52	30.8709	-2.6223
5.53	30.7603	-2.62045
5.54	30.6354	-2.64603
5.55	30.5085	-2.67527
5.56	30.3816	-2.70451
5.57	30.2547	-2.73375
5.58	30.1278	-2.76299
5.59	30.0415	-2.77392
5.6	29.9857	-2.77106
5.61	29.9299	-2.7682
5.62	29.8742	-2.76534
5.63	29.8184	-2.76248
5.64	29.7742	-2.76082
5.65	29.7625	-2.7625
5.66	29.7508	-2.76418
5.67	29.739	-2.76587
5.68	29.7273	-2.76755
5.69	29.7156	-2.76923
5.7	29.6574	-2.78844
5.71	29.597	-2.80846
5.72	29.5367	-2.82847
5.73	29.4764	-2.84849
5.74	29.4161	-2.8685
5.75	29.3745	-2.87132
5.76	29.343	-2.86485
5.77	29.3116	-2.85837
5.78	29.2801	-2.85189
5.79	29.2487	-2.84542
5.8	29.2601	-2.84332
5.81	29.3536	-2.84963
5.82	29.4471	-2.85594
5.83	29.5406	-2.86225
5.84	29.6341	-2.86856
5.85	29.7198	-2.87543
5.86	29.6029	-2.89678
5.87	29.4861	-2.91814
5.88	29.3692	-2.9395
5.89	29.2524	-2.96086
5.9	29.1355	-2.98222
5.91	29.0537	-2.9761
5.92	28.9848	-2.95979
5.93	28.9159	-2.94348
5.94	28.847	-2.92717
5.95	28.7782	-2.91086
5.96	28.738	-2.90601
5.97	28.7374	-2.91694
5.98	28.7368	-2.92787
5.99	28.7362	-2.9388
6	28.7355	-2.94973
6.01	28.7277	-2.96087
6.02	28.6627	-2.97366
6.03	28.5977	-2.98644
6.04	28.5328	-2.99922
6.05	28.4678	-3.01201
6.06	28.4028	-3.02479
6.07	28.5681	-3.01562
6.08	28.7889	-3.00116
6.09	29.0098	-2.98669
6.1	29.2306	-2.97223
6.11	29.4514	-2.95776
6.12	29.7311	-2.95613
6.13	30.07	-2.9674
6.14	30.4089	-2.97867
6.15	30.7478	-2.98994
6.16	31.0867	-3.00121
6.17	31.4758	-3.01234
6.18	32.0755	-3.02285
6.19	32.6751	-3.03336
6.2	33.2748	-3.04388
6.21	33.8745	-3.05439
6.22	34.4741	-3.0649
6.23	35.0746	-3.05337
6.24	35.6751	-3.039
6.25	36.2756	-3.02462
6.26	36.8761	-3.01025
6.27	37.4767	-2.99587
6.28	38.5313	-2.98688
6.29	39.9194	-2.98183
6.3	41.3075	-2.97678
6.31	42.6955	-2.97174
6.32	44.0836	-2.96669
6.33	46.2255	-2.98533
6.34	50.3975	-3.06777
6.35	54.5696	-3.15022
6.36	58.7416	-3.23266
6.37	62.9136	-3.31511
6.38	67.0857	-3.39755
6.39	75.7737	-3.29312
6.4	84.6235	-3.182
6.41	93.4733	-3.07087
6.42	102.323	-2.95975
6.43	111.173	-2.84863
6.44	128.556	-3.01049
6.45	150.34	-3.31316
6.46	172.124	-3.61583
6.47	193.908	-3.9185
6.48	215.692	-4.22117
6.49	230.239	-4.35988
6.5	231.583	-4.1995
6.51	232.927	-4.03912
6.52	234.27	-3.87874
6.53	235.614	-3.71836
6.54	236.931	-3.57131
6.55	237.697	-3.69371
6.56	238.462	-3.81611
6.57	239.228	-3.93851
6.58	239.993	-4.06091
6.59	240.759	-4.18331
6.6	241.598	-3.99499
6.61	242.464	-3.69635
6.62	243.33	-3.39772
6.63	244.196	-3.09908
6.64	245.062	-2.80044
6.65	245.579	-2.61024
6.66	244.458	-2.92991
6.67	243.337	-3.24958
6.68	242.216	-3.56925
6.69	241.095	-3.88891
6.7	239.974	-4.20858
6.71	239.8	-4.4344
6.72	239.773	-4.64566
6.73	239.746	-4.85692
6.74	239.718	-5.06818
6.75	239.691	-5.27944
6.76	239.241	-5.40859
6.77	238.456	-5.47288
6.78	237.672	-5.53716
6.79	236.887	-5.60145
6.8	236.103	-5.66573
6.81	235.511	-5.73075
6.82	235.484	-5.79795
6.83	235.458	-5.86514
6.84	235.432	-5.93233
6.85	235.405	-5.99952
6.86	235.379	-6.06671
6.87	235.273	-6.08366
6.88	235.162	-6.09779
6.89	235.052	-6.11192
6.9	234.942	-6.12605
6.91	234.831	-6.14019
6.92	234.658	-6.1694
6.93	234.45	-6.20708
6.94	234.242	-6.24476
6.95	234.034	-6.28243
6.96	233.826	-6.32011
6.97	233.8	-6.32887
6.98	234.135	-6.27993
6.99	234.471	-6.23098
7	234.807	-6.18203
7.01	235.142	-6.13308
7.02	235.431	-6.07159
7.03	234.046	-5.5593
7.04	232.661	-5.04701
7.05	231.275	-4.53473
7.06	229.89	-4.02244
7.07	228.504	-3.51015
7.08	221.82	-3.16292
7.09	213.08	-2.87974
7.1	204.34	-2.59656
7.11	195.599	-2.31339
7.12	186.859	-2.03021
7.13	175.343	-1.67821
7.14	159.892	-1.22868
7.15	144.441	-0.77914
7.16	128.99	-0.3296
7.17	113.539	0.11994
7.18	98.6804	0.51191
7.19	88.8238	0.41808
7.2	78.9673	0.32425
7.21	69.1108	0.23042
7.22	59.2542	0.13659
7.23	49.3977	0.04276
7.24	46.0569	-0.30776
7.25	44.3705	-0.72346
7.26	42.6841	-1.13916
7.27	40.9977	-1.55485
7.28	39.3113	-1.97055
7.29	38.2201	-2.22702
7.3	37.7554	-2.31587
7.31	37.2907	-2.40473
7.32	36.826	-2.49358
7.33	36.3613	-2.58244
7.34	35.9386	-2.66478
7.35	35.7034	-2.71804
7.36	35.4682	-2.77129
7.37	35.2329	-2.82455
7.38	34.9977	-2.8778
7.39	34.7625	-2.93106
7.4	34.2345	-2.97293
7.41	33.6656	-3.01321
7.42	33.0968	-3.05349
7.43	32.528	-3.09377
7.44	31.9592	-3.13405
7.45	31.6555	-3.15131
7.46	31.5516	-3.15122
7.47	31.4476	-3.15114
7.48	31.3436	-3.15105
7.49	31.2397	-3.15097
7.5	31.1343	-3.15709
7.51	31.0252	-3.18072
7.52	30.9162	-3.20435
7.53	30.8071	-3.22799
7.54	30.698	-3.25162
7.55	30.5889	-3.27525
7.56	30.4917	-3.29542
7.57	30.3951	-3.31543
7.58	30.2984	-3.33543
7.59	30.2018	-3.35543
7.6	30.1051	-3.37544
7.61	30.0039	-3.37777
7.62	29.9002	-3.37037
7.63	29.7965	-3.36296
7.64	29.6928	-3.35556
7.65	29.5891	-3.34816
7.66	29.5123	-3.3496
7.67	29.4876	-3.36819
7.68	29.4629	-3.38678
7.69	29.4382	-3.40538
7.7	29.4136	-3.42397
7.71	29.3876	-3.44239
7.72	29.3272	-3.45601
7.73	29.2667	-3.46964
7.74	29.2062	-3.48327
7.75	29.1458	-3.49689
7.76	29.0853	-3.51052
7.77	29.0509	-3.50673
7.78	29.026	-3.49647
7.79	29.0012	-3.48621
7.8	28.9764	-3.47595
7.81	28.9516	-3.46569
7.82	28.9038	-3.47006
7.83	28.8246	-3.49445
7.84	28.7455	-3.51884
7.85	28.6663	-3.54323
7.86	28.5872	-3.56762
7.87	28.5125	-3.58907
7.88	28.4719	-3.58797
7.89	28.4313	-3.58688
7.9	28.3908	-3.58579
7.91	28.3502	-3.5847
7.92	28.3097	-3.5836
7.93	28.282	-3.57872
7.94	28.2574	-3.57292
7.95	28.2328	-3.56712
7.96	28.2083	-3.56132
7.97	28.1837	-3.55552
7.98	28.0184	-3.5648
7.99	27.7096	-3.58945
8	27.4008	-3.61409
8.01	27.0921	-3.63874
8.02	26.7833	-3.66339
8.03	26.5278	-3.68273
8.04	26.5001	-3.67936
8.05	26.4724	-3.676
8.06	26.4448	-3.67263
8.07	26.4171	-3.66927
8.08	26.3895	-3.66591
8.09	26.3471	-3.66098
8.1	26.3028	-3.65585
8.11	26.2584	-3.65072
8.12	26.2141	-3.64559
8.13	26.1698	-3.64047
8.14	26.1325	-3.64995
8.15	26.1005	-3.67022
8.16	26.0685	-3.69048
8.17	26.0365	-3.71075
8.18	26.0044	-3.73102
8.19	26.0462	-3.74375
8.2	26.2892	-3.73593
8.21	26.5323	-3.7281
8.22	26.7753	-3.72028
8.23	27.0183	-3.71245
8.24	27.2614	-3.70462
8.25	27.605	-3.68212
8.26	27.9524	-3.65906
8.27	28.2998	-3.636
8.28	28.6472	-3.61294
8.29	28.9947	-3.58988
8.3	29.3799	-3.58632
8.31	29.7846	-3.5928
8.32	30.1894	-3.59928
8.33	30.5941	-3.60575
8.34	30.9988	-3.61223
8.35	31.6276	-3.60816
8.36	32.6652	-3.58486
8.37	33.7028	-3.56155
8.38	34.7404	-3.53825
8.39	35.778	-3.51494
8.4	36.837	-3.49233
8.41	38.311	-3.48317
8.42	39.7851	-3.474
8.43	41.2591	-3.46484
8.44	42.7331	-3.45567
8.45	44.2071	-3.44651
8.46	48.971	-3.45878
8.47	54.8837	-3.47855
8.48	60.7963	-3.49831
8.49	66.709	-3.51807
8.5	72.6216	-3.53783
8.51	85.4663	-3.5506
8.52	107.354	-3.55423
8.53	129.241	-3.55786
8.54	151.129	-3.56149
8.55	173.016	-3.56512
8.56	194.653	-3.56861
8.57	206.24	-3.56659
8.58	217.827	-3.56457
8.59	229.414	-3.56256
8.6	241	-3.56054
8.61	252.587	-3.55852
8.62	250.938	-3.67253
8.63	244.051	-3.83247
8.64	237.164	-3.9924
8.65	230.278	-4.15233
8.66	223.391	-4.31227
8.67	220.673	-4.11676
8.68	223.922	-3.41275
8.69	227.17	-2.70875
8.7	230.418	-2.00474
8.71	233.666	-1.30073
8.72	236.754	-0.73523
8.73	238.482	-1.34912
8.74	240.211	-1.96302
8.75	241.939	-2.57692
8.76	243.667	-3.19081
8.77	245.396	-3.80471
8.78	244.276	-4.26666
8.79	242.434	-4.6901
8.8	240.593	-5.11355
8.81	238.751	-5.53699
8.82	236.909	-5.96043
8.83	235.986	-6.20436
8.84	236.015	-6.26204
8.85	236.044	-6.31971
8.86	236.073	-6.37739
8.87	236.102	-6.43507
8.88	236.093	-6.42808
8.89	235.912	-6.13104
8.9	235.732	-5.834
8.91	235.552	-5.53696
8.92	235.372	-5.23991
8.93	235.192	-4.94287
8.94	234.649	-5.1242
8.95	234.056	-5.37274
8.96	233.462	-5.62128
8.97	232.869	-5.86982
8.98	232.275	-6.11836
8.99	232.045	-6.25062
9	232.088	-6.29528
9.01	232.131	-6.33994
9.02	232.174	-6.3846
9.03	232.218	-6.42926
9.04	232.04	-6.48097
9.05	231.244	-6.55239
9.06	230.449	-6.62381
9.07	229.653	-6.69522
9.08	228.858	-6.76664
9.09	228.062	-6.83806
9.1	228.957	-6.52897
9.11	229.926	-6.20313
9.12	230.894	-5.87729
9.13	231.863	-5.55145
9.14	232.832	-5.22561
9.15	230.906	-4.92774
9.16	227.441	-4.64475
9.17	223.976	-4.36175
9.18	220.511	-4.07876
9.19	217.046	-3.79577
9.2	210.317	-3.33614
9.21	197.411	-2.54221
9.22	184.505	-1.74829
9.23	171.599	-0.95436
9.24	158.693	-0.16043
9.25	145.706	0.59824
9.26	130.695	0.47176
9.27	115.685	0.34528
9.28	100.674	0.2188
9.29	85.6631	0.09232
9.3	70.6524	-0.03416
9.31	63.2617	-0.2314
9.32	58.6752	-0.45469
9.33	54.0887	-0.67798
9.34	49.5021	-0.90126
9.35	44.9156	-1.12455
9.36	41.8619	-1.34224
9.37	40.9247	-1.55222
9.38	39.9876	-1.76219
9.39	39.0504	-1.97217
9.4	38.1132	-2.18214
9.41	37.231	-2.37705
9.42	36.7826	-2.45299
9.43	36.3342	-2.52893
9.44	35.8858	-2.60488
9.45	35.4375	-2.68082
9.46	34.9891	-2.75676
9.47	34.5806	-2.79282
9.48	34.1817	-2.81925
9.49	33.7828	-2.84567
9.5	33.3839	-2.8721
9.51	32.9851	-2.89853
9.52	32.577	-2.92985
9.53	32.1572	-2.96754
9.54	31.7372	-3.00522
9.55	31.3174	-3.04291
9.56	30.8975	-3.08059
9.57	30.5095	-3.11313
9.58	30.3368	-3.11094
9.59	30.1641	-3.10876
9.6	29.9915	-3.10657
9.61	29.8188	-3.10438
9.62	29.6461	-3.1022
9.63	29.5643	-3.11476
9.64	29.5019	-3.1305
9.65	29.4395	-3.14623
9.66	29.3771	-3.16196
9.67	29.3148	-3.1777
9.68	29.2417	-3.19565
9.69	29.1586	-3.21567
9.7	29.0756	-3.23569
9.71	28.9926	-3.25571
9.72	28.9095	-3.27573
9.73	28.8376	-3.28955
9.74	28.8067	-3.28039
9.75	28.7758	-3.27123
9.76	28.7449	-3.26207
9.77	28.7141	-3.25291
9.78	28.6832	-3.24375
9.79	28.6603	-3.25672
9.8	28.6384	-3.27211
9.81	28.6164	-3.2875
9.82	28.5945	-3.3029
9.83	28.5725	-3.31829
9.84	28.5289	-3.33378
9.85	28.4706	-3.34934
9.86	28.4123	-3.36489
9.87	28.354	-3.38045
9.88	28.2957	-3.396
9.89	28.2502	-3.40431
9.9	28.2365	-3.39464
9.91	28.2228	-3.38497
9.92	28.2092	-3.37529
9.93	28.1955	-3.36562
9.94	28.1818	-3.35595
9.95	28.17	-3.36707
9.96	28.1582	-3.37859
9.97	28.1465	-3.39011
9.98	28.1347	-3.40163
9.99	28.1229	-3.41315
10	28.0506	-3.42524
10.01	27.9488	-3.4376
10.02	27.8471	-3.44996
10.03	27.7454	-3.46232
10.04	27.6437	-3.47468
10.05	27.5775	-3.47966
10.06	27.5729	-3.47184
10.07	27.5683	-3.46401
10.08	27.5637	-3.45619
10.09	27.5591	-3.44837
10.1	27.5418	-3.44246
10.11	27.321	-3.46693
10.12	27.1002	-3.49141
10.13	26.8794	-3.51589
10.14	26.6586	-3.54036
10.15	26.4378	-3.56484
10.16	26.3638	-3.57045
10.17	26.338	-3.56986
10.18	26.3122	-3.56927
10.19	26.2864	-3.56868
10.2	26.2606	-3.56809
10.21	26.2333	-3.56532
10.22	26.2042	-3.55985
10.23	26.175	-3.55439
10.24	26.1459	-3.54892
10.25	26.1168	-3.54345
10.26	26.105	-3.542
10.27	26.1987	-3.56496
10.28	26.2924	-3.58791
10.29	26.3861	-3.61087
10.3	26.4798	-3.63382
10.31	26.5735	-3.65678
10.32	26.9756	-3.65849
10.33	27.4392	-3.65596
10.34	27.9028	-3.65344
10.35	28.3664	-3.65092
10.36	28.83	-3.64839
10.37	29.3388	-3.64091
10.38	29.8882	-3.62897
10.39	30.4375	-3.61704
10.4	30.9869	-3.6051
10.41	31.5362	-3.59316
10.42	32.1401	-3.5875
10.43	32.9398	-3.6044
10.44	33.7396	-3.62129
10.45	34.5393	-3.63819
10.46	35.3391	-3.65509
10.47	36.1388	-3.67198
10.48	37.2779	-3.65375
10.49	38.4872	-3.62827
10.5	39.6964	-3.60278
10.51	40.9056	-3.5773
10.52	42.1149	-3.55181
10.53	44.4907	-3.58617
10.54	47.9334	-3.67526
10.55	51.3761	-3.76435
10.56	54.8188	-3.85344
10.57	58.2615	-3.94252
10.58	62.6578	-4.02247
10.59	70.4975	-4.06941
10.6	78.3372	-4.11635
10.61	86.177	-4.16329
10.62	94.0167	-4.21023
10.63	101.856	-4.25717
10.64	126.637	-4.38537
10.65	153.066	-4.52147
10.66	179.495	-4.65758
10.67	205.924	-4.79368
10.68	232.353	-4.92978
10.69	242.678	-4.66655
10.7	242.365	-4.13951
10.71	242.052	-3.61246
10.72	241.739	-3.08542
10.73	241.426	-2.55838
10.74	240.157	-2.13339
10.75	236.593	-1.95322
10.76	233.03	-1.77305
10.77	229.467	-1.59288
10.78	225.904	-1.41271
10.79	222.341	-1.23254
10.8	223.938	-1.02299
10.81	225.597	-0.81308
10.82	227.257	-0.60318
10.83	228.916	-0.39327
10.84	230.576	-0.18336
10.85	231.094	-0.64599
10.86	231.079	-1.42386
10.87	231.063	-2.20172
10.88	231.047	-2.97959
10.89	231.031	-3.75746
10.9	231.352	-4.37869
10.91	232.239	-4.73649
10.92	233.127	-5.09428
10.93	234.014	-5.45208
10.94	234.902	-5.80988
10.95	235.753	-6.12641
10.96	236.108	-5.87442
10.97	236.464	-5.62242
10.98	236.819	-5.37043
10.99	237.175	-5.11843
11	237.53	-4.86644
11.01	237.385	-5.00991
11.02	237.084	-5.27616
11.03	236.783	-5.54241
11.04	236.482	-5.80866
11.05	236.181	-6.07492
11.06	235.907	-6.28052
11.07	235.663	-6.41326
11.08	235.42	-6.54599
11.09	235.176	-6.67873
11.1	234.933	-6.81147
11.11	234.693	-6.93033
11.12	234.479	-6.9695
11.13	234.265	-7.00867
11.14	234.051	-7.04784
11.15	233.837	-7.08701
11.16	233.623	-7.12618
11.17	233.266	-7.15901
11.18	232.882	-7.19062
11.19	232.498	-7.22224
11.2	232.114	-7.25385
11.21	231.73	-7.28547
11.22	230.962	-6.9415
11.23	229.855	-6.2647
11.24	228.747	-5.58791
11.25	227.64	-4.91111
11.26	226.532	-4.23431
11.27	223.866	-3.6765
11.28	215.847	-3.52733
11.29	207.827	-3.37816
11.3	199.807	-3.22899
11.31	191.787	-3.07983
11.32	183.768	-2.93066
11.33	169.608	-2.50867
11.34	154.895	-2.06211
11.35	140.183	-1.61555
11.36	125.47	-1.16899
11.37	110.757	-0.72243
11.38	98.9453	-0.51593
11.39	88.9938	-0.46339
11.4	79.0422	-0.41086
11.41	69.0907	-0.35833
11.42	59.1391	-0.30579
11.43	51.6107	-0.35306
11.44	49.7547	-0.63397
11.45	47.8987	-0.91487
11.46	46.0427	-1.19578
11.47	44.1868	-1.47669
11.48	42.3308	-1.7576
11.49	41.2378	-1.86093
11.5	40.1494	-1.96322
11.51	39.0609	-2.06551
11.52	37.9724	-2.1678
11.53	36.884	-2.27009
11.54	36.2924	-2.32962
11.55	35.9304	-2.36941
11.56	35.5683	-2.40919
11.57	35.2063	-2.44897
11.58	34.8443	-2.48876
11.59	34.5513	-2.52123
11.6	34.3722	-2.54166
11.61	34.1931	-2.56209
11.62	34.014	-2.58252
11.63	33.8349	-2.60294
11.64	33.6445	-2.6242
11.65	33.3002	-2.65683
11.66	32.9558	-2.68946
11.67	32.6114	-2.72209
11.68	32.267	-2.75472
11.69	31.9226	-2.78735
11.7	31.7589	-2.79374
11.71	31.6519	-2.79189
11.72	31.545	-2.79004
11.73	31.438	-2.78819
11.74	31.3311	-2.78634
11.75	31.2631	-2.79057
11.76	31.2417	-2.80209
11.77	31.2203	-2.8136
11.78	31.1989	-2.82511
11.79	31.1775	-2.83662
11.8	31.1339	-2.85008
11.81	30.9588	-2.87506
11.82	30.7837	-2.90004
11.83	30.6085	-2.92502
11.84	30.4334	-2.95
11.85	30.2583	-2.97498
11.86	30.2126	-2.97093
11.87	30.1919	-2.96127
11.88	30.1713	-2.9516
11.89	30.1506	-2.94194
11.9	30.1299	-2.93227
11.91	30.089	-2.93494
11.92	30.03	-2.94865
11.93	29.971	-2.96235
11.94	29.912	-2.97606
11.95	29.853	-2.98977
11.96	29.7981	-3.00463
11.97	29.758	-3.02356
11.98	29.7178	-3.04249
11.99	29.6776	-3.06142
12	29.6374	-3.08035
12.01	29.5972	-3.09928
12.02	29.564	-3.09025
12.03	29.5314	-3.07864
12.04	29.4988	-3.06704
12.05	29.4662	-3.05543
12.06	29.4336	-3.04382
12.07	29.3808	-3.04774
12.08	29.3151	-3.06162
12.09	29.2493	-3.0755
12.1	29.1836	-3.08938
12.11	29.1179	-3.10326
12.12	29.0983	-3.11629
12.13	29.185	-3.12739
12.14	29.2716	-3.1385
12.15	29.3582	-3.1496
12.16	29.4449	-3.1607
12.17	29.5315	-3.1718
12.18	29.5161	-3.16338
12.19	29.5003	-3.15488
12.2	29.4845	-3.14639
12.21	29.4687	-3.1379
12.22	29.4529	-3.12941
12.23	29.3518	-3.13829
12.24	29.2122	-3.15502
12.25	29.0726	-3.17175
12.26	28.933	-3.18849
12.27	28.7933	-3.20522
12.28	28.6901	-3.21795
12.29	28.6459	-3.22418
12.3	28.6017	-3.23041
12.31	28.5576	-3.23664
12.32	28.5134	-3.24287
12.33	28.4731	-3.24788
12.34	28.4797	-3.23794
12.35	28.4863	-3.22801
12.36	28.4929	-3.21807
12.37	28.4995	-3.20813
12.38	28.5061	-3.1982
12.39	28.5399	-3.21223
12.4	28.5837	-3.23511
12.41	28.6275	-3.25798
12.42	28.6713	-3.28086
12.43	28.7151	-3.30374
12.44	28.9235	-3.31592
12.45	29.3553	-3.31356
12.46	29.787	-3.31121
12.47	30.2188	-3.30885
12.48	30.6506	-3.30649
12.49	31.108	-3.30341
12.5	31.7543	-3.295
12.51	32.4006	-3.28659
12.52	33.047	-3.27818
12.53	33.6933	-3.26976
12.54	34.3396	-3.26135
12.55	34.9147	-3.28314
12.56	35.4736	-3.31183
12.57	36.0325	-3.34051
12.58	36.5914	-3.36919
12.59	37.1502	-3.39787
12.6	38.3369	-3.40459
12.61	40.1318	-3.39004
12.62	41.9267	-3.37548
12.63	43.7216	-3.36093
12.64	45.5166	-3.34638
12.65	48.0021	-3.36627
12.66	53.2064	-3.5218
12.67	58.4107	-3.67733
12.68	63.615	-3.83285
12.69	68.8194	-3.98838
12.7	74.0237	-4.1439
12.71	85.3922	-4.21232
12.72	97.4951	-4.27036
12.73	109.598	-4.3284
12.74	121.701	-4.38644
12.75	133.804	-4.44447
12.76	151.333	-4.34248
12.77	172.673	-4.12808
12.78	194.014	-3.91368
12.79	215.354	-3.69928
12.8	236.695	-3.48488
12.81	250.677	-3.39953
12.82	245.646	-3.64761
12.83	240.616	-3.8957
12.84	235.586	-4.14378
12.85	230.556	-4.39186
12.86	225.526	-4.63994
12.87	227.034	-3.94248
12.88	228.746	-3.21574
12.89	230.457	-2.489
12.9	232.168	-1.76227
12.91	233.879	-1.03553
12.92	234.714	-0.97053
12.93	235.101	-1.24253
12.94	235.489	-1.51453
12.95	235.877	-1.78653
12.96	236.264	-2.05853
12.97	236.142	-2.49461
12.98	235.076	-3.234
12.99	234.01	-3.9734
13	232.944	-4.71279
13.01	231.878	-5.45218
13.02	230.89	-6.1674
13.03	231.591	-6.36419
13.04	232.292	-6.56097
13.05	232.992	-6.75776
13.06	233.693	-6.95455
13.07	234.393	-7.15134
13.08	235.02	-6.88638
13.09	235.619	-6.45507
13.1	236.219	-6.02375
13.11	236.818	-5.59243
13.12	237.418	-5.16111
13.13	237.588	-5.09066
13.14	237.187	-5.50092
13.15	236.786	-5.91119
13.16	236.384	-6.32145
13.17	235.983	-6.73171
13.18	235.546	-7.10434
13.19	234.855	-7.21176
13.2	234.164	-7.31917
13.21	233.473	-7.42659
13.22	232.782	-7.53401
13.23	232.091	-7.64143
13.24	231.794	-7.67436
13.25	231.584	-7.69076
13.26	231.375	-7.70716
13.27	231.165	-7.72356
13.28	230.956	-7.73996
13.29	230.997	-7.41985
13.3	231.279	-6.7788
13.31	231.56	-6.13774
13.32	231.841	-5.49668
13.33	232.122	-4.85562
13.34	232.326	-4.23066
13.35	229.33	-4.2743
13.36	226.333	-4.31793
13.37	223.336	-4.36157
13.38	220.339	-4.4052
13.39	217.342	-4.44884
13.4	207.056	-3.93402
13.41	193.864	-3.19657
13.42	180.672	-2.45911
13.43	167.48	-1.72166
13.44	154.288	-0.9842
13.45	140.297	-0.5638
13.46	125.146	-0.60375
13.47	109.995	-0.6437
13.48	94.8442	-0.68365
13.49	79.6931	-0.7236
13.5	65.5647	-0.7876
13.51	60.5143	-1.06501
13.52	55.4639	-1.34242
13.53	50.4135	-1.61984
13.54	45.3631	-1.89725
13.55	40.3127	-2.17466
13.56	38.9372	-2.41884
13.57	38.5267	-2.65428
13.58	38.1162	-2.88973
13.59	37.7057	-3.12517
13.6	37.2953	-3.36061
13.61	36.8518	-3.51599
13.62	36.3732	-3.58606
13.63	35.8947	-3.65614
13.64	35.4162	-3.72622
13.65	34.9376	-3.7963
13.66	34.4475	-3.86142
13.67	33.9045	-3.90382
13.68	33.3616	-3.94621
13.69	32.8186	-3.9886
13.7	32.2756	-4.03099
13.71	31.7326	-4.07338
13.72	31.5047	-4.07849
13.73	31.3227	-4.07815
13.74	31.1408	-4.07781
13.75	30.9588	-4.07748
13.76	30.7769	-4.07714
13.77	30.6337	-4.09096
13.78	30.5201	-4.11561
13.79	30.4065	-4.14025
13.8	30.293	-4.1649
13.81	30.1794	-4.18955
13.82	30.0793	-4.21209
13.83	30.0174	-4.22865
13.84	29.9555	-4.24522
13.85	29.8936	-4.26179
13.86	29.8316	-4.27836
13.87	29.7697	-4.29492
13.88	29.7009	-4.29192
13.89	29.6319	-4.28797
13.9	29.5628	-4.28401
13.91	29.4936	-4.28006
13.92	29.4245	-4.27611
13.93	29.3069	-4.28823
13.94	29.1628	-4.30909
13.95	29.0188	-4.32995
13.96	28.8747	-4.3508
13.97	28.7307	-4.37166
13.98	28.616	-4.38945
13.99	28.5581	-4.40131
14	28.5002	-4.41317
14.01	28.4423	-4.42503
14.02	28.3844	-4.43689
14.03	28.3283	-4.44801
14.04	28.3235	-4.43892
14.05	28.3186	-4.42984
14.06	28.3137	-4.42075
14.07	28.3088	-4.41166
14.08	28.3039	-4.40258
14.09	28.2045	-4.41623
14.1	28.0702	-4.43826
14.11	27.9359	-4.46029
14.12	27.8016	-4.48232
14.13	27.6673	-4.50434
14.14	27.5902	-4.51714
14.15	27.5912	-4.51731
14.16	27.5922	-4.51747
14.17	27.5933	-4.51764
14.18	27.5943	-4.51781
14.19	27.5944	-4.51714
14.2	27.5871	-4.51017
14.21	27.5799	-4.50319
14.22	27.5726	-4.49621
14.23	27.5653	-4.48923
14.24	27.558	-4.48226
14.25	27.3687	-4.50099
14.26	27.1361	-4.52584
14.27	26.9035	-4.55069
14.28	26.6709	-4.57554
14.29	26.4383	-4.6004
14.3	26.2803	-4.61601
14.31	26.2623	-4.61433
14.32	26.2443	-4.61265
14.33	26.2263	-4.61097
14.34	26.2083	-4.60928
14.35	26.1888	-4.6075
14.36	26.1352	-4.60338
14.37	26.0817	-4.59926
14.38	26.0281	-4.59513
14.39	25.9745	-4.59101
14.4	25.921	-4.58689
14.41	25.818	-4.60121
14.42	25.6972	-4.62215
14.43	25.5765	-4.64309
14.44	25.4558	-4.66403
14.45	25.3351	-4.68497
14.46	25.3387	-4.69654
14.47	25.5082	-4.69561
14.48	25.6777	-4.69469
14.49	25.8473	-4.69376
14.5	26.0168	-4.69284
14.51	26.2286	-4.69138
14.52	26.742	-4.68607
14.53	27.2554	-4.68077
14.54	27.7688	-4.67547
14.55	28.2822	-4.67017
14.56	28.7956	-4.66487
14.57	29.1798	-4.68002
14.58	29.5353	-4.6997
14.59	29.8907	-4.71939
14.6	30.2462	-4.73908
14.61	30.6017	-4.75877
14.62	31.2525	-4.75993
14.63	32.1833	-4.74353
14.64	33.1141	-4.72713
14.65	34.0449	-4.71074
14.66	34.9757	-4.69434
14.67	35.9192	-4.68106
14.68	36.9119	-4.67979
14.69	37.9046	-4.67853
14.7	38.8974	-4.67727
14.71	39.8901	-4.67601
14.72	40.8829	-4.67475
14.73	43.2423	-4.72443
14.74	45.7625	-4.78011
14.75	48.2827	-4.83578
14.76	50.8029	-4.89145
14.77	53.3231	-4.94712
14.78	58.1197	-4.9968
14.79	64.5141	-5.04227
14.8	70.9085	-5.08775
14.81	77.3028	-5.13322
14.82	83.6972	-5.17869
14.83	95.628	-5.21432
14.84	121.973	-5.22432
14.85	148.318	-5.23433
14.86	174.663	-5.24434
14.87	201.008	-5.25434
14.88	227.353	-5.26435
14.89	231.772	-5.50703
14.9	235.507	-5.75697
14.91	239.241	-6.00691
14.92	242.976	-6.25685
14.93	246.71	-6.50679
14.94	244.71	-6.1297
14.95	239.814	-5.43591
14.96	234.918	-4.74211
14.97	230.022	-4.04832
14.98	225.126	-3.35452
14.99	222.748	-2.82082
15	224.915	-2.57606
15.01	227.082	-2.3313
15.02	229.25	-2.08653
15.03	231.417	-1.84177
15.04	233.484	-1.62716
15.05	233.583	-2.00537
15.06	233.681	-2.38357
15.07	233.779	-2.76177
15.08	233.878	-3.13997
15.09	233.976	-3.51817
15.1	234.2	-4.10012
15.11	234.469	-4.75269
15.12	234.737	-5.40525
15.13	235.005	-6.05781
15.14	235.273	-6.71038
15.15	235.541	-7.10672
15.16	235.808	-7.17148
15.17	236.075	-7.23624
15.18	236.342	-7.301
15.19	236.609	-7.36576
15.2	236.877	-7.43052
15.21	237.411	-7.23669
15.22	237.96	-7.02924
15.23	238.509	-6.82179
15.24	239.058	-6.61433
15.25	239.607	-6.40688
15.26	239.4	-6.50407
15.27	238.766	-6.77405
15.28	238.131	-7.04403
15.29	237.497	-7.31401
15.3	236.862	-7.58399
15.31	236.256	-7.7967
15.32	235.704	-7.89387
15.33	235.153	-7.99105
15.34	234.602	-8.08822
15.35	234.051	-8.1854
15.36	233.516	-8.28091
15.37	233.597	-8.31539
15.38	233.678	-8.34988
15.39	233.759	-8.38436
15.4	233.84	-8.41885
15.41	233.921	-8.45333
15.42	233.343	-8.04908
15.43	232.509	-7.47444
15.44	231.676	-6.89979
15.45	230.842	-6.32514
15.46	230.008	-5.75049
15.47	226.242	-5.3275
15.48	218.3	-5.1206
15.49	210.358	-4.91369
15.5	202.415	-4.70678
15.51	194.473	-4.49987
15.52	185.813	-4.25978
15.53	170.663	-3.71934
15.54	155.513	-3.1789
15.55	140.363	-2.63846
15.56	125.213	-2.09802
15.57	110.062	-1.55758
15.58	98.6642	-1.46611
15.59	88.2477	-1.4921
15.6	77.8311	-1.51809
15.61	67.4145	-1.54408
15.62	56.998	-1.57007
15.63	50.5961	-1.73467
15.64	48.4344	-2.04566
15.65	46.2728	-2.35665
15.66	44.1111	-2.66763
15.67	41.9494	-2.97862
15.68	40.0679	-3.24608
15.69	39.458	-3.31597
15.7	38.848	-3.38587
15.71	38.2381	-3.45576
15.72	37.6281	-3.52565
15.73	37.0182	-3.59555
15.74	36.5703	-3.64346
15.75	36.1459	-3.68821
15.76	35.7214	-3.73296
15.77	35.2969	-3.77771
15.78	34.8724	-3.82245
15.79	34.4233	-3.86528
15.8	33.9555	-3.90665
15.81	33.4877	-3.94802
15.82	33.0199	-3.98939
15.83	32.5521	-4.03076
15.84	32.1834	-4.0611
15.85	32.0971	-4.06001
15.86	32.0108	-4.05891
15.87	31.9245	-4.05782
15.88	31.8383	-4.05673
15.89	31.752	-4.05563
15.9	31.6265	-4.07066
15.91	31.4991	-4.08647
15.92	31.3717	-4.10229
15.93	31.2443	-4.11811
15.94	31.1169	-4.13392
15.95	30.9663	-4.15682
15.96	30.8032	-4.18356
15.97	30.6401	-4.2103
15.98	30.4769	-4.23704
15.99	30.3138	-4.26379
16	30.1877	-4.27841
16.01	30.1333	-4.26958
16.02	30.079	-4.26075
16.03	30.0246	-4.25192
16.04	29.9702	-4.24309
16.05	29.9156	-4.23526
16.06	29.8529	-4.25621
16.07	29.7902	-4.27715
16.08	29.7275	-4.2981
16.09	29.6648	-4.31904
16.1	29.6021	-4.33998
16.11	29.5559	-4.36024
16.12	29.5159	-4.38025
16.13	29.4758	-4.40025
16.14	29.4358	-4.42026
16.15	29.3958	-4.44026
16.16	29.3527	-4.44749
16.17	29.3055	-4.43689
16.18	29.2582	-4.4263
16.19	29.2109	-4.4157
16.2	29.1637	-4.40511
16.21	29.1166	-4.39762
16.22	29.0717	-4.41536
16.23	29.0268	-4.4331
16.24	28.9819	-4.45084
16.25	28.937	-4.46858
16.26	28.8921	-4.48632
16.27	28.8424	-4.49551
16.28	28.7916	-4.50258
16.29	28.7407	-4.50964
16.3	28.6898	-4.51671
16.31	28.639	-4.52378
16.32	28.624	-4.52438
16.33	28.6454	-4.51841
16.34	28.6669	-4.51244
16.35	28.6883	-4.50647
16.36	28.7098	-4.5005
16.37	28.6993	-4.49882
16.38	28.5511	-4.51564
16.39	28.4029	-4.53246
16.4	28.2547	-4.54928
16.41	28.1065	-4.5661
16.42	27.9583	-4.58292
16.43	27.8974	-4.59203
16.44	27.8483	-4.6001
16.45	27.7993	-4.60817
16.46	27.7502	-4.61625
16.47	27.7011	-4.62432
16.48	27.645	-4.62173
16.49	27.5839	-4.61122
16.5	27.5227	-4.60071
16.51	27.4615	-4.5902
16.52	27.4003	-4.57968
16.53	27.3459	-4.57881
16.54	27.31	-4.60446
16.55	27.2741	-4.63011
16.56	27.2382	-4.65576
16.57	27.2023	-4.68142
16.58	27.1664	-4.70707
16.59	27.4066	-4.70657
16.6	27.6583	-4.70497
16.61	27.9101	-4.70337
16.62	28.1619	-4.70177
16.63	28.4136	-4.70018
16.64	28.7532	-4.69387
16.65	29.1398	-4.68503
16.66	29.5265	-4.6762
16.67	29.9131	-4.66737
16.68	30.2998	-4.65853
16.69	30.7545	-4.66047
16.7	31.3379	-4.68276
16.71	31.9213	-4.70505
16.72	32.5047	-4.72734
16.73	33.0881	-4.74962
16.74	33.6806	-4.77088
16.75	34.4943	-4.7671
16.76	35.3079	-4.76332
16.77	36.1215	-4.75954
16.78	36.9352	-4.75576
16.79	37.7488	-4.75198
16.8	39.0179	-4.73591
16.81	40.458	-4.71523
16.82	41.898	-4.69455
16.83	43.3381	-4.67386
16.84	44.7781	-4.65318
16.85	47.6923	-4.72804
16.86	52.6571	-4.9358
16.87	57.6219	-5.14356
16.88	62.5868	-5.35132
16.89	67.5516	-5.55908
16.9	73.1393	-5.75537
16.91	83.6628	-5.86083
16.92	94.1863	-5.96628
16.93	104.71	-6.07174
16.94	115.233	-6.17719
16.95	125.757	-6.28264
16.96	145.406	-6.04687
16.97	167.27	-5.72827
16.98	189.134	-5.40967
16.99	210.998	-5.09107
17	232.863	-4.77246
17.01	242.517	-4.72041
17.02	239.803	-4.93834
17.03	237.089	-5.15628
17.04	234.375	-5.37421
17.05	231.661	-5.59214
17.06	229.783	-5.62176
17.07	231.457	-4.85135
17.08	233.131	-4.08095
17.09	234.805	-3.31054
17.1	236.48	-2.54013
17.11	238.154	-1.76972
17.12	238.072	-1.86438
17.13	237.754	-2.07589
17.14	237.436	-2.2874
17.15	237.117	-2.49891
17.16	236.799	-2.71042
17.17	235.711	-3.20507
17.18	234.047	-3.91169
17.19	232.383	-4.61832
17.2	230.719	-5.32494
17.21	229.056	-6.03157
17.22	228.182	-6.62217
17.23	229.485	-6.89303
17.24	230.788	-7.16388
17.25	232.09	-7.43474
17.26	233.393	-7.7056
17.27	234.696	-7.97645
17.28	235.338	-7.74573
17.29	235.952	-7.49429
17.3	236.566	-7.24284
17.31	237.18	-6.99139
17.32	237.795	-6.73995
17.33	237.457	-6.85708
17.34	236.618	-7.16847
17.35	235.78	-7.47986
17.36	234.941	-7.79125
17.37	234.102	-8.10264
17.38	233.565	-8.31743
17.39	233.594	-8.35067
17.4	233.623	-8.3839
17.41	233.652	-8.41714
17.42	233.682	-8.45038
17.43	233.694	-8.48562
17.44	233.344	-8.56501
17.45	232.994	-8.6444
17.46	232.643	-8.72379
17.47	232.293	-8.80317
17.48	231.942	-8.88256
17.49	232.214	-8.42675
17.5	232.708	-7.77917
17.51	233.202	-7.13159
17.52	233.697	-6.484
17.53	234.191	-5.83642
17.54	233.165	-5.4304
17.55	230.099	-5.34822
17.56	227.034	-5.26604
17.57	223.968	-5.18385
17.58	220.902	-5.10167
17.59	216.756	-4.92812
17.6	204.776	-4.09253
17.61	192.796	-3.25695
17.62	180.815	-2.42136
17.63	168.835	-1.58577
17.64	156.855	-0.75018
17.65	142.706	-0.72594
17.66	128.068	-0.88439
17.67	113.431	-1.04283
17.68	98.793	-1.20127
17.69	84.1553	-1.35971
17.7	73.8101	-1.49618
17.71	67.6497	-1.61122
17.72	61.4893	-1.72625
17.73	55.3289	-1.84129
17.74	49.1684	-1.95633
17.75	43.9948	-2.10581
17.76	42.7976	-2.39409
17.77	41.6004	-2.68237
17.78	40.4032	-2.97065
17.79	39.2059	-3.25893
17.8	38.0087	-3.5472
17.81	37.5572	-3.64638
17.82	37.1949	-3.72292
17.83	36.8326	-3.79946
17.84	36.4704	-3.876
17.85	36.1081	-3.95254
17.86	35.6618	-3.99158
17.87	35.1563	-4.00419
17.88	34.6507	-4.0168
17.89	34.1452	-4.02942
17.9	33.6397	-4.04203
17.91	33.2114	-4.05947
17.92	32.9829	-4.0894
17.93	32.7545	-4.11933
17.94	32.526	-4.14927
17.95	32.2976	-4.1792
17.96	32.0691	-4.20913
17.97	31.8966	-4.2274
17.98	31.7258	-4.24531
17.99	31.555	-4.26323
18	31.3842	-4.28114
18.01	31.2133	-4.29905
18.02	31.0946	-4.30167
18.03	31.0023	-4.29653
18.04	30.91	-4.29139
18.05	30.8177	-4.28625
18.06	30.7253	-4.28111
18.07	30.6063	-4.28426
18.08	30.4192	-4.30865
18.09	30.232	-4.33304
18.1	30.0448	-4.35742
18.11	29.8576	-4.38181
18.12	29.6705	-4.4062
18.13	29.5736	-4.41674
18.14	29.4793	-4.42691
18.15	29.3849	-4.43708
18.16	29.2905	-4.44725
18.17	29.1961	-4.45742
18.18	29.1448	-4.45466
18.19	29.1155	-4.44532
18.2	29.0861	-4.43598
18.21	29.0568	-4.42665
18.22	29.0274	-4.41731
18.23	28.936	-4.42096
18.24	28.7326	-4.44804
18.25	28.5293	-4.47511
18.26	28.326	-4.50219
18.27	28.1226	-4.52926
18.28	27.9282	-4.55492
18.29	27.9075	-4.5529
18.3	27.8868	-4.55088
18.31	27.8661	-4.54885
18.32	27.8454	-4.54683
18.33	27.8248	-4.54481
18.34	27.8033	-4.54185
18.35	27.7815	-4.53857
18.36	27.7598	-4.53529
18.37	27.738	-4.53201
18.38	27.7162	-4.52873
18.39	27.6564	-4.5373
18.4	27.5476	-4.5611
18.41	27.4388	-4.5849
18.42	27.33	-4.6087
18.43	27.2213	-4.6325
18.44	27.126	-4.65297
18.45	27.1209	-4.65129
18.46	27.1157	-4.64961
18.47	27.1106	-4.64793
18.48	27.1054	-4.64625
18.49	27.1003	-4.64456
18.5	27.0629	-4.64461
18.51	27.0187	-4.64503
18.52	26.9744	-4.64545
18.53	26.9302	-4.64588
18.54	26.8859	-4.6463
18.55	26.785	-4.65753
18.56	26.631	-4.6789
18.57	26.477	-4.70026
18.58	26.323	-4.72163
18.59	26.169	-4.743
18.6	26.0392	-4.75839
18.61	26.0003	-4.75141
18.62	25.9615	-4.74443
18.63	25.9226	-4.73744
18.64	25.8838	-4.73046
18.65	25.8449	-4.72348
18.66	26.0148	-4.72716
18.67	26.2063	-4.73196
18.68	26.3978	-4.73675
18.69	26.5894	-4.74155
18.7	26.7809	-4.74634
18.71	27.0892	-4.75992
18.72	27.4752	-4.77936
18.73	27.8613	-4.79879
18.74	28.2473	-4.81822
18.75	28.6334	-4.83766
18.76	29.0916	-4.84937
18.77	29.7223	-4.84265
18.78	30.353	-4.83592
18.79	30.9838	-4.82919
18.8	31.6145	-4.82246
18.81	32.2452	-4.81573
18.82	33.0476	-4.81324
18.83	33.852	-4.8108
18.84	34.6563	-4.80836
18.85	35.4606	-4.80592
18.86	36.2649	-4.80348
18.87	37.1976	-4.80852
18.88	38.1894	-4.81702
18.89	39.1813	-4.82551
18.9	40.1732	-4.834
18.91	41.1651	-4.8425
18.92	43.1043	-4.88178
18.93	46.6097	-4.97195
18.94	50.115	-5.06212
18.95	53.6203	-5.15229
18.96	57.1257	-5.24246
18.97	61.1061	-5.33102
18.98	71.3148	-5.39845
18.99	81.5234	-5.46587
19	91.7321	-5.5333
19.01	101.941	-5.60072
19.02	112.149	-5.66815
19.03	131.975	-5.6456
19.04	154.802	-5.59496
19.05	177.629	-5.54432
19.06	200.457	-5.49368
19.07	223.284	-5.44305
19.08	236.799	-5.56175
19.09	239.21	-5.88236
19.1	241.622	-6.20296
19.11	244.034	-6.52357
19.12	246.446	-6.84417
19.13	247.826	-7.04252
19.14	243.267	-6.53722
19.15	238.708	-6.03192
19.16	234.149	-5.52662
19.17	229.59	-5.02132
19.18	225.031	-4.51602
19.19	226.207	-4.12404
19.2	228.473	-3.75357
19.21	230.738	-3.38311
19.22	233.003	-3.01264
19.23	235.268	-2.64218
19.24	236.573	-2.78664
19.25	237.031	-3.38575
19.26	237.488	-3.98485
19.27	237.945	-4.58395
19.28	238.403	-5.18306
19.29	238.492	-5.7584
19.3	237.313	-6.25209
19.31	236.134	-6.74577
19.32	234.955	-7.23946
19.33	233.776	-7.73314
19.34	232.597	-8.22683
19.35	234.186	-8.28557
19.36	236.021	-8.30575
19.37	237.856	-8.32593
19.38	239.691	-8.34611
19.39	241.526	-8.36629
19.4	241.886	-8.3837
19.41	241.303	-8.39934
19.42	240.721	-8.41498
19.43	240.138	-8.43063
19.44	239.555	-8.44627
19.45	238.841	-8.50051
19.46	237.826	-8.64342
19.47	236.811	-8.78633
19.48	235.795	-8.92923
19.49	234.78	-9.07214
19.5	233.765	-9.21505
19.51	233.944	-9.28129
19.52	234.126	-9.3473
19.53	234.308	-9.41331
19.54	234.49	-9.47932
19.55	234.672	-9.54533
19.56	234.638	-9.5798
19.57	234.507	-9.60007
19.58	234.376	-9.62034
19.59	234.245	-9.64061
19.6	234.114	-9.66089
19.61	233.733	-9.44543
19.62	232.951	-8.8506
19.63	232.169	-8.25577
19.64	231.387	-7.66094
19.65	230.605	-7.06611
19.66	229.36	-6.50576
19.67	222.434	-6.36818
19.68	215.507	-6.23061
19.69	208.581	-6.09304
19.7	201.655	-5.95547
19.71	194.728	-5.81789
19.72	180.435	-5.25884
19.73	163.913	-4.57232
19.74	147.391	-3.8858
19.75	130.869	-3.19928
19.76	114.347	-2.51276
19.77	100.745	-2.16741
19.78	90.5395	-2.21905
19.79	80.3342	-2.27068
19.8	70.129	-2.32232
19.81	59.9237	-2.37396
19.82	50.9989	-2.46526
19.83	49.0459	-2.77255
19.84	47.0928	-3.07983
19.85	45.1398	-3.38711
19.86	43.1868	-3.6944
19.87	41.2337	-4.00168
19.88	40.3664	-4.11161
19.89	39.6938	-4.18613
19.9	39.0213	-4.26065
19.91	38.3488	-4.33517
19.92	37.6762	-4.40969
19.93	36.9144	-4.47899
19.94	36.0769	-4.54388
19.95	35.2394	-4.60876
19.96	34.4019	-4.67365
19.97	33.5644	-4.73853
[truncated: 15,195 more rows]

## Sheet: Figure 4f
1st Iteration of Trajectory 1			5th Iteration of Trajectory 1
Time	Right sensor	Left sensor	Time	Right sensor	Left sensor
0	-5.87859	13.3698	0	-12.3164	3.84217
0.0361	-5.87859	8.60585	0.0361	-25.1908	-5.68422
0.07219	-12.3164	8.60585	0.07219	-25.1908	-5.68422
0.10829	-5.87859	13.3698	0.10829	-25.1908	-0.92118
0.14439	-12.3164	3.84217	0.14439	-25.1908	-0.92118
0.18048	-5.87859	13.3698	0.18048	-12.3164	8.60585
0.21658	13.4375	84.8683	0.21658	-31.6273	22.8988
0.25268	52.0814	165.987	0.25268	26.3171	137.346
0.28878	97.1857	204.193	0.28878	71.4092	180.312
0.32487	122.969	208.97	0.32487	97.1857	189.863
0.36097	129.416	180.312	0.36097	116.523	180.312
0.39707	155.208	194.64	0.39707	142.311	185.088
0.43316	161.657	189.863	0.43316	142.311	180.312
0.46926	168.107	185.088	0.46926	135.863	161.213
0.50536	155.208	170.762	0.50536	148.759	165.987
0.54145	155.208	170.762	0.54145	129.416	151.665
0.57755	142.311	156.439	0.57755	135.863	151.665
0.61365	155.208	170.762	0.61365	142.311	161.213
0.64975	155.208	175.537	0.64975	142.311	165.987
0.68584	129.416	161.213	0.68584	135.863	156.439
0.72194	148.759	185.088	0.72194	135.863	165.987
0.75804	148.759	189.863	0.75804	122.969	165.987
0.79413	129.416	185.088	0.79413	122.969	175.537
0.83023	148.759	218.525	0.83023	135.863	199.416
0.86633	155.208	232.861	0.86633	142.311	213.748
0.90242	148.759	251.979	0.90242	135.863	237.64
0.93852	148.759	285.449	0.93852	129.416	256.76
0.97462	142.311	309.365	0.97462	122.969	280.666
1.01072	129.416	323.719	1.01072	135.863	318.934
1.04681	129.416	304.581	1.04681	129.416	304.581
1.08291	142.311	275.884	1.08291	97.1857	242.419
1.11901	135.863	237.64	1.11901	142.311	247.199
1.1551	168.107	242.419	1.1551	148.759	228.082
1.1912	168.107	223.304	1.1912	148.759	213.748
1.2273	168.107	223.304	1.2273	161.657	218.525
1.26339	181.007	232.861	1.26339	168.107	218.525
1.29949	174.557	223.304	1.29949	135.863	189.863
1.33559	161.657	218.525	1.33559	155.208	208.97
1.37169	155.208	218.525	1.37169	142.311	208.97
1.40778	148.759	218.525	1.40778	122.969	199.416
1.44388	129.416	208.97	1.44388	129.416	213.748
1.47998	142.311	228.082	1.47998	122.969	218.525
1.51607	103.631	194.64	1.51607	116.523	218.525
1.55217	129.416	228.082	1.55217	97.1857	204.193
1.58827	103.631	208.97	1.58827	103.631	208.97
1.62436	103.631	213.748	1.62436	90.7409	199.416
1.66046	103.631	218.525	1.66046	103.631	218.525
1.69656	110.077	223.304	1.69656	90.7409	204.193
1.73265	77.8527	194.64	1.73265	90.7409	204.193
1.76875	97.1857	208.97	1.76875	77.8527	194.64
1.80485	97.1857	204.193	1.80485	77.8527	189.863
1.84095	84.2966	194.64	1.84095	71.4092	185.088
1.87704	84.2966	194.64	1.87704	71.4092	180.312
1.91314	90.7409	199.416	1.91314	77.8527	189.863
1.94924	90.7409	189.863	1.94924	58.5236	161.213
1.98533	77.8527	170.762	1.98533	71.4092	170.762
2.02143	77.8527	170.762	2.02143	64.9662	161.213
2.05753	77.8527	161.213	2.05753	58.5236	142.119
2.09362	77.8527	151.665	2.09362	71.4092	146.892
2.12972	84.2966	146.892	2.12972	45.6397	118.259
2.16582	84.2966	142.119	2.16582	71.4092	132.574
2.20192	77.8527	132.574	2.20192	64.9662	123.03
2.23801	64.9662	113.488	2.23801	58.5236	113.488
2.27411	64.9662	113.488	2.27411	58.5236	103.947
2.31021	71.4092	113.488	2.31021	64.9662	108.717
2.3463	77.8527	113.488	2.3463	58.5236	99.1766
2.3824	77.8527	108.717	2.3824	58.5236	99.1766
2.4185	71.4092	103.947	2.4185	58.5236	94.4069
2.45459	71.4092	99.1766	2.45459	58.5236	84.8683
2.49069	58.5236	84.8683	2.49069	52.0814	80.0995
2.52679	64.9662	94.4069	2.52679	58.5236	84.8683
2.56289	71.4092	99.1766	2.56289	58.5236	80.0995
2.59898	45.6397	75.331	2.59898	58.5236	80.0995
2.63508	64.9662	89.6374	2.63508	58.5236	80.0995
2.67118	64.9662	84.8683	2.67118	52.0814	70.5628
2.70727	58.5236	80.0995	2.70727	39.1984	65.795
2.74337	64.9662	84.8683	2.74337	58.5236	75.331
2.77947	64.9662	84.8683	2.77947	39.1984	61.0275
2.81556	64.9662	84.8683	2.81556	58.5236	70.5628
2.85166	64.9662	80.0995	2.85166	52.0814	70.5628
2.88776	58.5236	70.5628	2.88776	45.6397	65.795
2.92386	52.0814	70.5628	2.92386	45.6397	61.0275
2.95995	58.5236	75.331	2.95995	58.5236	70.5628
2.99605	64.9662	80.0995	2.99605	58.5236	65.795
3.03215	64.9662	75.331	3.03215	52.0814	65.795
3.06824	52.0814	65.795	3.06824	52.0814	65.795
3.10434	52.0814	70.5628	3.10434	45.6397	56.2602
3.14044	52.0814	127.802	3.14044	39.1984	89.6374
3.17653	77.8527	180.312	3.17653	64.9662	165.987
3.21263	110.077	204.193	3.21263	90.7409	189.863
3.24873	116.523	194.64	3.24873	84.2966	175.537
3.28483	116.523	185.088	3.28483	103.631	175.537
3.32092	116.523	175.537	3.32092	97.1857	161.213
3.35702	122.969	170.762	3.35702	110.077	165.987
3.39312	122.969	165.987	3.39312	122.969	165.987
3.42921	142.311	175.537	3.42921	97.1857	142.119
3.46531	116.523	156.439	3.46531	122.969	161.213
3.50141	135.863	165.987	3.50141	110.077	151.665
3.5375	122.969	165.987	3.5375	110.077	142.119
3.5736	122.969	165.987	3.5736	110.077	151.665
3.6097	142.311	185.088	3.6097	122.969	161.213
3.64579	129.416	185.088	3.64579	116.523	170.762
3.68189	122.969	189.863	3.68189	122.969	180.312
3.71799	116.523	189.863	3.71799	116.523	185.088
3.75409	122.969	218.525	3.75409	110.077	194.64
3.79018	122.969	232.861	3.79018	116.523	213.748
3.82628	142.311	285.449	3.82628	122.969	251.979
3.86238	110.077	290.231	3.86238	116.523	280.666
3.89847	116.523	323.719	3.89847	129.416	314.149
3.93457	122.969	323.719	3.93457	110.077	304.581
3.97067	110.077	280.666	3.97067	97.1857	261.54
4.00676	122.969	251.979	4.00676	110.077	247.199
4.04286	155.208	251.979	4.04286	142.311	247.199
4.07896	161.657	242.419	4.07896	148.759	228.082
4.11506	148.759	218.525	4.11506	155.208	223.304
4.15115	168.107	228.082	4.15115	148.759	213.748
4.18725	161.657	223.304	4.18725	135.863	204.193
4.22335	148.759	213.748	4.22335	135.863	208.97
4.25944	148.759	223.304	4.25944	142.311	213.748
4.29554	142.311	228.082	4.29554	103.631	189.863
4.33164	135.863	232.861	4.33164	116.523	208.97
4.36773	129.416	223.304	4.36773	103.631	204.193
4.40383	110.077	213.748	4.40383	97.1857	204.193
4.43993	97.1857	213.748	4.43993	97.1857	213.748
4.47603	103.631	228.082	4.47603	71.4092	189.863
4.51212	103.631	228.082	4.51212	90.7409	218.525
4.54822	97.1857	228.082	4.54822	84.2966	208.97
4.58432	90.7409	223.304	4.58432	77.8527	208.97
4.62041	77.8527	213.748	4.62041	64.9662	199.416
4.65651	77.8527	208.97	4.65651	71.4092	208.97
4.69261	64.9662	194.64	4.69261	77.8527	208.97
4.7287	84.2966	208.97	4.7287	71.4092	204.193
4.7648	77.8527	204.193	4.7648	58.5236	189.863
4.8009	77.8527	204.193	4.8009	64.9662	189.863
4.837	71.4092	189.863	4.837	52.0814	175.537
4.87309	64.9662	180.312	4.87309	64.9662	180.312
4.90919	77.8527	185.088	4.90919	64.9662	175.537
4.94529	77.8527	175.537	4.94529	58.5236	161.213
4.98138	71.4092	165.987	4.98138	52.0814	146.892
5.01748	64.9662	151.665	5.01748	52.0814	142.119
5.05358	64.9662	142.119	5.05358	45.6397	127.802
5.08967	64.9662	137.346	5.08967	45.6397	123.03
5.12577	71.4092	137.346	5.12577	58.5236	127.802
5.16187	45.6397	108.717	5.16187	58.5236	123.03
5.19796	64.9662	123.03	5.19796	45.6397	108.717
5.23406	64.9662	118.259	5.23406	52.0814	108.717
5.27016	58.5236	108.717	5.27016	39.1984	99.1766
5.30626	58.5236	108.717	5.30626	52.0814	103.947
5.34235	39.1984	89.6374	5.34235	52.0814	99.1766
5.37845	64.9662	108.717	5.37845	45.6397	89.6374
5.41455	58.5236	103.947	5.41455	45.6397	89.6374
5.45064	58.5236	99.1766	5.45064	45.6397	89.6374
5.48674	52.0814	94.4069	5.48674	39.1984	80.0995
5.52284	52.0814	94.4069	5.52284	45.6397	84.8683
5.55893	58.5236	94.4069	5.55893	52.0814	89.6374
5.59503	58.5236	94.4069	5.59503	32.7575	70.5628
5.63113	58.5236	94.4069	5.63113	39.1984	80.0995
5.66723	52.0814	84.8683	5.66723	39.1984	75.331
5.70332	52.0814	84.8683	5.70332	32.7575	65.795
5.73942	52.0814	80.0995	5.73942	45.6397	75.331
5.77552	58.5236	89.6374	5.77552	45.6397	75.331
5.81161	32.7575	65.795	5.81161	39.1984	70.5628
5.84771	45.6397	75.331	5.84771	26.3171	61.0275
5.88381	52.0814	80.0995	5.88381	39.1984	70.5628
5.9199	45.6397	75.331	5.9199	32.7575	65.795
5.956	45.6397	80.0995	5.956	45.6397	75.331
5.9921	52.0814	80.0995	5.9921	39.1984	65.795
6.0282	52.0814	113.488	6.0282	39.1984	80.0995
6.06429	64.9662	185.088	6.06429	45.6397	151.665
6.10039	77.8527	208.97	6.10039	64.9662	185.088
6.13649	90.7409	189.863	6.13649	77.8527	185.088
6.17258	110.077	199.416	6.17258	97.1857	194.64
6.20868	122.969	194.64	6.20868	103.631	180.312
6.24478	122.969	189.863	6.24478	110.077	180.312
6.28087	129.416	185.088	6.28087	110.077	170.762
6.31697	122.969	175.537	6.31697	110.077	165.987
6.35307	116.523	165.987	6.35307	110.077	156.439
6.38917	122.969	175.537	6.38917	116.523	161.213
6.42526	103.631	151.665	6.42526	110.077	156.439
6.46136	122.969	180.312	6.46136	116.523	161.213
6.49746	116.523	170.762	6.49746	110.077	170.762
6.53355	116.523	175.537	6.53355	97.1857	161.213
6.56965	103.631	175.537	6.56965	97.1857	165.987
6.60575	116.523	199.416	6.60575	110.077	194.64
6.64184	122.969	218.525	6.64184	110.077	204.193
6.67794	116.523	232.861	6.67794	116.523	223.304
6.71404	122.969	266.321	6.71404	110.077	242.419
6.75014	129.416	299.798	6.75014	97.1857	271.103
6.78623	116.523	323.719	6.78623	97.1857	295.014
6.82233	116.523	338.075	6.82233	84.2966	299.798
6.85843	110.077	299.798	6.85843	97.1857	299.798
6.89452	122.969	271.103	6.89452	97.1857	256.76
6.93062	135.863	256.76	6.93062	116.523	242.419
6.96672	142.311	242.419	6.96672	129.416	228.082
7.00281	148.759	228.082	7.00281	142.311	228.082
7.03891	161.657	232.861	7.03891	148.759	228.082
7.07501	122.969	204.193	7.07501	148.759	223.304
7.1111	148.759	228.082	7.1111	135.863	213.748
7.1472	142.311	223.304	7.1472	122.969	213.748
7.1833	129.416	223.304	7.1833	116.523	208.97
7.2194	122.969	218.525	7.2194	103.631	204.193
7.25549	122.969	228.082	7.25549	110.077	218.525
7.29159	116.523	228.082	7.29159	103.631	218.525
7.32769	110.077	232.861	7.32769	90.7409	213.748
7.36378	103.631	223.304	7.36378	90.7409	213.748
7.39988	84.2966	223.304	7.39988	71.4092	208.97
7.43598	84.2966	218.525	7.43598	77.8527	213.748
7.47207	90.7409	228.082	7.47207	52.0814	189.863
7.50817	84.2966	228.082	7.50817	52.0814	189.863
7.54427	77.8527	223.304	7.54427	64.9662	213.748
7.58037	71.4092	208.97	7.58037	58.5236	208.97
7.61646	71.4092	208.97	7.61646	45.6397	189.863
7.65256	64.9662	204.193	7.65256	58.5236	194.64
7.68866	77.8527	213.748	7.68866	39.1984	180.312
7.72475	71.4092	204.193	7.72475	58.5236	199.416
7.76085	52.0814	180.312	7.76085	45.6397	175.537
7.79695	58.5236	185.088	7.79695	45.6397	170.762
7.83304	64.9662	175.537	7.83304	39.1984	161.213
7.86914	58.5236	165.987	7.86914	52.0814	161.213
7.90524	64.9662	165.987	7.90524	52.0814	156.439
7.94134	64.9662	156.439	7.94134	52.0814	151.665
7.97743	58.5236	146.892	7.97743	52.0814	142.119
8.01353	58.5236	137.346	8.01353	45.6397	127.802
8.04963	52.0814	123.03	8.04963	39.1984	118.259
8.08572	52.0814	123.03	8.08572	45.6397	123.03
8.12182	64.9662	127.802	8.12182	45.6397	118.259
8.15792	32.7575	99.1766	8.15792	45.6397	113.488
8.19401	58.5236	118.259	8.19401	45.6397	108.717
8.23011	52.0814	113.488	8.23011	39.1984	99.1766
8.26621	52.0814	108.717	8.26621	32.7575	94.4069
8.30231	52.0814	103.947	8.30231	45.6397	99.1766
8.3384	52.0814	108.717	8.3384	45.6397	94.4069
8.3745	52.0814	99.1766	8.3745	39.1984	89.6374
8.4106	52.0814	99.1766	8.4106	39.1984	89.6374
8.44669	52.0814	94.4069	8.44669	39.1984	89.6374
8.48279	39.1984	89.6374	8.48279	32.7575	80.0995
8.51889	45.6397	89.6374	8.51889	32.7575	80.0995
8.55498	52.0814	94.4069	8.55498	45.6397	84.8683
8.59108	45.6397	89.6374	8.59108	32.7575	80.0995
8.62718	45.6397	84.8683	8.62718	39.1984	80.0995
8.66327	45.6397	89.6374	8.66327	32.7575	75.331
8.69937	39.1984	80.0995	8.69937	26.3171	65.795
8.73547	45.6397	84.8683	8.73547	39.1984	80.0995
8.77157	32.7575	75.331	8.77157	39.1984	75.331
8.80766	52.0814	89.6374	8.80766	32.7575	75.331
8.84376	45.6397	84.8683	8.84376	32.7575	70.5628
8.87986	45.6397	84.8683	8.87986	26.3171	65.795
8.91595	39.1984	84.8683	8.91595	26.3171	65.795
8.95205	52.0814	161.213	8.95205	39.1984	132.574
8.98815	58.5236	185.088	8.98815	58.5236	189.863
9.02424	64.9662	185.088	9.02424	71.4092	199.416
9.06034	103.631	204.193	9.06034	71.4092	180.312
9.09644	110.077	194.64	9.09644	84.2966	185.088
9.13254	103.631	185.088	9.13254	97.1857	180.312
9.16863	122.969	189.863	9.16863	110.077	180.312
9.20473	129.416	189.863	9.20473	110.077	175.537
9.24083	122.969	180.312	9.24083	97.1857	156.439
9.27692	122.969	175.537	9.27692	103.631	161.213
9.31302	110.077	165.987	9.31302	97.1857	156.439
9.34912	103.631	156.439	9.34912	103.631	156.439
9.38521	110.077	165.987	9.38521	110.077	165.987
9.42131	122.969	185.088	9.42131	110.077	175.537
9.45741	90.7409	175.537	9.45741	103.631	180.312
9.49351	116.523	199.416	9.49351	90.7409	180.312
9.5296	110.077	213.748	9.5296	90.7409	189.863
9.5657	97.1857	223.304	9.5657	103.631	213.748
9.6018	122.969	256.76	9.6018	97.1857	232.861
9.63789	103.631	266.321	9.63789	84.2966	242.419
9.67399	122.969	323.719	9.67399	110.077	304.581
9.71009	116.523	342.862	9.71009	110.077	328.504
9.74618	103.631	304.581	9.74618	97.1857	318.934
9.78228	97.1857	266.321	9.78228	84.2966	266.321
9.81838	122.969	256.76	9.81838	84.2966	232.861
9.85448	116.523	228.082	9.85448	129.416	251.979
9.89057	148.759	242.419	9.89057	129.416	228.082
9.92667	155.208	237.64	9.92667	142.311	228.082
9.96277	142.311	223.304	9.96277	129.416	218.525
9.99886	129.416	208.97	9.99886	129.416	223.304
10.035	142.311	228.082	10.035	116.523	208.97
10.0711	135.863	232.861	10.0711	116.523	223.304
10.1072	129.416	232.861	10.1072	110.077	218.525
10.1433	116.523	232.861	10.1433	97.1857	218.525
10.1793	103.631	223.304	10.1793	77.8527	208.97
10.2154	90.7409	218.525	10.2154	84.2966	218.525
10.2515	103.631	232.861	10.2515	84.2966	223.304
10.2876	64.9662	204.193	10.2876	77.8527	218.525
10.3237	64.9662	213.748	10.3237	77.8527	223.304
10.3598	77.8527	228.082	10.3598	64.9662	213.748
10.3959	71.4092	218.525	10.3959	52.0814	204.193
10.432	64.9662	218.525	10.432	58.5236	213.748
10.4681	77.8527	228.082	10.4681	64.9662	218.525
10.5042	71.4092	218.525	10.5042	64.9662	213.748
10.5403	71.4092	213.748	10.5403	58.5236	204.193
10.5764	64.9662	213.748	10.5764	52.0814	199.416
10.6125	58.5236	199.416	10.6125	39.1984	189.863
10.6486	58.5236	189.863	10.6486	39.1984	180.312
10.6847	64.9662	194.64	10.6847	52.0814	189.863
10.7208	58.5236	185.088	10.7208	52.0814	180.312
10.7569	58.5236	170.762	10.7569	39.1984	161.213
10.793	58.5236	165.987	10.793	39.1984	161.213
10.8291	52.0814	151.665	10.8291	32.7575	142.119
10.8652	45.6397	142.119	10.8652	45.6397	146.892
10.9013	58.5236	146.892	10.9013	45.6397	142.119
10.9374	58.5236	142.119	10.9374	39.1984	127.802
10.9735	52.0814	132.574	10.9735	32.7575	118.259
11.0096	52.0814	127.802	11.0096	39.1984	118.259
11.0457	39.1984	118.259	11.0457	32.7575	108.717
11.0818	45.6397	118.259	11.0818	32.7575	103.947
11.1179	52.0814	118.259	11.1179	13.4375	89.6374
11.154	52.0814	113.488	11.154	32.7575	99.1766
11.1901	52.0814	113.488	11.1901	32.7575	94.4069
11.2262	45.6397	103.947	11.2262	32.7575	94.4069
11.2623	39.1984	99.1766	11.2623	26.3171	89.6374
11.2983	45.6397	99.1766	11.2983	39.1984	94.4069
11.3345	52.0814	103.947	11.3345	26.3171	84.8683
11.3705	26.3171	84.8683	11.3705	32.7575	89.6374
11.4067	32.7575	89.6374	11.4067	19.8771	80.0995
11.4427	45.6397	94.4069	11.4427	26.3171	80.0995
11.4788	39.1984	89.6374	11.4788	26.3171	80.0995
11.5149	39.1984	94.4069	11.5149	32.7575	84.8683
11.551	32.7575	80.0995	11.551	32.7575	84.8683
11.5871	39.1984	89.6374	11.5871	32.7575	80.0995
11.6232	39.1984	89.6374	11.6232	26.3171	75.331
11.6593	39.1984	84.8683	11.6593	19.8771	70.5628
11.6954	39.1984	84.8683	11.6954	19.8771	70.5628
11.7315	39.1984	84.8683	11.7315	13.4375	61.0275
11.7676	19.8771	70.5628	11.7676	32.7575	75.331
11.8037	39.1984	89.6374	11.8037	32.7575	75.331
11.8398	39.1984	132.574	11.8398	26.3171	108.717
11.8759	52.0814	185.088	11.8759	39.1984	170.762
11.912	71.4092	204.193	11.912	58.5236	199.416
11.9481	97.1857	213.748	11.9481	90.7409	213.748
11.9842	110.077	204.193	11.9842	90.7409	194.64
12.0203	84.2966	175.537	12.0203	84.2966	180.312
12.0564	116.523	189.863	12.0564	103.631	185.088
12.0925	116.523	185.088	12.0925	90.7409	165.987
12.1286	110.077	175.537	12.1286	90.7409	165.987
12.1647	110.077	175.537	12.1647	110.077	170.762
12.2008	116.523	175.537	12.2008	84.2966	146.892
12.2369	90.7409	156.439	12.2369	84.2966	151.665
12.273	103.631	165.987	12.273	97.1857	165.987
12.3091	110.077	180.312	12.3091	97.1857	165.987
12.3452	90.7409	175.537	12.3452	90.7409	175.537
12.3813	110.077	199.416	12.3813	77.8527	170.762
12.4174	110.077	213.748	12.4174	97.1857	199.416
12.4535	116.523	228.082	12.4535	103.631	218.525
12.4895	110.077	247.199	12.4895	90.7409	213.748
12.5257	116.523	275.884	12.5257	97.1857	256.76
12.5617	110.077	299.798	12.5617	97.1857	285.449
12.5978	116.523	342.862	12.5978	110.077	333.29
12.6339	110.077	328.504	12.6339	71.4092	304.581
12.67	103.631	290.231	12.67	90.7409	295.014
12.7061	103.631	251.979	12.7061	97.1857	261.54
12.7422	129.416	247.199	12.7422	103.631	237.64
12.7783	135.863	237.64	12.7783	116.523	228.082
12.8144	148.759	242.419	12.8144	116.523	213.748
12.8505	148.759	237.64	12.8505	135.863	228.082
12.8866	122.969	208.97	12.8866	135.863	228.082
12.9227	129.416	223.304	12.9227	122.969	218.525
12.9588	122.969	223.304	12.9588	110.077	213.748
12.9949	116.523	223.304	12.9949	103.631	218.525
13.031	110.077	223.304	13.031	103.631	228.082
13.0671	110.077	232.861	13.0671	97.1857	228.082
13.1032	103.631	228.082	13.1032	77.8527	213.748
13.1393	97.1857	232.861	13.1393	71.4092	213.748
13.1754	84.2966	228.082	13.1754	58.5236	208.97
13.2115	71.4092	218.525	13.2115	64.9662	218.525
13.2476	84.2966	232.861	13.2476	71.4092	228.082
13.2837	77.8527	232.861	13.2837	45.6397	204.193
13.3198	71.4092	223.304	13.3198	58.5236	218.525
13.3559	52.0814	208.97	13.3559	52.0814	208.97
13.392	64.9662	213.748	13.392	39.1984	194.64
13.4281	52.0814	199.416	13.4281	52.0814	208.97
13.4642	58.5236	213.748	13.4642	39.1984	189.863
13.5003	64.9662	208.97	13.5003	45.6397	194.64
13.5364	58.5236	204.193	13.5364	45.6397	194.64
13.5725	45.6397	180.312	13.5725	39.1984	180.312
13.6086	52.0814	180.312	13.6086	39.1984	170.762
13.6447	45.6397	170.762	13.6447	45.6397	170.762
13.6807	58.5236	170.762	13.6807	45.6397	165.987
13.7169	58.5236	165.987	13.7169	39.1984	151.665
13.753	52.0814	156.439	13.753	39.1984	146.892
13.789	52.0814	146.892	13.789	32.7575	137.346
13.8251	39.1984	132.574	13.8251	26.3171	123.03
13.8612	39.1984	123.03	13.8612	26.3171	118.259
13.8973	52.0814	132.574	13.8973	39.1984	123.03
13.9334	19.8771	103.947	13.9334	19.8771	103.947
13.9695	45.6397	118.259	13.9695	39.1984	113.488
14.0056	45.6397	118.259	14.0056	26.3171	103.947
14.0417	45.6397	113.488	14.0417	26.3171	99.1766
14.0778	32.7575	103.947	14.0778	32.7575	108.717
14.1139	45.6397	113.488	14.1139	32.7575	103.947
14.15	45.6397	108.717	14.15	26.3171	94.4069
14.1861	39.1984	103.947	14.1861	32.7575	99.1766
14.2222	32.7575	94.4069	14.2222	26.3171	89.6374
14.2583	32.7575	94.4069	14.2583	26.3171	84.8683
14.2944	39.1984	94.4069	14.2944	32.7575	94.4069
14.3305	39.1984	99.1766	14.3305	32.7575	94.4069
14.3666	19.8771	80.0995	14.3666	32.7575	89.6374
14.4027	39.1984	99.1766	14.4027	26.3171	89.6374
14.4388	32.7575	89.6374	14.4388	32.7575	84.8683
14.4749	32.7575	84.8683	14.4749	19.8771	75.331
14.511	32.7575	84.8683	14.511	13.4375	75.331
14.5471	39.1984	89.6374	14.5471	32.7575	84.8683
14.5832	32.7575	84.8683	14.5832	26.3171	80.0995
14.6193	32.7575	84.8683	14.6193	19.8771	75.331
14.6554	32.7575	84.8683	14.6554	19.8771	75.331
14.6915	32.7575	80.0995	14.6915	13.4375	65.795
14.7276	26.3171	103.947	14.7276	26.3171	89.6374
14.7637	52.0814	185.088	14.7637	32.7575	161.213
14.7998	71.4092	208.97	14.7998	39.1984	185.088
14.8359	77.8527	208.97	14.8359	77.8527	208.97
14.872	97.1857	204.193	14.872	84.2966	194.64
14.908	97.1857	189.863	14.908	84.2966	185.088
14.9442	103.631	194.64	14.9442	97.1857	189.863
14.9802	97.1857	175.537	14.9802	103.631	185.088
15.0163	110.077	185.088	15.0163	97.1857	170.762
15.0524	110.077	180.312	15.0524	103.631	175.537
15.0885	110.077	175.537	15.0885	90.7409	161.213
15.1246	97.1857	161.213	15.1246	97.1857	161.213
15.1607	110.077	175.537	15.1607	103.631	175.537
15.1968	110.077	189.863	15.1968	71.4092	146.892
15.2329	110.077	199.416	15.2329	97.1857	175.537
15.269	103.631	199.416	15.269	90.7409	180.312
15.3051	103.631	204.193	15.3051	84.2966	185.088
15.3412	103.631	218.525	15.3412	90.7409	208.97
15.3773	103.631	232.861	15.3773	97.1857	228.082
15.4134	116.523	271.103	15.4134	77.8527	228.082
15.4495	110.077	299.798	15.4495	103.631	285.449
15.4856	116.523	333.29	15.4856	97.1857	314.149
15.5217	103.631	333.29	15.5217	97.1857	333.29
15.5578	84.2966	290.231	15.5578	84.2966	304.581
15.5939	110.077	271.103	15.5939	90.7409	275.884
15.63	129.416	261.54	15.63	110.077	261.54
15.6661	142.311	251.979	15.6661	122.969	242.419
15.7022	148.759	242.419	15.7022	129.416	232.861
15.7383	148.759	237.64	15.7383	116.523	218.525
15.7744	135.863	223.304	15.7744	116.523	213.748
15.8105	142.311	228.082	15.8105	129.416	232.861
15.8466	129.416	232.861	15.8466	116.523	218.525
15.8827	116.523	228.082	15.8827	110.077	223.304
15.9188	97.1857	218.525	15.9188	97.1857	223.304
15.9549	110.077	232.861	15.9549	84.2966	213.748
15.991	90.7409	223.304	15.991	84.2966	223.304
16.0271	90.7409	232.861	16.0271	84.2966	228.082
16.0632	90.7409	232.861	16.0632	77.8527	228.082
16.0993	84.2966	232.861	16.0993	71.4092	223.304
16.1353	77.8527	232.861	16.1353	64.9662	223.304
16.1715	64.9662	223.304	16.1715	45.6397	208.97
16.2075	64.9662	218.525	16.2075	58.5236	213.748
16.2436	71.4092	232.861	16.2436	32.7575	199.416
16.2797	52.0814	213.748	16.2797	58.5236	218.525
16.3158	58.5236	213.748	16.3158	45.6397	204.193
16.3519	64.9662	218.525	16.3519	39.1984	194.64
16.388	58.5236	208.97	16.388	39.1984	194.64
16.4241	52.0814	199.416	16.4241	32.7575	189.863
16.4602	45.6397	189.863	16.4602	26.3171	170.762
16.4963	32.7575	170.762	16.4963	45.6397	189.863
16.5324	39.1984	170.762	16.5324	32.7575	170.762
16.5685	52.0814	175.537	16.5685	39.1984	170.762
16.6046	45.6397	161.213	16.6046	26.3171	151.665
16.6407	45.6397	151.665	16.6407	26.3171	142.119
16.6768	58.5236	161.213	16.6768	39.1984	146.892
16.7129	26.3171	127.802	16.7129	32.7575	137.346
16.749	32.7575	127.802	16.749	26.3171	123.03
16.7851	45.6397	137.346	16.7851	32.7575	127.802
16.8212	39.1984	123.03	16.8212	26.3171	118.259
16.8573	39.1984	123.03	16.8573	19.8771	108.717
16.8934	45.6397	123.03	16.8934	32.7575	118.259
16.9295	45.6397	118.259	16.9295	13.4375	94.4069
16.9656	45.6397	118.259	16.9656	32.7575	108.717
17.0017	32.7575	103.947	17.0017	32.7575	103.947
17.0378	39.1984	108.717	17.0378	26.3171	94.4069
17.0739	32.7575	99.1766	17.0739	19.8771	89.6374
17.11	39.1984	103.947	17.11	32.7575	99.1766
17.1461	39.1984	103.947	17.1461	26.3171	94.4069
17.1822	32.7575	99.1766	17.1822	26.3171	94.4069
17.2183	39.1984	99.1766	17.2183	26.3171	89.6374
17.2544	32.7575	94.4069	17.2544	19.8771	84.8683
17.2904	32.7575	94.4069	17.2904	32.7575	89.6374
17.3266	39.1984	99.1766	17.3266	39.1984	94.4069
17.3626	39.1984	99.1766	17.3626	26.3171	89.6374
17.3987	32.7575	89.6374	17.3987	26.3171	89.6374
17.4348	32.7575	89.6374	17.4348	19.8771	80.0995
17.4709	26.3171	84.8683	17.4709	19.8771	75.331
17.507	32.7575	89.6374	17.507	26.3171	84.8683
17.5431	39.1984	94.4069	17.5431	32.7575	84.8683
17.5792	13.4375	70.5628	17.5792	26.3171	84.8683
17.6153	26.3171	84.8683	17.6153	19.8771	80.0995
17.6514	32.7575	156.439	17.6514	13.4375	123.03
17.6875	45.6397	199.416	17.6875	39.1984	185.088
17.7236	71.4092	218.525	17.7236	64.9662	208.97
17.7597	103.631	223.304	17.7597	77.8527	204.193
17.7958	77.8527	185.088	17.7958	84.2966	194.64
17.8319	97.1857	189.863	17.8319	97.1857	189.863
17.868	110.077	194.64	17.868	90.7409	180.312
17.9041	103.631	185.088	17.9041	90.7409	175.537
17.9402	110.077	180.312	17.9402	103.631	180.312
17.9763	116.523	185.088	17.9763	103.631	175.537
18.0124	110.077	180.312	18.0124	97.1857	170.762
18.0485	110.077	180.312	18.0485	84.2966	151.665
18.0846	103.631	180.312	18.0846	90.7409	165.987
18.1207	97.1857	180.312	18.1207	90.7409	170.762
18.1568	103.631	189.863	18.1568	97.1857	189.863
18.1929	103.631	208.97	18.1929	103.631	204.193
18.229	110.077	223.304	18.229	90.7409	199.416
18.2651	110.077	232.861	18.2651	90.7409	218.525
18.3012	103.631	247.199	18.3012	90.7409	237.64
18.3373	97.1857	275.884	18.3373	90.7409	266.321
18.3734	103.631	323.719	18.3734	103.631	304.581
18.4095	110.077	342.862	18.4095	103.631	338.075
18.4456	97.1857	314.149	18.4456	90.7409	323.719
18.4816	97.1857	275.884	18.4816	84.2966	285.449
18.5177	116.523	261.54	18.5177	90.7409	251.979
18.5539	122.969	242.419	18.5539	110.077	242.419
18.5899	142.311	242.419	18.5899	116.523	228.082
18.626	148.759	242.419	18.626	129.416	237.64
18.6621	142.311	232.861	18.6621	122.969	223.304
18.6982	135.863	237.64	18.6982	116.523	218.525
18.7343	122.969	228.082	18.7343	110.077	218.525
18.7704	116.523	228.082	18.7704	103.631	223.304
18.8065	116.523	232.861	18.8065	110.077	232.861
18.8426	110.077	232.861	18.8426	97.1857	223.304
18.8787	103.631	237.64	18.8787	84.2966	223.304
18.9148	84.2966	223.304	18.9148	71.4092	213.748
18.9509	84.2966	228.082	18.9509	64.9662	218.525
18.987	71.4092	223.304	18.987	64.9662	223.304
19.0231	77.8527	232.861	19.0231	45.6397	208.97
19.0592	77.8527	232.861	19.0592	64.9662	228.082
19.0953	71.4092	232.861	19.0953	52.0814	213.748
19.1314	64.9662	228.082	19.1314	52.0814	218.525
19.1675	58.5236	218.525	19.1675	52.0814	213.748
19.2036	52.0814	208.97	19.2036	45.6397	213.748
19.2397	58.5236	218.525	19.2397	52.0814	213.748
19.2758	58.5236	218.525	19.2758	52.0814	213.748
19.3119	58.5236	208.97	19.3119	45.6397	204.193
19.348	58.5236	204.193	19.348	39.1984	194.64
19.3841	45.6397	189.863	19.3841	32.7575	180.312
19.4202	45.6397	175.537	19.4202	39.1984	180.312
19.4563	52.0814	180.312	19.4563	39.1984	180.312
19.4924	52.0814	170.762	19.4924	39.1984	170.762
19.5285	32.7575	146.892	19.5285	32.7575	151.665
19.5646	45.6397	156.439	19.5646	32.7575	151.665
19.6007	39.1984	142.119	19.6007	19.8771	127.802
19.6368	39.1984	137.346	19.6368	32.7575	137.346
19.6729	39.1984	132.574	19.6729	32.7575	132.574
19.709	45.6397	137.346	19.709	32.7575	127.802
19.745	45.6397	127.802	19.745	26.3171	113.488
19.7811	39.1984	118.259	19.7811	26.3171	113.488
19.8172	45.6397	118.259	19.8172	26.3171	108.717
19.8533	39.1984	113.488	19.8533	32.7575	113.488
19.8894	45.6397	118.259	19.8894	32.7575	108.717
19.9255	45.6397	113.488	19.9255	6.99838	89.6374
19.9616	39.1984	108.717	19.9616	26.3171	103.947
19.9977	39.1984	108.717	19.9977	26.3171	99.1766
20.0338	32.7575	99.1766	20.0338	19.8771	89.6374
20.0699	26.3171	94.4069	20.0699	26.3171	94.4069
20.106	45.6397	103.947	20.106	19.8771	89.6374
20.1421	39.1984	103.947	20.1421	13.4375	80.0995
20.1782	32.7575	94.4069	20.1782	26.3171	89.6374
20.2143	32.7575	94.4069	20.2143	26.3171	84.8683
20.2504	32.7575	89.6374	20.2504	19.8771	80.0995
20.2865	32.7575	89.6374	20.2865	26.3171	89.6374
20.3226	19.8771	80.0995	20.3226	26.3171	89.6374
20.3587	39.1984	94.4069	20.3587	26.3171	89.6374
20.3948	26.3171	84.8683	20.3948	26.3171	84.8683
20.4309	32.7575	89.6374	20.4309	19.8771	80.0995
20.467	32.7575	84.8683	20.467	19.8771	75.331
20.5031	26.3171	84.8683	20.5031	13.4375	70.5628
20.5392	39.1984	142.119	20.5392	0.55968	84.8683
20.5753	52.0814	204.193	20.5753	32.7575	175.537
20.6114	71.4092	218.525	20.6114	45.6397	194.64
20.6475	84.2966	208.97	20.6475	71.4092	204.193
20.6836	90.7409	204.193	20.6836	71.4092	189.863
20.7197	110.077	204.193	20.7197	90.7409	194.64
20.7558	116.523	204.193	20.7558	97.1857	194.64
20.7919	116.523	194.64	20.7919	97.1857	185.088
20.828	110.077	185.088	20.828	90.7409	175.537
20.864	97.1857	170.762	20.864	90.7409	165.987
20.9002	97.1857	170.762	20.9002	84.2966	161.213
20.9363	103.631	175.537	20.9363	97.1857	170.762
20.9723	110.077	185.088	20.9723	97.1857	175.537
21.0084	103.631	189.863	21.0084	77.8527	161.213
21.0445	97.1857	189.863	21.0445	90.7409	185.088
21.0806	97.1857	199.416	21.0806	84.2966	185.088
21.1167	97.1857	204.193	21.1167	84.2966	199.416
21.1528	97.1857	218.525	21.1528	97.1857	223.304
21.1889	110.077	247.199	21.1889	97.1857	237.64
21.225	110.077	280.666	21.225	90.7409	266.321
21.2611	103.631	309.365	21.2611	97.1857	295.014
21.2972	103.631	333.29	21.2972	97.1857	328.504
21.3333	84.2966	314.149	21.3333	84.2966	333.29
21.3694	90.7409	290.231	21.3694	84.2966	309.365
21.4055	110.077	271.103	21.4055	97.1857	275.884
21.4416	129.416	256.76	21.4416	103.631	251.979
21.4777	135.863	247.199	21.4777	122.969	242.419
21.5138	142.311	237.64	21.5138	129.416	232.861
21.5499	122.969	218.525	21.5499	122.969	228.082
21.586	135.863	232.861	21.586	129.416	232.861
21.6221	103.631	208.97	21.6221	116.523	228.082
21.6582	116.523	228.082	21.6582	110.077	223.304
21.6943	110.077	228.082	21.6943	103.631	223.304
21.7304	97.1857	228.082	21.7304	90.7409	223.304
21.7665	90.7409	223.304	21.7665	84.2966	218.525
21.8026	84.2966	223.304	21.8026	84.2966	232.861
21.8387	90.7409	237.64	21.8387	77.8527	228.082
21.8748	84.2966	232.861	21.8748	71.4092	228.082
21.9109	77.8527	232.861	21.9109	64.9662	223.304
21.947	64.9662	223.304	21.947	52.0814	213.748
21.9831	58.5236	223.304	21.9831	45.6397	218.525
22.0192	64.9662	232.861	22.0192	58.5236	228.082
22.0553	39.1984	204.193	22.0553	52.0814	218.525
22.0913	58.5236	223.304	22.0913	52.0814	223.304
22.1274	52.0814	213.748	22.1274	45.6397	213.748
22.1635	45.6397	208.97	22.1635	39.1984	204.193
22.1996	45.6397	208.97	22.1996	39.1984	204.193
22.2357	45.6397	194.64	22.2357	45.6397	204.193
22.2718	52.0814	199.416	22.2718	45.6397	199.416
22.3079	52.0814	189.863	22.3079	45.6397	189.863
22.344	45.6397	180.312	22.344	32.7575	175.537
22.3801	45.6397	175.537	22.3801	26.3171	161.213
22.4162	39.1984	161.213	22.4162	39.1984	161.213
22.4523	45.6397	161.213	22.4523	39.1984	156.439
22.4884	45.6397	156.439	22.4884	39.1984	151.665
22.5245	45.6397	142.119	22.5245	39.1984	142.119
22.5606	45.6397	142.119	22.5606	32.7575	137.346
22.5967	39.1984	137.346	22.5967	26.3171	123.03
22.6328	32.7575	123.03	22.6328	32.7575	123.03
22.6689	45.6397	127.802	22.6689	32.7575	123.03
22.705	45.6397	127.802	22.705	13.4375	99.1766
22.7411	39.1984	118.259	22.7411	26.3171	108.717
22.7772	32.7575	113.488	22.7772	26.3171	103.947
22.8133	26.3171	108.717	22.8133	19.8771	99.1766
22.8494	32.7575	103.947	22.8494	26.3171	103.947
22.8855	26.3171	99.1766	22.8855	32.7575	103.947
22.9216	39.1984	108.717	22.9216	32.7575	103.947
22.9577	39.1984	108.717	22.9577	26.3171	99.1766
22.9938	39.1984	103.947	22.9938	26.3171	94.4069
23.0299	32.7575	99.1766	23.0299	19.8771	89.6374
23.066	32.7575	94.4069	23.066	26.3171	94.4069
23.1021	39.1984	103.947	23.1021	32.7575	94.4069
23.1382	39.1984	99.1766	23.1382	26.3171	94.4069
23.1743	32.7575	94.4069	23.1743	26.3171	89.6374
23.2104	32.7575	94.4069	23.2104	26.3171	89.6374
23.2464	32.7575	94.4069	23.2464	19.8771	80.0995
23.2826	19.8771	84.8683	23.2826	26.3171	89.6374
23.3187	39.1984	94.4069	23.3187	32.7575	94.4069
23.3547	32.7575	99.1766	23.3547	26.3171	84.8683
23.3908	32.7575	89.6374	23.3908	13.4375	75.331
23.4269	32.7575	108.717	23.4269	13.4375	84.8683
23.463	32.7575	170.762	23.463	19.8771	146.892
23.4991	52.0814	204.193	23.4991	52.0814	208.97
23.5352	84.2966	223.304	23.5352	77.8527	213.748
23.5713	90.7409	204.193	23.5713	71.4092	204.193
23.6074	103.631	204.193	23.6074	84.2966	194.64
23.6435	97.1857	194.64	23.6435	84.2966	185.088
23.6796	97.1857	189.863	23.6796	71.4092	170.762
23.7157	103.631	185.088	23.7157	97.1857	180.312
23.7518	110.077	185.088	23.7518	71.4092	156.439
23.7879	110.077	185.088	23.7879	90.7409	170.762
23.824	97.1857	170.762	23.824	97.1857	170.762
23.8601	103.631	180.312	23.8601	84.2966	180.312
23.8962	90.7409	170.762	23.8962	84.2966	165.987
23.9323	97.1857	185.088	23.9323	97.1857	185.088
23.9684	103.631	204.193	23.9684	64.9662	161.213
24.0045	77.8527	189.863	24.0045	90.7409	199.416
24.0406	103.631	232.861	24.0406	90.7409	213.748
24.0767	97.1857	232.861	24.0767	84.2966	218.525
24.1128	97.1857	261.54	24.1128	84.2966	242.419
24.1489	103.631	295.014	24.1489	97.1857	285.449
24.185	110.077	333.29	24.185	97.1857	323.719
24.2211	97.1857	342.862	24.2211	90.7409	342.862
24.2572	84.2966	299.798	24.2572	77.8527	309.365
24.2933	90.7409	266.321	24.2933	77.8527	280.666
24.3294	103.631	247.199	24.3294	84.2966	247.199
24.3655	129.416	251.979	24.3655	116.523	251.979
24.4016	148.759	256.76	24.4016	122.969	242.419
24.4377	110.077	213.748	24.4377	110.077	223.304
24.4737	135.863	237.64	24.4737	122.969	232.861
24.5099	122.969	228.082	24.5099	110.077	223.304
24.546	110.077	223.304	24.546	110.077	218.525
24.582	116.523	232.861	24.582	110.077	228.082
24.6181	110.077	237.64	24.6181	71.4092	204.193
24.6542	103.631	237.64	24.6542	90.7409	232.861
24.6903	90.7409	237.64	24.6903	77.8527	228.082
24.7264	77.8527	228.082	24.7264	64.9662	213.748
24.7625	71.4092	228.082	24.7625	64.9662	223.304
24.7986	77.8527	237.64	24.7986	71.4092	232.861
24.8347	71.4092	237.64	24.8347	45.6397	208.97
24.8708	45.6397	213.748	24.8708	58.5236	228.082
24.9069	58.5236	228.082	24.9069	45.6397	218.525
24.943	52.0814	218.525	24.943	39.1984	213.748
24.9791	45.6397	208.97	24.9791	39.1984	213.748
25.0152	58.5236	223.304	25.0152	45.6397	218.525
25.0513	64.9662	228.082	25.0513	45.6397	218.525
25.0874	52.0814	213.748	25.0874	39.1984	208.97
25.1235	52.0814	213.748	25.1235	39.1984	204.193
25.1596	52.0814	199.416	25.1596	26.3171	189.863
25.1957	45.6397	189.863	25.1957	32.7575	185.088
25.2318	32.7575	170.762	25.2318	39.1984	185.088
25.2679	45.6397	180.312	25.2679	39.1984	175.537
25.304	45.6397	170.762	25.304	32.7575	165.987
25.3401	45.6397	161.213	25.3401	26.3171	151.665
25.3762	32.7575	146.892	25.3762	19.8771	142.119
25.4123	32.7575	142.119	25.4123	26.3171	142.119
25.4484	45.6397	146.892	25.4484	13.4375	123.03
25.4845	45.6397	142.119	25.4845	32.7575	132.574
25.5206	45.6397	137.346	25.5206	26.3171	127.802
25.5567	39.1984	127.802	25.5567	19.8771	118.259
25.5928	39.1984	123.03	25.5928	19.8771	108.717
25.6288	32.7575	118.259	25.6288	26.3171	113.488
25.665	39.1984	123.03	25.665	32.7575	113.488
25.701	39.1984	118.259	25.701	32.7575	108.717
25.7371	32.7575	113.488	25.7371	13.4375	99.1766
25.7732	32.7575	113.488	25.7732	19.8771	103.947
25.8093	32.7575	103.947	25.8093	13.4375	94.4069
25.8454	26.3171	99.1766	25.8454	19.8771	94.4069
25.8815	39.1984	108.717	25.8815	26.3171	99.1766
25.9176	32.7575	103.947	25.9176	19.8771	99.1766
25.9537	32.7575	99.1766	25.9537	13.4375	89.6374
25.9898	32.7575	99.1766	25.9898	19.8771	89.6374
26.0259	26.3171	89.6374	26.0259	13.4375	84.8683
26.062	32.7575	99.1766	26.062	19.8771	89.6374
26.0981	39.1984	99.1766	26.0981	13.4375	84.8683
26.1342	26.3171	94.4069	26.1342	26.3171	89.6374
26.1703	32.7575	94.4069	26.1703	13.4375	84.8683
26.2064	26.3171	94.4069	26.2064	13.4375	75.331
26.2425	26.3171	89.6374	26.2425	13.4375	80.0995
26.2786	26.3171	89.6374	26.2786	19.8771	84.8683
26.3147	32.7575	99.1766	26.3147	26.3171	84.8683
26.3508	32.7575	161.213	26.3508	19.8771	127.802
26.3869	52.0814	208.97	26.3869	32.7575	194.64
26.423	71.4092	218.525	26.423	58.5236	213.748
26.4591	77.8527	204.193	26.4591	58.5236	199.416
26.4952	77.8527	194.64	26.4952	97.1857	213.748
26.5313	90.7409	189.863	26.5313	90.7409	204.193
26.5674	110.077	199.416	26.5674	71.4092	175.537
26.6035	103.631	185.088	26.6035	90.7409	185.088
26.6396	103.631	185.088	26.6396	90.7409	175.537
26.6757	97.1857	175.537	26.6757	77.8527	165.987
26.7118	90.7409	165.987	26.7118	97.1857	175.537
26.7479	103.631	185.088	26.7479	64.9662	151.665
26.784	103.631	185.088	26.784	90.7409	175.537
26.8201	97.1857	185.088	26.8201	84.2966	180.312
26.8561	97.1857	189.863	26.8561	84.2966	194.64
26.8923	84.2966	189.863	26.8923	77.8527	194.64
26.9283	90.7409	213.748	26.9283	77.8527	199.416
26.9644	84.2966	213.748	26.9644	90.7409	232.861
27.0005	97.1857	247.199	27.0005	90.7409	247.199
27.0366	103.631	285.449	27.0366	90.7409	271.103
27.0727	103.631	314.149	27.0727	97.1857	318.934
27.1088	90.7409	328.504	27.1088	84.2966	328.504
27.1449	90.7409	314.149	27.1449	90.7409	338.075
27.181	64.9662	256.76	27.181	84.2966	299.798
27.2171	110.077	261.54	27.2171	90.7409	266.321
27.2532	122.969	251.979	27.2532	110.077	251.979
27.2893	129.416	237.64	27.2893	110.077	237.64
27.3254	122.969	228.082	27.3254	116.523	232.861
27.3615	135.863	237.64	27.3615	110.077	223.304
27.3976	129.416	232.861	27.3976	122.969	232.861
27.4337	122.969	237.64	27.4337	110.077	228.082
27.4698	116.523	237.64	27.4698	103.631	232.861
27.5059	110.077	232.861	27.5059	84.2966	218.525
27.542	90.7409	223.304	27.542	84.2966	223.304
27.5781	97.1857	242.419	27.5781	84.2966	228.082
27.6142	64.9662	218.525	27.6142	77.8527	237.64
27.6503	84.2966	237.64	27.6503	58.5236	218.525
27.6864	77.8527	237.64	27.6864	64.9662	232.861
27.7225	71.4092	232.861	27.7225	52.0814	223.304
27.7586	52.0814	218.525	27.7586	52.0814	223.304
27.7947	64.9662	232.861	27.7947	58.5236	232.861
27.8308	64.9662	232.861	27.8308	52.0814	232.861
27.8669	58.5236	228.082	27.8669	45.6397	223.304
27.903	58.5236	223.304	27.903	39.1984	218.525
27.9391	52.0814	218.525	27.9391	32.7575	213.748
27.9752	45.6397	208.97	27.9752	39.1984	208.97
28.0113	52.0814	213.748	28.0113	26.3171	194.64
28.0474	52.0814	208.97	28.0474	39.1984	204.193
28.0834	52.0814	199.416	28.0834	39.1984	194.64
28.1196	39.1984	180.312	28.1196	32.7575	185.088
28.1556	45.6397	180.312	28.1556	26.3171	170.762
28.1917	39.1984	161.213	28.1917	26.3171	165.987
28.2278	32.7575	156.439	28.2278	39.1984	165.987
28.2639	45.6397	161.213	28.2639	32.7575	161.213
28.3	39.1984	151.665	28.3	26.3171	146.892
28.3361	39.1984	146.892	28.3361	32.7575	142.119
28.3722	39.1984	137.346	28.3722	26.3171	127.802
28.4083	32.7575	127.802	28.4083	26.3171	127.802
28.4444	45.6397	132.574	28.4444	26.3171	127.802
28.4805	19.8771	108.717	28.4805	26.3171	123.03
28.5166	19.8771	108.717	28.5166	26.3171	118.259
28.5527	32.7575	118.259	28.5527	19.8771	108.717
28.5888	26.3171	113.488	28.5888	19.8771	103.947
28.6249	26.3171	108.717	28.6249	13.4375	99.1766
28.661	39.1984	113.488	28.661	26.3171	108.717
28.6971	32.7575	108.717	28.6971	26.3171	103.947
28.7332	32.7575	113.488	28.7332	13.4375	94.4069
28.7693	32.7575	108.717	28.7693	19.8771	94.4069
28.8054	39.1984	108.717	28.8054	13.4375	89.6374
28.8415	26.3171	99.1766	28.8415	19.8771	94.4069
28.8776	39.1984	103.947	28.8776	26.3171	99.1766
28.9137	32.7575	103.947	28.9137	26.3171	94.4069
28.9498	32.7575	99.1766	28.9498	26.3171	94.4069
28.9859	19.8771	89.6374	28.9859	19.8771	89.6374
29.022	26.3171	89.6374	29.022	6.99838	80.0995
29.0581	26.3171	94.4069	29.0581	19.8771	89.6374
29.0942	32.7575	99.1766	29.0942	26.3171	94.4069
29.1303	32.7575	99.1766	29.1303	26.3171	89.6374
29.1664	13.4375	84.8683	29.1664	13.4375	80.0995
29.2025	26.3171	89.6374	29.2025	19.8771	84.8683
29.2386	39.1984	103.947	29.2386	13.4375	80.0995
29.2747	103.631	161.213	29.2747	77.8527	142.119
29.3107	155.208	213.748	29.3107	129.416	199.416
29.3468	161.657	223.304	29.3468	142.311	208.97
29.3829	161.657	208.97	29.3829	142.311	199.416
29.419	161.657	204.193	29.419	155.208	199.416
29.4551	148.759	194.64	29.4551	135.863	189.863
29.4912	135.863	189.863	29.4912	116.523	180.312
29.5273	135.863	194.64	29.5273	122.969	189.863
29.5634	122.969	189.863	29.5634	116.523	180.312
29.5995	103.631	180.312	29.5995	97.1857	180.312
29.6356	97.1857	175.537	29.6356	90.7409	175.537
29.6717	84.2966	170.762	29.6717	71.4092	165.987
29.7078	77.8527	180.312	29.7078	71.4092	175.537
29.7439	84.2966	185.088	29.7439	64.9662	180.312
29.78	77.8527	194.64	29.78	45.6397	170.762
29.8161	84.2966	199.416	29.8161	64.9662	194.64
29.8522	77.8527	204.193	29.8522	52.0814	199.416
29.8883	71.4092	208.97	29.8883	52.0814	199.416
29.9244	84.2966	232.861	29.9244	64.9662	223.304
29.9605	77.8527	228.082	29.9605	64.9662	247.199
29.9966	103.631	271.103	29.9966	77.8527	261.54
30.0327	84.2966	247.199	30.0327	71.4092	266.321
30.0688	52.0814	208.97	30.0688	39.1984	223.304
30.1049	39.1984	204.193	30.1049	13.4375	199.416
30.141	45.6397	208.97	30.141	26.3171	213.748
30.1771	45.6397	208.97	30.1771	26.3171	208.97
30.2132	58.5236	218.525	30.2132	39.1984	213.748
30.2493	64.9662	213.748	30.2493	45.6397	213.748
30.2854	71.4092	223.304	30.2854	39.1984	208.97
30.3215	77.8527	218.525	30.3215	52.0814	208.97
30.3576	90.7409	223.304	30.3576	71.4092	223.304
30.3937	103.631	237.64	30.3937	77.8527	223.304
30.4297	110.077	228.082	30.4297	84.2966	223.304
30.4658	116.523	223.304	30.4658	97.1857	218.525
30.502	122.969	228.082	30.502	97.1857	218.525
30.538	129.416	218.525	30.538	103.631	213.748
30.5741	142.311	223.304	30.5741	122.969	228.082
30.6102	155.208	228.082	30.6102	135.863	218.525
30.6463	135.863	204.193	30.6463	135.863	213.748
30.6824	168.107	223.304	30.6824	142.311	213.748
30.7185	168.107	218.525	30.7185	142.311	204.193
30.7546	161.657	204.193	30.7546	148.759	204.193
30.7907	174.557	208.97	30.7907	161.657	208.97
30.8268	174.557	208.97	30.8268	161.657	204.193
30.8629	174.557	199.416	30.8629	155.208	194.64
30.899	168.107	189.863	30.899	155.208	189.863
30.9351	161.657	180.312	30.9351	148.759	175.537
30.9712	148.759	170.762	30.9712	135.863	165.987
31.0073	155.208	170.762	31.0073	116.523	142.119
31.0434	122.969	137.346	31.0434	116.523	137.346
31.0795	148.759	156.439	31.0795	122.969	142.119
31.1156	142.311	146.892	31.1156	122.969	137.346
31.1517	129.416	132.574	31.1517	110.077	127.802
31.1878	122.969	127.802	31.1878	110.077	123.03
31.2239	129.416	132.574	31.2239	116.523	127.802
31.26	129.416	127.802	31.26	103.631	118.259
31.2961	97.1857	103.947	31.2961	97.1857	108.717
31.3322	116.523	118.259	31.3322	97.1857	108.717
31.3683	103.631	103.947	31.3683	84.2966	99.1766
31.4044	103.631	113.488	31.4044	90.7409	103.947
31.4405	103.631	113.488	31.4405	90.7409	108.717
31.4766	77.8527	89.6374	31.4766	84.2966	103.947
31.5127	97.1857	103.947	31.5127	71.4092	89.6374
31.5488	90.7409	103.947	31.5488	77.8527	94.4069
31.5849	84.2966	99.1766	31.5849	58.5236	84.8683
31.621	77.8527	94.4069	31.621	71.4092	89.6374
31.6571	71.4092	89.6374	31.6571	71.4092	89.6374
31.6931	84.2966	94.4069	31.6931	71.4092	94.4069
31.7292	84.2966	94.4069	31.7292	71.4092	89.6374
31.7653	71.4092	84.8683	31.7653	58.5236	84.8683
31.8014	71.4092	89.6374	31.8014	52.0814	80.0995
31.8375	64.9662	84.8683	31.8375	52.0814	75.331
31.8736	77.8527	94.4069	31.8736	32.7575	65.795
31.9097	77.8527	94.4069	31.9097	58.5236	84.8683
31.9458	58.5236	80.0995	31.9458	58.5236	84.8683
31.9819	71.4092	89.6374	31.9819	52.0814	75.331
32.018	64.9662	80.0995	32.018	45.6397	75.331
32.0541	64.9662	80.0995	32.0541	52.0814	80.0995
32.0902	71.4092	89.6374	32.0902	58.5236	80.0995
32.1263	71.4092	94.4069	32.1263	45.6397	75.331
32.1624	103.631	132.574	32.1624	84.2966	118.259
32.1985	174.557	189.863	32.1985	142.311	170.762
32.2346	174.557	204.193	32.2346	161.657	194.64
32.2707	168.107	194.64	32.2707	168.107	199.416
32.3068	174.557	208.97	32.3068	161.657	199.416
32.3429	161.657	199.416	32.3429	148.759	194.64
32.379	142.311	189.863	32.379	135.863	189.863
32.4151	129.416	189.863	32.4151	116.523	185.088
32.4512	103.631	170.762	32.4512	90.7409	170.762
32.4873	97.1857	175.537	32.4873	84.2966	161.213
32.5234	97.1857	180.312	32.5234	52.0814	146.892
32.5595	90.7409	185.088	32.5595	64.9662	175.537
32.5956	71.4092	180.312	32.5956	52.0814	170.762
32.6317	64.9662	180.312	32.6317	45.6397	170.762
32.6678	58.5236	180.312	32.6678	39.1984	165.987
32.7039	58.5236	185.088	32.7039	45.6397	180.312
32.74	71.4092	208.97	32.74	52.0814	199.416
32.7761	71.4092	213.748	32.7761	45.6397	208.97
32.8122	58.5236	218.525	32.8122	45.6397	218.525
32.8483	77.8527	237.64	32.8483	45.6397	228.082
32.8843	84.2966	251.979	32.8843	52.0814	247.199
32.9204	90.7409	261.54	32.9204	64.9662	275.884
32.9565	64.9662	228.082	32.9565	19.8771	218.525
32.9926	39.1984	208.97	32.9926	19.8771	213.748
33.0287	32.7575	204.193	33.0287	6.99838	204.193
33.0648	32.7575	204.193	33.0648	13.4375	208.97
33.1009	39.1984	204.193	33.1009	13.4375	199.416
33.137	45.6397	208.97	33.137	13.4375	194.64
33.1731	45.6397	199.416	33.1731	39.1984	218.525
33.2092	45.6397	199.416	33.2092	39.1984	204.193
33.2453	64.9662	208.97	33.2453	52.0814	218.525
33.2814	84.2966	223.304	33.2814	52.0814	213.748
33.3175	84.2966	218.525	33.3175	64.9662	208.97
33.3536	103.631	223.304	33.3536	84.2966	223.304
33.3897	97.1857	208.97	33.3897	77.8527	208.97
33.4258	103.631	204.193	33.4258	97.1857	213.748
33.4619	135.863	228.082	33.4619	103.631	213.748
33.498	142.311	218.525	33.498	122.969	218.525
33.5341	135.863	208.97	33.5341	122.969	208.97
33.5702	142.311	208.97	33.5702	142.311	218.525
33.6063	168.107	218.525	33.6063	116.523	189.863
33.6424	142.311	189.863	33.6424	142.311	208.97
33.6785	168.107	208.97	33.6785	142.311	199.416
33.7146	168.107	204.193	33.7146	142.311	194.64
33.7507	148.759	180.312	33.7507	148.759	189.863
33.7868	161.657	189.863	33.7868	135.863	175.537
33.8229	168.107	185.088	33.8229	155.208	185.088
33.859	161.657	175.537	33.859	148.759	175.537
33.8951	155.208	165.987	33.8951	129.416	151.665
33.9312	155.208	161.213	33.9312	122.969	146.892
33.9673	135.863	142.119	33.9673	116.523	137.346
34.0033	129.416	132.574	34.0033	135.863	146.892
34.0395	116.523	118.259	34.0395	129.416	137.346
34.0755	135.863	132.574	34.0755	110.077	123.03
34.1116	116.523	118.259	34.1116	110.077	123.03
34.1477	122.969	123.03	34.1477	97.1857	113.488
34.1838	110.077	113.488	34.1838	97.1857	113.488
34.2199	97.1857	103.947	34.2199	97.1857	113.488
34.256	103.631	103.947	34.256	97.1857	113.488
34.2921	103.631	103.947	34.2921	90.7409	103.947
34.3282	90.7409	99.1766	34.3282	90.7409	99.1766
34.3643	97.1857	103.947	34.3643	71.4092	94.4069
34.4004	90.7409	94.4069	34.4004	77.8527	94.4069
34.4365	97.1857	103.947	34.4365	84.2966	99.1766
34.4726	71.4092	80.0995	34.4726	77.8527	94.4069
34.5087	90.7409	99.1766	34.5087	71.4092	89.6374
34.5448	90.7409	99.1766	34.5448	71.4092	89.6374
34.5809	90.7409	99.1766	34.5809	64.9662	80.0995
34.617	77.8527	89.6374	34.617	64.9662	84.8683
34.6531	90.7409	99.1766	34.6531	71.4092	89.6374
34.6892	84.2966	94.4069	34.6892	64.9662	89.6374
34.7253	84.2966	94.4069	34.7253	71.4092	84.8683
34.7614	77.8527	89.6374	34.7614	58.5236	80.0995
34.7975	71.4092	84.8683	34.7975	52.0814	75.331
34.8336	64.9662	80.0995	34.8336	45.6397	75.331
34.8697	77.8527	89.6374	34.8697	64.9662	84.8683
34.9058	77.8527	89.6374	34.9058	64.9662	84.8683
34.9419	71.4092	84.8683	34.9419	58.5236	75.331
34.978	71.4092	84.8683	34.978	52.0814	75.331
35.0141	58.5236	75.331	35.0141	39.1984	65.795
35.0502	90.7409	108.717	35.0502	58.5236	84.8683
35.0863	161.657	180.312	35.0863	97.1857	132.574
35.1224	193.909	208.97	35.1224	168.107	194.64
35.1585	187.458	208.97	35.1585	181.007	208.97
35.1945	174.557	199.416	35.1945	161.657	194.64
35.2306	155.208	189.863	35.2306	142.311	180.312
35.2668	135.863	180.312	35.2668	135.863	180.312
35.3028	135.863	189.863	35.3028	129.416	185.088
35.3389	90.7409	156.439	35.3389	110.077	180.312
35.375	103.631	175.537	35.375	90.7409	170.762
35.4111	90.7409	175.537	35.4111	84.2966	170.762
35.4472	77.8527	170.762	35.4472	58.5236	156.439
35.4833	71.4092	180.312	35.4833	64.9662	170.762
35.5194	77.8527	180.312	35.5194	58.5236	175.537
35.5555	64.9662	180.312	35.5555	45.6397	175.537
35.5916	58.5236	185.088	35.5916	45.6397	180.312
35.6277	64.9662	194.64	35.6277	32.7575	175.537
35.6638	52.0814	199.416	35.6638	26.3171	185.088
35.6999	58.5236	208.97	35.6999	39.1984	218.525
35.736	77.8527	242.419	35.736	52.0814	223.304
35.7721	77.8527	251.979	35.7721	52.0814	247.199
35.8082	90.7409	266.321	35.8082	64.9662	266.321
35.8443	64.9662	242.419	35.8443	45.6397	247.199
35.8804	32.7575	199.416	35.8804	13.4375	208.97
35.9165	26.3171	204.193	35.9165	6.99838	208.97
35.9526	32.7575	208.97	35.9526	13.4375	208.97
35.9887	39.1984	208.97	35.9887	13.4375	208.97
36.0248	45.6397	208.97	36.0248	6.99838	194.64
36.0609	45.6397	208.97	36.0609	19.8771	199.416
36.097	52.0814	204.193	36.097	32.7575	208.97
36.1331	71.4092	218.525	36.1331	32.7575	204.193
36.1692	84.2966	228.082	36.1692	32.7575	194.64
36.2053	90.7409	228.082	36.2053	52.0814	199.416
36.2414	97.1857	213.748	36.2414	77.8527	213.748
36.2775	110.077	218.525	36.2775	77.8527	208.97
36.3136	116.523	218.525	36.3136	90.7409	204.193
36.3497	129.416	218.525	36.3497	103.631	218.525
36.3858	142.311	223.304	36.3858	103.631	204.193
36.4218	148.759	218.525	36.4218	116.523	213.748
36.4579	155.208	218.525	36.4579	129.416	213.748
36.4941	161.657	213.748	36.4941	135.863	204.193
36.5301	155.208	199.416	36.5301	135.863	199.416
36.5662	168.107	204.193	36.5662	148.759	208.97
36.6023	174.557	208.97	36.6023	155.208	204.193
36.6384	168.107	194.64	36.6384	148.759	194.64
36.6745	155.208	185.088	36.6745	155.208	189.863
36.7106	161.657	180.312	36.7106	135.863	170.762
36.7467	148.759	165.987	36.7467	142.311	170.762
36.7828	142.311	156.439	36.7828	142.311	165.987
36.8189	155.208	165.987	36.8189	142.311	161.213
36.855	148.759	151.665	36.855	122.969	137.346
36.8911	135.863	137.346	36.8911	129.416	142.119
36.9272	142.311	142.119	36.9272	116.523	127.802
36.9633	129.416	127.802	36.9633	110.077	127.802
36.9994	129.416	127.802	36.9994	116.523	127.802
37.0355	103.631	103.947	37.0355	110.077	123.03
37.0716	116.523	118.259	37.0716	103.631	113.488
37.1077	103.631	108.717	37.1077	97.1857	108.717
37.1438	103.631	108.717	37.1438	84.2966	99.1766
37.1799	97.1857	103.947	37.1799	84.2966	103.947
37.216	97.1857	99.1766	37.216	90.7409	103.947
37.2521	77.8527	84.8683	37.2521	84.2966	103.947
37.2882	103.631	108.717	37.2882	77.8527	94.4069
37.3243	90.7409	94.4069	37.3243	71.4092	94.4069
37.3604	84.2966	99.1766	37.3604	58.5236	80.0995
37.3965	77.8527	89.6374	37.3965	64.9662	89.6374
37.4326	90.7409	99.1766	37.4326	71.4092	94.4069
37.4687	90.7409	99.1766	37.4687	71.4092	94.4069
37.5048	77.8527	89.6374	37.5048	64.9662	84.8683
37.5409	84.2966	94.4069	37.5409	64.9662	84.8683
37.5769	77.8527	89.6374	37.5769	58.5236	80.0995
37.6131	71.4092	84.8683	37.6131	58.5236	80.0995
37.6491	77.8527	89.6374	37.6491	58.5236	75.331
37.6853	52.0814	70.5628	37.6853	64.9662	84.8683
37.7213	71.4092	84.8683	37.7213	52.0814	70.5628
37.7574	58.5236	75.331	37.7574	58.5236	80.0995
37.7935	64.9662	80.0995	37.7935	45.6397	70.5628
37.8296	64.9662	80.0995	37.8296	52.0814	75.331
37.8657	71.4092	89.6374	37.8657	58.5236	80.0995
37.9018	64.9662	84.8683	37.9018	52.0814	70.5628
37.9379	77.8527	94.4069	37.9379	58.5236	80.0995
37.974	135.863	156.439	37.974	103.631	127.802
38.0101	187.458	194.64	38.0101	155.208	175.537
38.0462	181.007	204.193	38.0462	181.007	204.193
38.0823	187.458	204.193	38.0823	148.759	175.537
38.1184	174.557	204.193	38.1184	161.657	189.863
38.1545	142.311	180.312	38.1545	148.759	189.863
38.1906	142.311	189.863	38.1906	129.416	180.312
38.2267	116.523	175.537	38.2267	103.631	165.987
38.2628	103.631	175.537	38.2628	103.631	175.537
38.2989	84.2966	165.987	38.2989	90.7409	170.762
38.335	90.7409	175.537	38.335	77.8527	165.987
38.3711	77.8527	175.537	38.3711	64.9662	170.762
38.4072	71.4092	175.537	38.4072	52.0814	165.987
38.4433	58.5236	170.762	38.4433	39.1984	165.987
38.4794	52.0814	180.312	38.4794	32.7575	170.762
38.5155	64.9662	194.64	38.5155	13.4375	161.213
38.5516	64.9662	208.97	38.5516	39.1984	194.64
38.5877	64.9662	208.97	38.5877	32.7575	199.416
38.6238	58.5236	213.748	38.6238	32.7575	213.748
38.6599	64.9662	232.861	38.6599	32.7575	213.748
38.696	84.2966	261.54	38.696	45.6397	247.199
38.7321	77.8527	251.979	38.7321	32.7575	237.64
38.7682	19.8771	194.64	38.7682	32.7575	228.082
38.8043	26.3171	194.64	38.8043	6.99838	199.416
38.8404	26.3171	199.416	38.8404	0.55968	194.64
38.8764	26.3171	199.416	38.8764	6.99838	199.416
38.9125	32.7575	199.416	38.9125	19.8771	213.748
38.9486	52.0814	213.748	38.9486	6.99838	185.088
38.9847	58.5236	218.525	38.9847	32.7575	208.97
39.0208	64.9662	213.748	39.0208	45.6397	208.97
39.0569	77.8527	218.525	39.0569	52.0814	208.97
39.093	77.8527	213.748	39.093	52.0814	208.97
39.1291	97.1857	223.304	39.1291	64.9662	208.97
39.1652	90.7409	204.193	39.1652	90.7409	218.525
39.2013	122.969	228.082	39.2013	90.7409	213.748
39.2374	129.416	218.525	39.2374	103.631	213.748
39.2735	135.863	218.525	39.2735	110.077	208.97
39.3096	135.863	213.748	39.3096	116.523	208.97
39.3457	148.759	218.525	39.3457	148.759	228.082
39.3818	161.657	218.525	39.3818	142.311	218.525
39.4179	168.107	213.748	39.4179	129.416	194.64
39.454	155.208	204.193	39.454	148.759	204.193
39.4901	168.107	204.193	39.4901	148.759	199.416
39.5262	155.208	189.863	39.5262	135.863	185.088
39.5623	174.557	199.416	39.5623	155.208	194.64
39.5984	168.107	189.863	39.5984	155.208	185.088
39.6345	168.107	180.312	39.6345	148.759	175.537
39.6706	161.657	175.537	39.6706	142.311	170.762
39.7067	155.208	161.213	39.7067	142.311	161.213
39.7428	142.311	146.892	39.7428	129.416	146.892
39.7789	142.311	146.892	39.7789	135.863	151.665
39.815	142.311	142.119	39.815	103.631	118.259
39.8511	135.863	132.574	39.8511	116.523	132.574
39.8872	135.863	132.574	39.8872	116.523	123.03
39.9233	122.969	127.802	39.9233	103.631	113.488
39.9594	110.077	113.488	39.9594	97.1857	113.488
39.9954	122.969	118.259	39.9954	110.077	118.259
40.0316	116.523	113.488	40.0316	77.8527	94.4069
40.0677	110.077	113.488	40.0677	90.7409	103.947
40.1037	103.631	108.717	40.1037	84.2966	99.1766
40.1398	103.631	108.717	40.1398	77.8527	94.4069
40.1759	90.7409	99.1766	40.1759	71.4092	89.6374
40.212	97.1857	103.947	40.212	84.2966	99.1766
40.2481	97.1857	99.1766	40.2481	77.8527	94.4069
40.2842	90.7409	99.1766	40.2842	64.9662	89.6374
40.3203	84.2966	94.4069	40.3203	71.4092	89.6374
40.3564	77.8527	89.6374	40.3564	58.5236	80.0995
40.3925	77.8527	84.8683	40.3925	64.9662	84.8683
40.4286	71.4092	84.8683	40.4286	71.4092	89.6374
40.4647	84.2966	94.4069	40.4647	71.4092	84.8683
40.5008	84.2966	89.6374	40.5008	71.4092	84.8683
40.5369	77.8527	89.6374	40.5369	52.0814	70.5628
40.573	71.4092	84.8683	40.573	52.0814	75.331
40.6091	71.4092	80.0995	40.6091	58.5236	80.0995
40.6452	77.8527	89.6374	40.6452	64.9662	84.8683
40.6813	77.8527	84.8683	40.6813	39.1984	65.795
40.7174	71.4092	89.6374	40.7174	52.0814	70.5628
40.7535	71.4092	84.8683	40.7535	58.5236	75.331
40.7896	64.9662	80.0995	40.7896	52.0814	75.331
40.8257	71.4092	75.331	40.8257	52.0814	75.331
40.8618	148.759	84.8683	40.8618	116.523	80.0995
40.8979	200.361	99.1766	40.8979	174.557	89.6374
40.934	174.557	94.4069	40.934	181.007	99.1766
40.9701	187.458	123.03	40.9701	174.557	113.488
41.0062	168.107	127.802	41.0062	155.208	123.03
41.0423	148.759	132.574	41.0423	148.759	132.574
41.0784	129.416	132.574	41.0784	129.416	142.119
41.1145	122.969	146.892	41.1145	116.523	142.119
41.1506	110.077	146.892	41.1506	97.1857	142.119
41.1867	90.7409	142.119	41.1867	77.8527	142.119
41.2227	84.2966	142.119	41.2227	58.5236	132.574
41.2589	64.9662	137.346	41.2589	52.0814	137.346
41.2949	45.6397	118.259	41.2949	52.0814	137.346
41.331	64.9662	142.119	41.331	45.6397	142.119
41.3671	58.5236	142.119	41.3671	39.1984	132.574
41.4032	58.5236	142.119	41.4032	32.7575	132.574
41.4393	52.0814	137.346	41.4393	26.3171	127.802
41.4754	58.5236	137.346	41.4754	39.1984	132.574
41.5115	71.4092	146.892	41.5115	52.0814	146.892
41.5476	90.7409	146.892	41.5476	58.5236	132.574
41.5837	116.523	156.439	41.5837	84.2966	151.665
41.6198	122.969	142.119	41.6198	103.631	146.892
41.6559	90.7409	127.802	41.6559	84.2966	127.802
41.692	71.4092	137.346	41.692	64.9662	137.346
41.7281	64.9662	151.665	41.7281	45.6397	146.892
41.7642	58.5236	151.665	41.7642	32.7575	146.892
41.8003	52.0814	146.892	41.8003	32.7575	146.892
41.8364	52.0814	137.346	41.8364	26.3171	132.574
41.8725	45.6397	127.802	41.8725	26.3171	127.802
41.9086	52.0814	123.03	41.9086	39.1984	127.802
41.9447	45.6397	103.947	41.9447	19.8771	103.947
41.9808	77.8527	123.03	41.9808	52.0814	118.259
42.0169	77.8527	113.488	42.0169	58.5236	113.488
42.053	90.7409	108.717	42.053	58.5236	99.1766
42.0891	90.7409	99.1766	42.0891	64.9662	94.4069
42.1252	110.077	99.1766	42.1252	90.7409	103.947
42.1613	122.969	103.947	42.1613	97.1857	103.947
42.1974	135.863	99.1766	42.1974	103.631	94.4069
42.2335	142.311	94.4069	42.2335	116.523	89.6374
42.2696	148.759	89.6374	42.2696	116.523	80.0995
42.3057	148.759	84.8683	42.3057	122.969	80.0995
42.3418	161.657	84.8683	42.3418	148.759	84.8683
42.3779	168.107	89.6374	42.3779	122.969	65.795
42.4139	174.557	89.6374	42.4139	155.208	84.8683
42.45	181.007	84.8683	42.45	161.657	80.0995
42.4861	161.657	75.331	42.4861	161.657	80.0995
42.5222	161.657	75.331	42.5222	155.208	70.5628
42.5583	174.557	80.0995	42.5583	168.107	80.0995
42.5944	148.759	65.795	42.5944	161.657	80.0995
42.6305	142.311	61.0275	42.6305	155.208	70.5628
42.6666	168.107	80.0995	42.6666	148.759	70.5628
42.7027	155.208	70.5628	42.7027	148.759	75.331
42.7388	148.759	65.795	42.7388	129.416	65.795
42.7749	148.759	75.331	42.7749	142.311	75.331
42.811	148.759	75.331	42.811	110.077	51.4934
42.8471	122.969	56.2602	42.8471	122.969	65.795
42.8832	135.863	75.331	42.8832	122.969	70.5628
42.9193	129.416	70.5628	42.9193	110.077	65.795
42.9554	110.077	61.0275	42.9554	103.631	61.0275
42.9915	122.969	75.331	42.9915	97.1857	56.2602
43.0276	122.969	75.331	43.0276	110.077	70.5628
43.0637	116.523	70.5628	43.0637	97.1857	65.795
43.0998	110.077	70.5628	43.0998	97.1857	61.0275
43.1359	103.631	65.795	43.1359	84.2966	56.2602
43.172	90.7409	61.0275	43.172	84.2966	61.0275
43.2081	90.7409	61.0275	43.2081	90.7409	65.795
43.2442	90.7409	61.0275	43.2442	84.2966	65.795
43.2803	97.1857	70.5628	43.2803	77.8527	61.0275
43.3164	90.7409	65.795	43.3164	77.8527	61.0275
43.3525	84.2966	61.0275	43.3525	64.9662	51.4934
43.3886	77.8527	61.0275	43.3886	71.4092	61.0275
43.4247	90.7409	70.5628	43.4247	77.8527	65.795
43.4608	90.7409	70.5628	43.4608	71.4092	65.795
43.4969	84.2966	65.795	43.4969	58.5236	56.2602
43.533	84.2966	70.5628	43.533	58.5236	56.2602
43.569	84.2966	65.795	43.569	58.5236	56.2602
43.6052	64.9662	56.2602	43.6052	64.9662	56.2602
43.6412	77.8527	65.795	43.6412	64.9662	61.0275
43.6773	77.8527	65.795	43.6773	64.9662	61.0275
43.7134	71.4092	61.0275	43.7134	52.0814	51.4934
43.7495	122.969	65.795	43.7495	71.4092	51.4934
43.7856	181.007	65.795	43.7856	148.759	61.0275
43.8217	193.909	84.8683	43.8217	200.361	84.8683
43.8578	181.007	89.6374	43.8578	193.909	99.1766
43.8939	187.458	118.259	43.8939	174.557	99.1766
43.93	168.107	123.03	43.93	155.208	103.947
43.9661	148.759	123.03	43.9661	135.863	108.717
44.0022	122.969	123.03	44.0022	103.631	108.717
44.0383	103.631	123.03	44.0383	103.631	118.259
44.0744	103.631	132.574	44.0744	90.7409	123.03
44.1105	90.7409	132.574	44.1105	71.4092	118.259
44.1466	64.9662	118.259	44.1466	64.9662	123.03
44.1827	71.4092	127.802	44.1827	52.0814	118.259
44.2188	58.5236	118.259	44.2188	39.1984	113.488
44.2549	45.6397	113.488	44.2549	39.1984	118.259
44.291	64.9662	132.574	44.291	39.1984	118.259
44.3271	58.5236	127.802	44.3271	32.7575	113.488
44.3632	64.9662	123.03	44.3632	32.7575	113.488
44.3993	71.4092	127.802	44.3993	39.1984	113.488
44.4354	77.8527	127.802	44.4354	45.6397	123.03
44.4715	97.1857	127.802	44.4715	77.8527	132.574
44.5076	129.416	132.574	44.5076	71.4092	108.717
44.5437	122.969	132.574	44.5437	84.2966	108.717
44.5798	90.7409	127.802	44.5798	77.8527	123.03
44.6159	64.9662	132.574	44.6159	45.6397	127.802
44.652	52.0814	132.574	44.652	26.3171	127.802
44.6881	45.6397	127.802	44.6881	32.7575	132.574
44.7242	58.5236	132.574	44.7242	32.7575	132.574
44.7602	58.5236	127.802	44.7602	32.7575	123.03
44.7963	52.0814	108.717	44.7963	26.3171	103.947
44.8325	64.9662	113.488	44.8325	32.7575	99.1766
44.8685	64.9662	103.947	44.8685	39.1984	99.1766
44.9046	77.8527	99.1766	44.9046	58.5236	99.1766
44.9407	97.1857	103.947	44.9407	45.6397	75.331
44.9768	103.631	99.1766	44.9768	77.8527	94.4069
45.0129	110.077	94.4069	45.0129	84.2966	84.8683
45.049	116.523	89.6374	45.049	90.7409	84.8683
45.0851	122.969	80.0995	45.0851	97.1857	70.5628
45.1212	135.863	80.0995	45.1212	122.969	84.8683
45.1573	155.208	84.8683	45.1573	129.416	75.331
45.1934	155.208	80.0995	45.1934	135.863	75.331
45.2295	168.107	75.331	45.2295	142.311	70.5628
45.2656	168.107	70.5628	45.2656	148.759	70.5628
45.3017	161.657	70.5628	45.3017	142.311	61.0275
45.3378	174.557	70.5628	45.3378	161.657	70.5628
45.3739	181.007	70.5628	45.3739	161.657	65.795
45.41	187.458	75.331	45.41	161.657	61.0275
45.4461	181.007	70.5628	45.4461	161.657	65.795
45.4822	174.557	65.795	45.4822	155.208	56.2602
45.5183	161.657	56.2602	45.5183	148.759	56.2602
45.5544	168.107	65.795	45.5544	135.863	46.7268
45.5905	168.107	70.5628	45.5905	148.759	61.0275
45.6266	135.863	46.7268	45.6266	148.759	61.0275
45.6627	161.657	65.795	45.6627	135.863	51.4934
45.6988	148.759	61.0275	45.6988	129.416	51.4934
45.7349	135.863	56.2602	45.7349	129.416	51.4934
45.771	142.311	61.0275	45.771	135.863	61.0275
45.8071	116.523	46.7268	45.8071	122.969	61.0275
45.8432	135.863	65.795	45.8432	103.631	46.7268
45.8793	122.969	61.0275	45.8793	103.631	51.4934
45.9154	110.077	51.4934	45.9154	90.7409	46.7268
45.9515	110.077	51.4934	45.9515	97.1857	51.4934
45.9875	116.523	61.0275	45.9875	103.631	56.2602
46.0237	110.077	61.0275	46.0237	97.1857	56.2602
46.0597	84.2966	46.7268	46.0597	90.7409	51.4934
46.0958	103.631	61.0275	46.0958	84.2966	51.4934
46.1319	90.7409	51.4934	46.1319	77.8527	46.7268
46.168	90.7409	51.4934	46.168	77.8527	51.4934
46.2041	84.2966	46.7268	46.2041	77.8527	56.2602
46.2402	97.1857	61.0275	46.2402	77.8527	51.4934
46.2763	97.1857	61.0275	46.2763	71.4092	51.4934
46.3124	90.7409	56.2602	46.3124	71.4092	46.7268
46.3485	90.7409	56.2602	46.3485	58.5236	41.9606
46.3846	77.8527	51.4934	46.3846	64.9662	46.7268
46.4207	77.8527	46.7268	46.4207	71.4092	51.4934
46.4568	90.7409	56.2602	46.4568	64.9662	51.4934
46.4929	90.7409	61.0275	46.4929	64.9662	51.4934
46.529	71.4092	51.4934	46.529	64.9662	46.7268
46.5651	77.8527	51.4934	46.5651	52.0814	41.9606
46.6012	64.9662	51.4934	46.6012	58.5236	46.7268
46.6373	103.631	56.2602	46.6373	39.1984	32.429
46.6734	174.557	61.0275	46.6734	142.311	56.2602
46.7095	213.266	75.331	46.7095	193.909	65.795
46.7456	200.361	84.8683	46.7456	187.458	75.331
46.7817	181.007	94.4069	46.7817	174.557	80.0995
46.8178	161.657	94.4069	46.8178	168.107	94.4069
46.8539	161.657	113.488	46.8539	155.208	108.717
46.89	116.523	99.1766	46.89	135.863	103.947
46.9261	122.969	118.259	46.9261	116.523	108.717
46.9622	110.077	118.259	46.9622	90.7409	108.717
46.9983	84.2966	113.488	46.9983	64.9662	99.1766
47.0344	77.8527	113.488	47.0344	64.9662	108.717
47.0705	77.8527	123.03	47.0705	52.0814	103.947
47.1066	71.4092	118.259	47.1066	52.0814	113.488
47.1427	58.5236	118.259	47.1427	45.6397	113.488
47.1788	58.5236	118.259	47.1788	39.1984	108.717
47.2148	58.5236	113.488	47.2148	32.7575	99.1766
47.251	45.6397	103.947	47.251	39.1984	108.717
47.287	71.4092	113.488	47.287	52.0814	118.259
47.3231	84.2966	123.03	47.3231	52.0814	108.717
47.3592	84.2966	113.488	47.3592	52.0814	103.947
47.3953	116.523	123.03	47.3953	84.2966	118.259
47.4314	122.969	118.259	47.4314	84.2966	108.717
47.4675	90.7409	108.717	47.4675	84.2966	108.717
47.5036	71.4092	123.03	47.5036	58.5236	118.259
47.5397	58.5236	127.802	47.5397	39.1984	127.802
47.5758	52.0814	127.802	47.5758	32.7575	123.03
47.6119	52.0814	118.259	47.6119	26.3171	113.488
47.648	45.6397	108.717	47.648	13.4375	99.1766
47.6841	52.0814	103.947	47.6841	32.7575	108.717
47.7202	64.9662	103.947	47.7202	45.6397	103.947
47.7563	71.4092	99.1766	47.7563	45.6397	94.4069
47.7924	71.4092	84.8683	47.7924	52.0814	89.6374
47.8285	84.2966	84.8683	47.8285	58.5236	80.0995
47.8646	90.7409	84.8683	47.8646	64.9662	75.331
47.9007	103.631	80.0995	47.9007	84.2966	80.0995
47.9368	116.523	84.8683	47.9368	97.1857	80.0995
47.9729	129.416	80.0995	47.9729	110.077	80.0995
48.009	142.311	75.331	48.009	110.077	70.5628
48.0451	148.759	75.331	48.0451	110.077	61.0275
48.0812	148.759	65.795	48.0812	122.969	56.2602
48.1173	148.759	65.795	48.1173	148.759	65.795
48.1534	174.557	70.5628	48.1534	148.759	61.0275
48.1895	174.557	65.795	48.1895	155.208	61.0275
48.2256	168.107	61.0275	48.2256	161.657	56.2602
48.2617	174.557	61.0275	48.2617	155.208	51.4934
48.2978	168.107	56.2602	48.2978	155.208	51.4934
48.3338	174.557	61.0275	48.3338	168.107	56.2602
48.37	181.007	61.0275	48.37	168.107	56.2602
48.4061	181.007	65.795	48.4061	161.657	51.4934
48.4421	168.107	61.0275	48.4421	161.657	56.2602
48.4782	161.657	56.2602	48.4782	148.759	46.7268
48.5143	148.759	51.4934	48.5143	142.311	46.7268
48.5504	148.759	51.4934	48.5504	122.969	37.1946
48.5865	155.208	61.0275	48.5865	142.311	51.4934
48.6226	155.208	56.2602	48.6226	116.523	37.1946
48.6587	148.759	56.2602	48.6587	116.523	41.9606
48.6948	135.863	56.2602	48.6948	110.077	41.9606
48.7309	116.523	41.9606	48.7309	110.077	41.9606
48.767	129.416	51.4934	48.767	116.523	51.4934
48.8031	129.416	56.2602	48.8031	110.077	46.7268
48.8392	97.1857	37.1946	48.8392	103.631	46.7268
48.8753	116.523	51.4934	48.8753	103.631	46.7268
48.9114	103.631	46.7268	48.9114	90.7409	37.1946
48.9475	97.1857	46.7268	48.9475	90.7409	41.9606
48.9836	103.631	51.4934	48.9836	90.7409	46.7268
49.0197	103.631	51.4934	49.0197	90.7409	46.7268
49.0558	90.7409	46.7268	49.0558	77.8527	41.9606
49.0919	97.1857	51.4934	49.0919	77.8527	41.9606
49.128	84.2966	46.7268	49.128	64.9662	32.429
49.1641	84.2966	46.7268	49.1641	64.9662	32.429
49.2002	90.7409	51.4934	49.2002	77.8527	46.7268
49.2363	90.7409	51.4934	49.2363	71.4092	41.9606
49.2724	90.7409	51.4934	49.2724	64.9662	37.1946
49.3085	71.4092	37.1946	49.3085	64.9662	41.9606
49.3446	77.8527	41.9606	49.3446	58.5236	37.1946
49.3807	77.8527	41.9606	49.3807	52.0814	32.429
49.4168	84.2966	51.4934	49.4168	52.0814	32.429
49.4529	84.2966	51.4934	49.4529	64.9662	41.9606
49.489	64.9662	37.1946	49.489	58.5236	37.1946
49.5251	71.4092	41.9606	49.5251	52.0814	37.1946
49.5611	142.311	41.9606	49.5611	90.7409	32.429
49.5973	187.458	51.4934	49.5973	168.107	46.7268
49.6334	213.266	70.5628	49.6334	206.813	65.795
49.6694	168.107	65.795	49.6694	193.909	80.0995
49.7055	181.007	99.1766	49.7055	181.007	89.6374
49.7416	161.657	99.1766	49.7416	155.208	94.4069
49.7777	142.311	99.1766	49.7777	129.416	89.6374
49.8138	122.969	99.1766	49.8138	110.077	94.4069
49.8499	116.523	108.717	49.8499	110.077	103.947
49.886	110.077	118.259	49.886	90.7409	103.947
49.9221	90.7409	108.717	49.9221	64.9662	99.1766
49.9582	77.8527	108.717	49.9582	58.5236	99.1766
49.9943	71.4092	108.717	49.9943	39.1984	89.6374
50.0304	58.5236	99.1766	50.0304	45.6397	99.1766
50.0665	58.5236	108.717	50.0665	45.6397	103.947
50.1026	58.5236	108.717	50.1026	39.1984	103.947
50.1387	58.5236	108.717	50.1387	39.1984	99.1766
50.1748	64.9662	113.488	50.1748	39.1984	103.947
50.2109	71.4092	108.717	50.2109	39.1984	99.1766
50.247	77.8527	103.947	50.247	58.5236	108.717
50.2831	116.523	123.03	50.2831	77.8527	108.717
50.3192	122.969	123.03	50.3192	103.631	123.03
50.3553	103.631	108.717	50.3553	84.2966	103.947
50.3914	64.9662	103.947	50.3914	58.5236	103.947
50.4275	52.0814	113.488	50.4275	32.7575	108.717
50.4636	39.1984	108.717	50.4636	32.7575	118.259
50.4997	52.0814	123.03	50.4997	32.7575	123.03
50.5358	58.5236	118.259	50.5358	32.7575	113.488
50.5719	45.6397	99.1766	50.5719	32.7575	103.947
50.608	58.5236	94.4069	50.608	32.7575	94.4069
50.6441	58.5236	84.8683	50.6441	26.3171	80.0995
50.6802	71.4092	89.6374	50.6802	52.0814	84.8683
50.7163	90.7409	89.6374	50.7163	39.1984	65.795
50.7523	90.7409	84.8683	50.7523	64.9662	75.331
50.7884	97.1857	80.0995	50.7884	84.2966	75.331
50.8246	110.077	75.331	50.8246	90.7409	70.5628
50.8606	116.523	65.795	50.8606	84.2966	56.2602
50.8967	129.416	65.795	50.8967	116.523	70.5628
50.9328	148.759	70.5628	50.9328	122.969	65.795
50.9689	161.657	70.5628	50.9689	129.416	61.0275
51.005	155.208	56.2602	51.005	129.416	51.4934
51.0411	168.107	65.795	51.0411	135.863	51.4934
51.0772	168.107	56.2602	51.0772	148.759	46.7268
51.1133	174.557	56.2602	51.1133	161.657	56.2602
51.1494	181.007	61.0275	51.1494	168.107	56.2602
51.1855	181.007	56.2602	51.1855	168.107	56.2602
51.2216	181.007	61.0275	51.2216	168.107	51.4934
51.2577	181.007	56.2602	51.2577	155.208	46.7268
51.2938	168.107	51.4934	51.2938	155.208	41.9606
51.3299	174.557	56.2602	51.3299	161.657	51.4934
51.366	168.107	56.2602	51.366	161.657	46.7268
51.4021	142.311	37.1946	51.4021	148.759	46.7268
51.4382	161.657	51.4934	51.4382	148.759	46.7268
51.4743	155.208	51.4934	51.4743	135.863	37.1946
51.5104	135.863	41.9606	51.5104	129.416	37.1946
51.5465	135.863	46.7268	51.5465	135.863	46.7268
51.5826	142.311	51.4934	51.5826	129.416	46.7268
51.6187	135.863	51.4934	51.6187	122.969	46.7268
51.6548	129.416	51.4934	51.6548	110.077	37.1946
51.6909	122.969	46.7268	51.6909	103.631	41.9606
51.727	110.077	41.9606	51.727	97.1857	37.1946
51.7631	116.523	46.7268	51.7631	103.631	46.7268
51.7992	116.523	51.4934	51.7992	97.1857	41.9606
51.8353	110.077	46.7268	51.8353	90.7409	41.9606
51.8714	110.077	46.7268	51.8714	90.7409	41.9606
51.9075	97.1857	41.9606	51.9075	84.2966	41.9606
51.9436	90.7409	37.1946	51.9436	77.8527	32.429
51.9796	103.631	46.7268	51.9796	84.2966	41.9606
52.0157	97.1857	46.7268	52.0157	77.8527	37.1946
52.0518	97.1857	46.7268	52.0518	77.8527	37.1946
52.0879	90.7409	46.7268	52.0879	71.4092	37.1946
52.124	90.7409	46.7268	52.124	64.9662	32.429
52.1601	77.8527	37.1946	52.1601	64.9662	37.1946
52.1962	90.7409	46.7268	52.1962	58.5236	27.6638
52.2323	90.7409	46.7268	52.2323	71.4092	41.9606
52.2684	64.9662	27.6638	52.2684	71.4092	37.1946
52.3045	84.2966	46.7268	52.3045	58.5236	32.429
52.3406	77.8527	41.9606	52.3406	58.5236	32.429
52.3767	71.4092	37.1946	52.3767	58.5236	32.429
52.4128	64.9662	37.1946	52.4128	64.9662	41.9606
52.4489	122.969	46.7268	52.4489	84.2966	37.1946
52.485	187.458	46.7268	52.485	155.208	41.9606
52.5211	213.266	65.795	52.5211	187.458	46.7268
52.5572	206.813	75.331	52.5572	181.007	61.0275
52.5933	181.007	80.0995	52.5933	181.007	75.331
52.6294	174.557	94.4069	52.6294	174.557	89.6374
52.6655	155.208	99.1766	52.6655	155.208	89.6374
52.7016	142.311	103.947	52.7016	135.863	89.6374
52.7377	122.969	103.947	52.7377	110.077	89.6374
52.7738	103.631	103.947	52.7738	77.8527	80.0995
52.8099	84.2966	94.4069	52.8099	77.8527	89.6374
52.846	84.2966	103.947	52.846	71.4092	99.1766
52.8821	77.8527	103.947	52.8821	52.0814	89.6374
52.9182	64.9662	99.1766	52.9182	39.1984	84.8683
52.9543	52.0814	99.1766	52.9543	39.1984	89.6374
52.9904	58.5236	94.4069	52.9904	26.3171	89.6374
53.0265	52.0814	99.1766	53.0265	32.7575	94.4069
53.0626	64.9662	108.717	53.0626	39.1984	103.947
53.0987	77.8527	108.717	53.0987	26.3171	80.0995
53.1347	84.2966	113.488	53.1347	58.5236	108.717
53.1709	90.7409	103.947	53.1709	64.9662	108.717
53.2069	129.416	118.259	53.2069	77.8527	99.1766
53.243	103.631	103.947	53.243	97.1857	108.717
53.2791	90.7409	113.488	53.2791	77.8527	103.947
53.3152	71.4092	123.03	53.3152	52.0814	113.488
53.3513	58.5236	123.03	53.3513	26.3171	108.717
53.3874	39.1984	108.717	53.3874	26.3171	108.717
53.4235	45.6397	108.717	53.4235	19.8771	103.947
53.4596	52.0814	103.947	53.4596	32.7575	103.947
53.4957	64.9662	103.947	53.4957	39.1984	99.1766
53.5318	45.6397	80.0995	53.5318	45.6397	89.6374
53.5679	77.8527	94.4069	53.5679	52.0814	84.8683
53.604	84.2966	84.8683	53.604	58.5236	75.331
53.6401	77.8527	70.5628	53.6401	58.5236	65.795
53.6762	97.1857	75.331	53.6762	71.4092	70.5628
53.7123	97.1857	65.795	53.7123	90.7409	70.5628
53.7484	122.969	75.331	53.7484	97.1857	65.795
53.7845	129.416	65.795	53.7845	110.077	61.0275
53.8206	135.863	61.0275	53.8206	110.077	56.2602
53.8567	148.759	61.0275	53.8567	116.523	51.4934
53.8928	148.759	56.2602	53.8928	135.863	56.2602
53.9289	174.557	65.795	53.9289	148.759	56.2602
53.965	181.007	61.0275	53.965	129.416	37.1946
54.0011	174.557	56.2602	54.0011	155.208	51.4934
54.0372	181.007	56.2602	54.0372	161.657	46.7268
54.0733	174.557	46.7268	54.0733	155.208	41.9606
54.1094	168.107	46.7268	54.1094	168.107	46.7268
54.1455	174.557	46.7268	54.1455	181.007	51.4934
54.1816	187.458	56.2602	54.1816	168.107	46.7268
54.2177	181.007	56.2602	54.2177	161.657	41.9606
54.2538	168.107	46.7268	54.2538	148.759	37.1946
54.2899	161.657	46.7268	54.2899	142.311	37.1946
54.3259	148.759	41.9606	54.3259	148.759	46.7268
54.3621	161.657	51.4934	54.3621	142.311	46.7268
54.3982	155.208	46.7268	54.3982	135.863	41.9606
54.4342	155.208	51.4934	54.4342	116.523	32.429
54.4703	142.311	46.7268	54.4703	122.969	37.1946
54.5064	129.416	41.9606	54.5064	110.077	27.6638
54.5425	129.416	46.7268	54.5425	103.631	32.429
54.5786	135.863	51.4934	54.5786	116.523	41.9606
54.6147	129.416	46.7268	54.6147	103.631	37.1946
54.6508	122.969	51.4934	54.6508	97.1857	37.1946
54.6869	110.077	41.9606	54.6869	90.7409	32.429
54.723	103.631	41.9606	54.723	84.2966	32.429
54.7591	110.077	41.9606	54.7591	77.8527	27.6638
54.7952	110.077	46.7268	54.7952	64.9662	18.1342
54.8313	103.631	51.4934	54.8313	77.8527	32.429
54.8674	97.1857	37.1946	54.8674	77.8527	37.1946
54.9035	97.1857	41.9606	54.9035	71.4092	27.6638
54.9396	84.2966	37.1946	54.9396	64.9662	27.6638
54.9757	90.7409	41.9606	54.9757	77.8527	37.1946
55.0118	97.1857	46.7268	55.0118	77.8527	37.1946
55.0479	90.7409	46.7268	55.0479	71.4092	37.1946
55.084	90.7409	46.7268	55.084	52.0814	22.8988
55.1201	84.2966	41.9606	55.1201	64.9662	27.6638
55.1562	77.8527	41.9606	55.1562	58.5236	27.6638
55.1923	84.2966	41.9606	55.1923	45.6397	18.1342
55.2284	84.2966	41.9606	55.2284	64.9662	32.429
55.2645	84.2966	41.9606	55.2645	58.5236	32.429
55.3006	77.8527	37.1946	55.3006	58.5236	32.429
55.3367	97.1857	41.9606	55.3367	52.0814	22.8988
55.3728	161.657	37.1946	55.3728	122.969	27.6638
55.4089	213.266	56.2602	55.4089	187.458	46.7268
55.445	213.266	75.331	55.445	200.361	56.2602
55.4811	181.007	70.5628	55.4811	181.007	65.795
55.5172	187.458	94.4069	55.5172	168.107	70.5628
55.5532	161.657	94.4069	55.5532	148.759	75.331
55.5894	135.863	89.6374	55.5894	129.416	84.8683
55.6254	122.969	94.4069	55.6254	122.969	89.6374
55.6615	116.523	99.1766	55.6615	103.631	94.4069
55.6976	97.1857	99.1766	55.6976	84.2966	89.6374
55.7337	84.2966	99.1766	55.7337	71.4092	89.6374
55.7698	71.4092	94.4069	55.7698	52.0814	84.8683
55.8059	58.5236	94.4069	55.8059	45.6397	89.6374
55.842	64.9662	99.1766	55.842	52.0814	94.4069
55.8781	58.5236	99.1766	55.8781	39.1984	89.6374
55.9142	58.5236	94.4069	55.9142	39.1984	84.8683
55.9503	64.9662	103.947	55.9503	39.1984	99.1766
55.9864	64.9662	99.1766	55.9864	32.7575	89.6374
56.0225	71.4092	103.947	56.0225	52.0814	103.947
56.0586	90.7409	108.717	56.0586	71.4092	103.947
56.0947	116.523	118.259	56.0947	90.7409	108.717
56.1308	129.416	113.488	56.1308	103.631	108.717
56.1669	97.1857	103.947	56.1669	90.7409	94.4069
56.203	64.9662	103.947	56.203	52.0814	94.4069
56.2391	52.0814	108.717	56.2391	45.6397	108.717
56.2752	58.5236	118.259	56.2752	39.1984	113.488
56.3113	32.7575	89.6374	56.3113	39.1984	108.717
56.3474	52.0814	103.947	56.3474	32.7575	103.947
56.3835	52.0814	89.6374	56.3835	32.7575	89.6374
56.4196	64.9662	94.4069	56.4196	32.7575	80.0995
56.4557	64.9662	84.8683	56.4557	39.1984	80.0995
56.4918	84.2966	84.8683	56.4918	58.5236	80.0995
56.5279	90.7409	80.0995	56.5279	64.9662	75.331
56.564	103.631	75.331	56.564	64.9662	65.795
56.6001	97.1857	61.0275	56.6001	84.2966	65.795
56.6362	110.077	65.795	56.6362	84.2966	56.2602
56.6723	122.969	61.0275	56.6723	103.631	56.2602
56.7084	122.969	56.2602	56.7084	116.523	61.0275
56.7445	148.759	65.795	56.7445	122.969	56.2602
56.7805	142.311	51.4934	56.7805	135.863	51.4934
56.8166	161.657	56.2602	56.8166	135.863	46.7268
56.8527	161.657	46.7268	56.8527	142.311	41.9606
56.8888	168.107	46.7268	56.8888	161.657	46.7268
56.9249	187.458	56.2602	56.9249	142.311	32.429
56.961	181.007	56.2602	56.961	168.107	46.7268
56.9971	174.557	51.4934	56.9971	168.107	46.7268
57.0332	181.007	51.4934	57.0332	161.657	37.1946
57.0693	161.657	41.9606	57.0693	155.208	37.1946
57.1054	174.557	46.7268	57.1054	155.208	37.1946
57.1415	181.007	51.4934	57.1415	161.657	46.7268
57.1776	174.557	51.4934	57.1776	161.657	41.9606
57.2137	161.657	46.7268	57.2137	155.208	37.1946
57.2498	155.208	46.7268	57.2498	135.863	32.429
57.2859	142.311	41.9606	57.2859	129.416	27.6638
57.322	148.759	46.7268	57.322	135.863	37.1946
57.3581	148.759	46.7268	57.3581	129.416	37.1946
57.3942	135.863	41.9606	57.3942	122.969	32.429
57.4303	135.863	41.9606	57.4303	116.523	37.1946
57.4664	122.969	41.9606	57.4664	103.631	32.429
57.5025	110.077	32.429	57.5025	103.631	27.6638
57.5386	110.077	32.429	57.5386	110.077	37.1946
57.5747	122.969	46.7268	57.5747	110.077	37.1946
57.6108	116.523	41.9606	57.6108	97.1857	32.429
57.6469	110.077	41.9606	57.6469	77.8527	22.8988
57.683	103.631	37.1946	57.683	84.2966	27.6638
57.7191	97.1857	32.429	57.7191	77.8527	27.6638
57.7552	97.1857	37.1946	57.7552	90.7409	32.429
57.7913	103.631	41.9606	57.7913	84.2966	32.429
57.8274	90.7409	37.1946	57.8274	71.4092	22.8988
57.8635	97.1857	37.1946	57.8635	71.4092	27.6638
57.8995	90.7409	41.9606	57.8995	64.9662	22.8988
57.9357	77.8527	32.429	57.9357	64.9662	27.6638
57.9718	90.7409	37.1946	57.9718	71.4092	32.429
58.0078	90.7409	41.9606	58.0078	64.9662	27.6638
58.0439	90.7409	41.9606	58.0439	64.9662	27.6638
58.08	84.2966	41.9606	58.08	58.5236	22.8988
58.1161	77.8527	37.1946	58.1161	58.5236	27.6638
58.1522	71.4092	32.429	58.1522	58.5236	22.8988
58.1883	71.4092	27.6638	58.1883	52.0814	18.1342
58.2244	84.2966	41.9606	58.2244	58.5236	27.6638
58.2605	148.759	41.9606	58.2605	90.7409	18.1342
58.2966	206.813	46.7268	58.2966	168.107	32.429
58.3327	206.813	56.2602	58.3327	200.361	46.7268
58.3688	200.361	65.795	58.3688	187.458	56.2602
58.4049	187.458	84.8683	58.4049	187.458	75.331
58.441	161.657	84.8683	58.441	168.107	80.0995
58.4771	135.863	80.0995	58.4771	142.311	80.0995
58.5132	129.416	94.4069	58.5132	122.969	80.0995
58.5493	110.077	94.4069	58.5493	103.631	84.8683
58.5854	90.7409	89.6374	58.5854	84.2966	80.0995
58.6215	97.1857	103.947	58.6215	84.2966	94.4069
58.6576	58.5236	84.8683	58.6576	71.4092	84.8683
58.6937	71.4092	99.1766	58.6937	52.0814	84.8683
58.7298	64.9662	99.1766	58.7298	45.6397	80.0995
58.7659	52.0814	94.4069	58.7659	39.1984	84.8683
58.802	52.0814	89.6374	58.802	32.7575	84.8683
58.8381	64.9662	99.1766	58.8381	45.6397	99.1766
58.8742	64.9662	99.1766	58.8742	45.6397	94.4069
58.9103	77.8527	113.488	58.9103	52.0814	103.947
58.9464	84.2966	103.947	58.9464	52.0814	94.4069
58.9825	103.631	108.717	58.9825	71.4092	94.4069
59.0186	116.523	99.1766	59.0186	97.1857	103.947
59.0547	110.077	103.947	59.0547	103.631	99.1766
59.0907	84.2966	103.947	59.0907	71.4092	94.4069
59.1268	64.9662	113.488	59.1268	39.1984	94.4069
59.163	52.0814	118.259	59.163	32.7575	103.947
59.199	39.1984	103.947	59.199	26.3171	99.1766
59.2351	45.6397	103.947	59.2351	32.7575	99.1766
59.2712	64.9662	108.717	59.2712	13.4375	75.331
59.3073	64.9662	99.1766	59.3073	45.6397	89.6374
59.3434	71.4092	94.4069	59.3434	39.1984	75.331
59.3795	71.4092	84.8683	59.3795	52.0814	75.331
59.4156	77.8527	75.331	59.4156	52.0814	65.795
59.4517	90.7409	75.331	59.4517	64.9662	61.0275
59.4878	90.7409	61.0275	59.4878	84.2966	65.795
59.5239	90.7409	51.4934	59.5239	90.7409	61.0275
59.56	122.969	65.795	59.56	103.631	56.2602
59.5961	129.416	61.0275	59.5961	103.631	51.4934
59.6322	142.311	56.2602	59.6322	110.077	41.9606
59.6683	148.759	56.2602	59.6683	122.969	41.9606
59.7044	168.107	61.0275	59.7044	148.759	51.4934
59.7405	174.557	61.0275	59.7405	155.208	46.7268
59.7766	168.107	46.7268	59.7766	148.759	41.9606
59.8127	174.557	46.7268	59.8127	155.208	37.1946
59.8488	181.007	46.7268	59.8488	155.208	37.1946
59.8849	181.007	46.7268	59.8849	168.107	41.9606
59.921	187.458	51.4934	59.921	174.557	41.9606
59.9571	181.007	51.4934	59.9571	148.759	27.6638
59.9932	181.007	46.7268	59.9932	168.107	37.1946
60.0293	174.557	46.7268	60.0293	161.657	37.1946
60.0654	161.657	41.9606	60.0654	142.311	27.6638
60.1015	161.657	46.7268	60.1015	155.208	37.1946
60.1376	142.311	37.1946	60.1376	148.759	37.1946
60.1737	155.208	46.7268	60.1737	122.969	22.8988
60.2098	142.311	41.9606	60.2098	142.311	37.1946
60.2459	135.863	41.9606	60.2459	122.969	27.6638
60.282	129.416	37.1946	60.282	122.969	27.6638
60.318	129.416	41.9606	60.318	110.077	22.8988
60.3541	135.863	41.9606	60.3541	122.969	37.1946
60.3903	122.969	41.9606	60.3903	110.077	27.6638
60.4263	122.969	37.1946	60.4263	103.631	27.6638
60.4624	116.523	37.1946	60.4624	97.1857	27.6638
60.4985	103.631	32.429	60.4985	90.7409	27.6638
60.5346	103.631	37.1946	60.5346	77.8527	18.1342
60.5707	110.077	41.9606	60.5707	97.1857	32.429
60.6068	103.631	37.1946	60.6068	90.7409	32.429
60.6429	90.7409	32.429	60.6429	90.7409	27.6638
60.679	90.7409	37.1946	60.679	77.8527	27.6638
60.7151	84.2966	32.429	60.7151	71.4092	22.8988
60.7512	84.2966	32.429	60.7512	84.2966	32.429
60.7873	97.1857	41.9606	60.7873	77.8527	32.429
60.8234	90.7409	37.1946	60.8234	71.4092	32.429
60.8595	90.7409	37.1946	60.8595	77.8527	27.6638
60.8956	84.2966	37.1946	60.8956	64.9662	22.8988
60.9317	71.4092	27.6638	60.9317	64.9662	22.8988
60.9678	84.2966	32.429	60.9678	71.4092	32.429
61.0039	84.2966	37.1946	61.0039	71.4092	27.6638
61.04	84.2966	37.1946	61.04	64.9662	27.6638
61.0761	71.4092	27.6638	61.0761	64.9662	27.6638
61.1122	71.4092	32.429	61.1122	58.5236	22.8988
61.1483	97.1857	22.8988	61.1483	71.4092	22.8988
61.1844	174.557	32.429	61.1844	155.208	32.429
61.2205	219.719	56.2602	61.2205	174.557	27.6638
61.2566	193.909	56.2602	61.2566	200.361	51.4934
61.2927	193.909	80.0995	61.2927	187.458	65.795
61.3288	181.007	84.8683	61.3288	161.657	65.795
61.3649	148.759	84.8683	61.3649	155.208	80.0995
61.401	142.311	94.4069	61.401	135.863	84.8683
61.4371	129.416	94.4069	61.4371	116.523	84.8683
61.4731	110.077	94.4069	61.4731	90.7409	80.0995
61.5093	90.7409	89.6374	61.5093	84.2966	84.8683
61.5453	77.8527	89.6374	61.5453	64.9662	80.0995
61.5814	71.4092	94.4069	61.5814	58.5236	84.8683
61.6175	64.9662	94.4069	61.6175	39.1984	70.5628
61.6536	64.9662	99.1766	61.6536	45.6397	84.8683
61.6897	64.9662	99.1766	61.6897	39.1984	89.6374
61.7258	64.9662	94.4069	61.7258	39.1984	84.8683
61.7619	52.0814	84.8683	61.7619	32.7575	84.8683
61.798	64.9662	99.1766	61.798	39.1984	94.4069
61.8341	84.2966	108.717	61.8341	58.5236	103.947
61.8702	97.1857	103.947	61.8702	45.6397	80.0995
61.9063	103.631	94.4069	61.9063	77.8527	94.4069
61.9424	122.969	103.947	61.9424	103.631	99.1766
61.9785	84.2966	94.4069	61.9785	71.4092	89.6374
62.0146	58.5236	99.1766	62.0146	52.0814	99.1766
62.0507	58.5236	113.488	62.0507	45.6397	113.488
62.0868	58.5236	113.488	62.0868	39.1984	108.717
62.1229	58.5236	108.717	62.1229	32.7575	108.717
62.159	58.5236	99.1766	62.159	32.7575	99.1766
62.1951	52.0814	84.8683	62.1951	32.7575	84.8683
62.2312	52.0814	75.331	62.2312	45.6397	84.8683
62.2673	64.9662	70.5628	62.2673	58.5236	80.0995
62.3034	84.2966	75.331	62.3034	64.9662	75.331
62.3395	97.1857	75.331	62.3395	58.5236	61.0275
62.3756	103.631	70.5628	62.3756	71.4092	56.2602
62.4117	103.631	61.0275	62.4117	77.8527	51.4934
62.4478	110.077	56.2602	62.4478	90.7409	51.4934
62.4839	135.863	65.795	62.4839	110.077	56.2602
62.52	142.311	61.0275	62.52	122.969	56.2602
62.5561	155.208	56.2602	62.5561	122.969	46.7268
62.5922	161.657	56.2602	62.5922	135.863	46.7268
62.6283	161.657	46.7268	62.6283	135.863	37.1946
62.6643	161.657	46.7268	62.6643	155.208	41.9606
62.7004	181.007	51.4934	62.7004	161.657	46.7268
62.7366	187.458	51.4934	62.7366	168.107	41.9606
62.7726	187.458	51.4934	62.7726	168.107	37.1946
62.8087	181.007	46.7268	62.8087	161.657	37.1946
62.8448	174.557	41.9606	62.8448	161.657	32.429
62.8809	181.007	41.9606	62.8809	168.107	37.1946
62.917	181.007	46.7268	62.917	168.107	37.1946
62.9531	174.557	46.7268	62.9531	161.657	37.1946
62.9892	168.107	41.9606	62.9892	155.208	37.1946
63.0253	155.208	37.1946	63.0253	148.759	32.429
63.0614	155.208	37.1946	63.0614	135.863	27.6638
63.0975	148.759	37.1946	63.0975	129.416	27.6638
63.1336	148.759	41.9606	63.1336	135.863	32.429
63.1697	135.863	37.1946	63.1697	110.077	18.1342
63.2058	135.863	37.1946	63.2058	110.077	22.8988
63.2419	122.969	37.1946	63.2419	116.523	27.6638
63.278	116.523	32.429	63.278	103.631	27.6638
63.3141	116.523	37.1946	63.3141	110.077	32.429
63.3502	122.969	41.9606	63.3502	84.2966	13.3698
63.3863	116.523	41.9606	63.3863	97.1857	32.429
63.4224	110.077	37.1946	63.4224	90.7409	27.6638
63.4585	110.077	37.1946	63.4585	84.2966	27.6638
63.4946	97.1857	32.429	63.4946	77.8527	27.6638
63.5307	90.7409	27.6638	63.5307	90.7409	32.429
63.5668	103.631	37.1946	63.5668	58.5236	13.3698
63.6029	97.1857	37.1946	63.6029	84.2966	27.6638
63.639	97.1857	32.429	63.639	77.8527	27.6638
63.6751	84.2966	32.429	63.6751	77.8527	27.6638
63.7112	77.8527	27.6638	63.7112	71.4092	22.8988
63.7473	77.8527	27.6638	63.7473	64.9662	22.8988
63.7834	90.7409	37.1946	63.7834	77.8527	27.6638
63.8195	90.7409	37.1946	63.8195	71.4092	27.6638
63.8556	84.2966	37.1946	63.8556	64.9662	22.8988
63.8916	77.8527	32.429	63.8916	58.5236	22.8988
63.9278	71.4092	27.6638	63.9278	58.5236	22.8988
63.9639	77.8527	32.429	63.9639	64.9662	27.6638
63.9999	77.8527	37.1946	63.9999	64.9662	27.6638
64.036	90.7409	37.1946	64.036	58.5236	22.8988
64.0721	155.208	32.429	64.0721	122.969	27.6638
64.1082	213.266	41.9606	64.1082	193.909	37.1946
64.1443	200.361	51.4934	64.1443	193.909	46.7268
64.1804	206.813	75.331	64.1804	200.361	61.0275
64.2165	187.458	84.8683	64.2165	181.007	75.331
64.2526	174.557	89.6374	64.2526	161.657	75.331
64.2887	148.759	94.4069	64.2887	135.863	80.0995
64.3248	122.969	84.8683	64.3248	122.969	84.8683
64.3609	97.1857	84.8683	64.3609	103.631	80.0995
64.397	103.631	99.1766	64.397	90.7409	89.6374
64.4331	90.7409	99.1766	64.4331	52.0814	65.795
64.4692	58.5236	84.8683	64.4692	58.5236	84.8683
64.5053	71.4092	94.4069	64.5053	52.0814	84.8683
64.5414	64.9662	94.4069	64.5414	39.1984	80.0995
64.5775	52.0814	89.6374	64.5775	32.7575	70.5628
64.6136	64.9662	99.1766	64.6136	45.6397	94.4069
64.6497	64.9662	94.4069	64.6497	19.8771	70.5628
64.6858	64.9662	94.4069	64.6858	39.1984	84.8683
64.7219	77.8527	103.947	64.7219	45.6397	89.6374
64.758	84.2966	94.4069	64.758	52.0814	89.6374
64.7941	103.631	99.1766	64.7941	77.8527	103.947
64.8302	122.969	99.1766	64.8302	103.631	108.717
64.8663	84.2966	80.0995	64.8663	71.4092	84.8683
64.9024	84.2966	108.717	64.9024	58.5236	99.1766
64.9385	58.5236	108.717	64.9385	39.1984	108.717
64.9746	52.0814	108.717	64.9746	26.3171	103.947
65.0107	39.1984	99.1766	65.0107	26.3171	99.1766
65.0468	58.5236	103.947	65.0468	39.1984	108.717
65.0828	58.5236	99.1766	65.0828	39.1984	99.1766
65.1189	64.9662	94.4069	65.1189	39.1984	84.8683
65.1551	71.4092	84.8683	65.1551	32.7575	70.5628
65.1911	77.8527	80.0995	65.1911	52.0814	70.5628
65.2272	84.2966	70.5628	65.2272	64.9662	70.5628
65.2633	103.631	75.331	65.2633	52.0814	46.7268
65.2994	90.7409	56.2602	65.2994	90.7409	61.0275
65.3355	116.523	65.795	65.3355	97.1857	61.0275
65.3716	129.416	61.0275	65.3716	103.631	51.4934
65.4077	129.416	51.4934	65.4077	103.631	46.7268
65.4438	142.311	51.4934	65.4438	122.969	46.7268
65.4799	161.657	56.2602	65.4799	142.311	51.4934
65.516	168.107	56.2602	65.516	148.759	51.4934
65.5521	174.557	51.4934	65.5521	142.311	37.1946
65.5882	168.107	46.7268	65.5882	155.208	41.9606
65.6243	181.007	46.7268	65.6243	155.208	37.1946
65.6604	174.557	46.7268	65.6604	168.107	37.1946
65.6965	187.458	51.4934	65.6965	174.557	41.9606
65.7326	187.458	46.7268	65.7326	174.557	37.1946
65.7687	181.007	41.9606	65.7687	161.657	32.429
65.8048	181.007	41.9606	65.8048	161.657	37.1946
65.8409	168.107	37.1946	65.8409	148.759	27.6638
65.877	161.657	37.1946	65.877	161.657	37.1946
65.9131	142.311	27.6638	65.9131	161.657	37.1946
65.9492	168.107	41.9606	65.9492	142.311	27.6638
65.9853	161.657	41.9606	65.9853	148.759	32.429
66.0214	148.759	37.1946	66.0214	135.863	32.429
66.0575	135.863	37.1946	66.0575	116.523	22.8988
66.0936	135.863	37.1946	66.0936	129.416	32.429
66.1297	142.311	41.9606	66.1297	90.7409	13.3698
66.1658	103.631	22.8988	66.1658	116.523	32.429
66.2019	116.523	32.429	66.2019	110.077	27.6638
66.238	110.077	32.429	66.238	97.1857	27.6638
66.2741	110.077	32.429	66.2741	90.7409	22.8988
66.3101	110.077	32.429	66.3101	97.1857	27.6638
66.3462	97.1857	27.6638	66.3462	97.1857	32.429
66.3823	110.077	37.1946	66.3823	71.4092	18.1342
66.4184	103.631	37.1946	66.4184	77.8527	27.6638
66.4545	97.1857	32.429	66.4545	77.8527	22.8988
66.4906	84.2966	27.6638	66.4906	77.8527	18.1342
66.5267	90.7409	32.429	66.5267	84.2966	27.6638
66.5628	97.1857	37.1946	66.5628	84.2966	32.429
66.5989	97.1857	37.1946	66.5989	77.8527	22.8988
66.635	84.2966	27.6638	66.635	58.5236	18.1342
66.6711	84.2966	32.429	66.6711	71.4092	22.8988
66.7072	77.8527	27.6638	66.7072	64.9662	18.1342
66.7433	84.2966	32.429	66.7433	52.0814	13.3698
66.7794	84.2966	37.1946	66.7794	71.4092	27.6638
66.8155	84.2966	37.1946	66.8155	71.4092	27.6638
66.8516	84.2966	32.429	66.8516	71.4092	27.6638
66.8877	77.8527	32.429	66.8877	64.9662	22.8988
66.9238	71.4092	27.6638	66.9238	58.5236	18.1342
66.9599	135.863	27.6638	66.9599	97.1857	22.8988
66.996	200.361	37.1946	66.996	174.557	27.6638
67.0321	213.266	56.2602	67.0321	200.361	41.9606
67.0682	206.813	65.795	67.0682	193.909	51.4934
67.1043	193.909	80.0995	67.1043	174.557	61.0275
67.1404	161.657	75.331	67.1404	161.657	75.331
67.1765	155.208	89.6374	67.1765	155.208	84.8683
67.2126	148.759	99.1766	67.2126	135.863	89.6374
67.2487	122.969	94.4069	67.2487	116.523	84.8683
67.2848	103.631	94.4069	67.2848	97.1857	84.8683
67.3209	84.2966	89.6374	67.3209	77.8527	84.8683
67.357	71.4092	84.8683	67.357	64.9662	84.8683
67.3931	71.4092	94.4069	67.3931	39.1984	70.5628
67.4292	64.9662	94.4069	67.4292	32.7575	70.5628
67.4652	64.9662	99.1766	67.4652	45.6397	84.8683
67.5014	52.0814	84.8683	67.5014	39.1984	84.8683
67.5375	52.0814	84.8683	67.5375	32.7575	80.0995
67.5735	52.0814	84.8683	67.5735	39.1984	89.6374
67.6096	77.8527	103.947	67.6096	52.0814	94.4069
67.6457	77.8527	94.4069	67.6457	39.1984	80.0995
67.6818	103.631	103.947	67.6818	71.4092	99.1766
67.7179	122.969	99.1766	67.7179	84.2966	89.6374
67.754	110.077	94.4069	67.754	97.1857	89.6374
67.7901	71.4092	89.6374	67.7901	71.4092	89.6374
67.8262	64.9662	108.717	67.8262	52.0814	108.717
67.8623	58.5236	113.488	67.8623	39.1984	113.488
67.8984	52.0814	108.717	67.8984	26.3171	99.1766
67.9345	45.6397	94.4069	67.9345	32.7575	99.1766
67.9706	52.0814	89.6374	67.9706	19.8771	84.8683
68.0067	52.0814	80.0995	68.0067	39.1984	84.8683
68.0428	71.4092	84.8683	68.0428	39.1984	75.331
68.0789	64.9662	70.5628	68.0789	58.5236	80.0995
68.115	90.7409	75.331	68.115	64.9662	70.5628
68.1511	97.1857	70.5628	68.1511	71.4092	65.795
68.1872	97.1857	61.0275	68.1872	77.8527	61.0275
68.2233	103.631	56.2602	68.2233	84.2966	51.4934
68.2594	129.416	65.795	68.2594	103.631	56.2602
68.2955	135.863	56.2602	68.2955	116.523	51.4934
68.3316	148.759	56.2602	68.3316	110.077	46.7268
68.3677	155.208	56.2602	68.3677	129.416	46.7268
68.4038	155.208	41.9606	68.4038	129.416	37.1946
68.4399	161.657	46.7268	68.4399	148.759	46.7268
68.476	181.007	51.4934	68.476	161.657	46.7268
68.5121	181.007	46.7268	68.5121	168.107	41.9606
68.5482	187.458	46.7268	68.5482	168.107	37.1946
68.5843	181.007	41.9606	68.5843	161.657	32.429
68.6204	174.557	37.1946	68.6204	155.208	22.8988
68.6565	174.557	37.1946	68.6565	168.107	32.429
68.6925	187.458	46.7268	68.6925	174.557	37.1946
68.7287	181.007	41.9606	68.7287	161.657	32.429
68.7647	168.107	41.9606	68.7647	148.759	27.6638
68.8008	155.208	32.429	68.8008	148.759	32.429
68.8369	155.208	37.1946	68.8369	142.311	27.6638
68.873	148.759	37.1946	68.873	142.311	32.429
68.9091	155.208	41.9606	68.9091	129.416	27.6638
68.9452	155.208	41.9606	68.9452	135.863	32.429
68.9813	129.416	27.6638	68.9813	129.416	32.429
69.0174	135.863	37.1946	69.0174	122.969	32.429
69.0535	122.969	32.429	69.0535	103.631	22.8988
69.0896	122.969	32.429	69.0896	110.077	27.6638
69.1257	122.969	37.1946	69.1257	110.077	32.429
69.1618	122.969	37.1946	69.1618	84.2966	18.1342
69.1979	103.631	27.6638	69.1979	97.1857	27.6638
69.234	103.631	32.429	69.234	90.7409	27.6638
69.2701	97.1857	27.6638	69.2701	84.2966	22.8988
69.3062	97.1857	27.6638	69.3062	90.7409	27.6638
69.3423	77.8527	18.1342	69.3423	84.2966	27.6638
69.3784	103.631	37.1946	69.3784	84.2966	27.6638
69.4145	97.1857	32.429	69.4145	71.4092	22.8988
69.4506	90.7409	32.429	69.4506	71.4092	22.8988
69.4867	84.2966	22.8988	69.4867	64.9662	18.1342
69.5228	84.2966	32.429	69.5228	77.8527	27.6638
69.5589	84.2966	27.6638	69.5589	77.8527	32.429
69.595	84.2966	27.6638	69.595	71.4092	27.6638
69.6311	77.8527	22.8988	69.6311	64.9662	27.6638
69.6672	71.4092	22.8988	69.6672	58.5236	22.8988
69.7033	71.4092	22.8988	69.7033	58.5236	18.1342
69.7394	77.8527	27.6638	69.7394	64.9662	27.6638
69.7755	77.8527	27.6638	69.7755	39.1984	8.60585
69.8116	84.2966	32.429	69.8116	45.6397	13.3698
69.8477	84.2966	37.1946	69.8477	58.5236	27.6638
69.8838	148.759	89.6374	69.8838	97.1857	70.5628
69.9198	193.909	132.574	69.9198	161.657	118.259
69.9559	200.361	170.762	69.9559	200.361	161.213
69.992	206.813	185.088	69.992	168.107	151.665
70.0281	193.909	185.088	70.0281	187.458	170.762
70.0642	174.557	180.312	70.0642	155.208	161.213
70.1003	148.759	170.762	70.1003	142.311	156.439
70.1364	122.969	161.213	70.1364	116.523	151.665
70.1725	122.969	170.762	70.1725	103.631	146.892
70.2086	110.077	165.987	70.2086	103.631	165.987
70.2447	97.1857	165.987	70.2447	64.9662	142.119
70.2808	84.2966	165.987	70.2808	71.4092	161.213
70.3169	77.8527	165.987	70.3169	52.0814	146.892
70.353	58.5236	161.213	70.353	52.0814	156.439
70.3891	64.9662	175.537	70.3891	26.3171	146.892
70.4252	64.9662	185.088	70.4252	52.0814	180.312
70.4613	71.4092	199.416	70.4613	39.1984	175.537
70.4974	71.4092	204.193	70.4974	45.6397	194.64
70.5335	64.9662	213.748	70.5335	32.7575	189.863
70.5696	64.9662	223.304	70.5696	45.6397	213.748
70.6057	84.2966	247.199	70.6057	64.9662	242.419
70.6418	84.2966	242.419	70.6418	39.1984	218.525
70.6779	52.0814	204.193	70.6779	39.1984	213.748
70.714	32.7575	185.088	70.714	13.4375	185.088
70.7501	32.7575	189.863	70.7501	0.55968	175.537
70.7862	32.7575	185.088	70.7862	13.4375	185.088
70.8223	39.1984	185.088	70.8223	26.3171	194.64
70.8584	64.9662	204.193	70.8584	39.1984	194.64
70.8945	64.9662	204.193	70.8945	39.1984	189.863
70.9306	77.8527	204.193	70.9306	52.0814	194.64
70.9667	77.8527	199.416	70.9667	52.0814	189.863
71.0028	90.7409	199.416	71.0028	71.4092	194.64
71.0388	110.077	213.748	71.0388	90.7409	204.193
71.075	122.969	213.748	71.075	97.1857	204.193
71.1111	129.416	213.748	71.1111	110.077	204.193
71.1471	122.969	194.64	71.1471	110.077	194.64
71.1832	148.759	208.97	71.1832	116.523	189.863
71.2193	148.759	199.416	71.2193	129.416	194.64
71.2554	168.107	204.193	71.2554	122.969	175.537
71.2915	174.557	204.193	71.2915	129.416	175.537
71.3276	155.208	180.312	71.3276	148.759	185.088
71.3637	168.107	189.863	71.3637	155.208	185.088
71.3998	168.107	185.088	71.3998	155.208	180.312
71.4359	168.107	180.312	71.4359	161.657	180.312
71.472	181.007	180.312	71.472	142.311	161.213
71.5081	181.007	175.537	71.5081	135.863	146.892
71.5442	155.208	151.665	71.5442	142.311	151.665
71.5803	161.657	156.439	71.5803	148.759	151.665
71.6164	155.208	142.119	71.6164	135.863	137.346
71.6525	142.311	127.802	71.6525	142.311	132.574
71.6886	135.863	123.03	71.6886	142.311	132.574
71.7247	129.416	113.488	71.7247	135.863	123.03
71.7608	122.969	108.717	71.7608	122.969	113.488
71.7969	129.416	108.717	71.7969	116.523	108.717
71.833	122.969	103.947	71.833	103.631	94.4069
71.8691	116.523	99.1766	71.8691	97.1857	89.6374
71.9052	97.1857	84.8683	71.9052	110.077	94.4069
71.9413	122.969	99.1766	71.9413	103.631	94.4069
71.9774	110.077	94.4069	71.9774	90.7409	80.0995
72.0135	110.077	94.4069	72.0135	90.7409	84.8683
72.0496	97.1857	84.8683	72.0496	77.8527	75.331
72.0857	90.7409	75.331	72.0857	84.2966	80.0995
[truncated: 15,970 more rows]
