# Supplementary material for: Computational design of ultra-robust strain sensors for soft robot perception and autonomy
Source: Nat Commun. 2024 Feb 22;15:1636. doi: 10.1038/s41467-024-45786-y (PMC10883982; doi:10.1038/s41467-024-45786-y)
Supplement: Supplementary file 14 — Source Data [file 41467_2024_45786_MOESM14_ESM.zip › Source data/Source Data Fig. 3.xlsx]

## Sheet: Figure 3a
PCAM Sensor		Planar Sensor
Time	Normalized Signal	Time	Normalized Signal
0	0.000194155	0	9.01002e-06
0.00202	0.00014049	0.00303	1.85398e-05
0.00403	9.73248e-05	0.00604	2.56138e-05
0.00605	0.000129407	0.00906	1.53202e-05
0.00807	0.000194738	0.01209	1.55773e-05
0.01008	0.000196489	0.0151	4.50313e-06
0.0121	0.00013699	0.01812	1.85398e-05
0.01412	0.000100825	0.02114	2.7968e-05
0.01613	0.000132323	0.02416	1.32598e-05
0.01815	0.000195322	0.02717	1.01692e-05
0.02016	0.000198238	0.0302	8.10883e-06
0.02218	0.00014224	0.03322	1.99561e-05
0.0242	0.000103158	0.03625	2.7403e-05
0.02621	0.000134657	0.03926	1.01692e-05
0.02823	0.000198822	0.04229	1.18435e-05
0.03024	0.000193572	0.04531	1.429e-05
0.03226	0.000136407	0.04832	1.66075e-05
0.03428	0.000107241	0.05135	2.94747e-05
0.03629	0.00014049	0.05437	1.39039e-05
0.03831	0.000203488	0.05738	1.30018e-05
0.04033	0.000197655	0.06041	5.79041e-06
0.04234	0.00013874	0.06342	1.71226e-05
0.04436	0.000105491	0.06645	2.61788e-05
0.04637	0.00014049	0.06947	1.06843e-05
0.04839	0.000204655	0.07248	1.21006e-05
0.05041	0.000191239	0.07551	1.53202e-05
0.05242	0.000132323	0.07853	2.07283e-05
0.05444	0.000108991	0.08155	2.61788e-05
0.05646	0.00014574	0.08457	1.13284e-05
0.05847	0.000208738	0.08758	1.05553e-05
0.06049	0.000194738	0.09061	1.49341e-05
0.0625	0.00012999	0.09363	1.84108e-05
0.06452	0.000105491	0.09664	2.42954e-05
0.06653	0.000148657	0.09967	1.429e-05
0.06855	0.000205238	0.10268	7.07863e-06
0.07057	0.000187739	0.10571	1.13284e-05
0.07258	0.000128824	0.10873	1.75096e-05
0.0746	0.000108407	0.11174	2.53313e-05
0.07661	0.00015099	0.11477	1.23586e-05
0.07863	0.000205238	0.11779	8.75294e-06
0.08065	0.000183655	0.1208	1.59643e-05
0.08266	0.000123574	0.12383	1.90549e-05
0.08468	0.000103158	0.12686	2.70263e-05
0.08669	0.00014924	0.12987	8.75294e-06
0.08871	0.000201155	0.13289	7.33571e-06
0.09072	0.000180739	0.1359	1.51912e-05
0.09274	0.000115408	0.13893	2.13762e-05
0.09476	9.96576e-05	0.14196	2.25062e-05
0.09677	0.000146906	0.14497	1.14565e-05
0.09879	0.000194738	0.14799	7.33571e-06
0.1008	0.000174322	0.15102	1.69945e-05
0.10282	0.000110741	0.15403	1.75096e-05
0.10483	9.49914e-05	0.15705	2.30712e-05
0.10685	0.000146906	0.16008	7.33571e-06
0.10887	0.000197655	0.16309	3.47293e-06
0.11088	0.000169656	0.16612	1.60924e-05
0.1129	0.000104908	0.16913	1.89259e-05
0.11492	0.000101408	0.17215	2.42954e-05
0.11693	0.000149823	0.17518	9.13903e-06
0.11895	0.000193572	0.17819	5.01823e-06
0.12096	0.000163823	0.18121	1.86679e-05
0.12298	9.6741e-05	0.18423	2.17529e-05
0.12499	9.6741e-05	0.18725	2.28829e-05
0.12701	0.00015274	0.19028	1.23586e-05
0.12902	0.000195322	0.1933	4.70841e-07
0.13104	0.000164406	0.19631	2.20354e-05
0.13306	0.000101991	0.19934	1.96981e-05
0.13507	0.000104908	0.20235	1.9441e-05
0.13709	0.000155073	0.20538	1.01692e-05
0.1391	0.000198238	0.2084	4.24511e-06
0.14112	0.000166156	0.21141	2.07283e-05
0.14314	0.000103158	0.21444	2.09863e-05
0.14515	0.000111324	0.21746	1.99561e-05
0.14717	0.000164406	0.22047	1.09414e-05
0.14918	0.000199988	0.2235	3.76673e-07
0.1512	0.00016324	0.22651	1.4419e-05
0.15322	0.000102574	0.22954	2.09863e-05
0.15523	0.000111907	0.23256	1.64794e-05
0.15725	0.000165572	0.23557	1.35169e-05
0.15927	0.000201739	0.2386	1.7892e-06
0.16128	0.000161489	0.24162	2.26946e-05
0.1633	0.000101408	0.24464	2.23179e-05
0.16531	0.000111324	0.24766	1.53202e-05
0.16733	0.000166739	0.25067	1.05553e-05
0.16935	0.000198238	0.2537	4.37412e-06
0.17136	0.000153323	0.25672	2.26946e-05
0.17338	9.96576e-05	0.25973	2.30712e-05
0.1754	0.000113657	0.26276	1.71226e-05
0.17741	0.000169073	0.26577	1.11994e-05
0.17943	0.000197655	0.2688	4.70841e-07
0.18144	0.000156239	0.27182	1.76377e-05
0.18346	0.000101991	0.27483	2.42012e-05
0.18548	0.000115408	0.27786	1.71226e-05
0.18749	0.000175489	0.28088	1.11994e-05
0.18951	0.000199988	0.2839	1.7892e-06
0.19152	0.000148073	0.28692	2.28829e-05
0.19354	0.000101408	0.28993	2.66496e-05
0.19556	0.000120657	0.29296	1.51912e-05
0.19757	0.000177823	0.29597	1.24867e-05
0.19959	0.000199405	0.29899	9.41683e-08
0.20161	0.000151573	0.30202	2.02132e-05
0.20362	9.96576e-05	0.30503	2.69321e-05
0.20564	0.000115408	0.30806	1.66075e-05
0.20765	0.000177239	0.31107	1.4161e-05
0.20967	0.000198238	0.31409	7.20764e-06
0.21169	0.000141073	0.31712	1.82818e-05
0.2137	9.55746e-05	0.32013	2.1847e-05
0.21572	0.000117157	0.32315	1.62214e-05
0.21773	0.000176656	0.32617	1.17145e-05
0.21975	0.000189488	0.32919	4.76021e-06
0.22177	0.000134074	0.33222	1.76377e-05
0.22378	8.97414e-05	0.33524	2.49546e-05
0.2258	0.000115991	0.33825	1.09414e-05
0.22782	0.000181906	0.34128	9.01002e-06
0.22983	0.000195905	0.34429	6.43452e-06
0.23185	0.00013874	0.34732	1.90549e-05
0.23386	9.73248e-05	0.35034	2.42954e-05
0.23588	0.000127074	0.35337	1.05553e-05
0.2379	0.000189488	0.35638	1.55773e-05
0.23991	0.000193572	0.3594	3.73001e-06
0.24193	0.00013874	0.36241	1.85398e-05
0.24395	0.000101991	0.36544	2.49546e-05
0.24596	0.00012649	0.36847	1.21006e-05
0.24798	0.000188322	0.37148	1.54492e-05
0.24999	0.000190072	0.3745	6.94962e-06
0.25201	0.00012999	0.37753	1.42947e-05
0.25403	9.09078e-05	0.38055	2.20354e-05
0.25604	0.000127074	0.38356	9.78785e-06
0.25806	0.000190072	0.38659	9.40082e-06
0.26007	0.000184239	0.3896	1.36506e-05
0.26209	0.00012649	0.39263	1.90597e-05
0.26411	9.49914e-05	0.39565	2.56138e-05
0.26612	0.000128824	0.39866	6.69725e-06
0.26814	0.000194155	0.40169	1.08181e-05
0.27016	0.000187156	0.40471	1.41657e-05
0.27217	0.000125324	0.40773	1.97028e-05
0.27419	9.32412e-05	0.41075	2.47663e-05
0.2762	0.00012999	0.41378	6.43923e-06
0.27822	0.000190655	0.41679	1.0303e-05
0.28024	0.000177823	0.41981	1.10751e-05
0.28225	0.000118907	0.42284	1.66122e-05
0.28427	9.44082e-05	0.42585	3.14522e-05
0.28628	0.000127657	0.42888	9.65884e-06
0.2883	0.000185405	0.4319	6.05314e-06
0.29032	0.000171989	0.43491	1.01739e-05
0.29233	0.000108991	0.43794	1.63551e-05
0.29435	8.68248e-05	0.44096	2.66496e-05
0.29636	0.00012649	0.44397	1.23634e-05
0.29838	0.000184822	0.447	8.37062e-06
0.30039	0.000167906	0.45001	1.18483e-05
0.30241	0.000107824	0.45304	2.0862e-05
0.30443	8.50746e-05	0.45606	2.31654e-05
0.30644	0.000128824	0.45907	5.40903e-06
0.30846	0.000184239	0.4621	9.91592e-06
0.31047	0.000166156	0.46512	1.26204e-05
0.31249	0.000105491	0.46814	1.81575e-05
0.31451	8.56584e-05	0.47116	2.37304e-05
0.31652	0.000132907	0.47417	9.40082e-06
0.31854	0.000190655	0.4772	2.57644e-06
0.32056	0.000169073	0.48022	1.18483e-05
0.32257	0.000104908	0.48323	1.99608e-05
0.32459	9.14916e-05	0.48626	2.56138e-05
0.3266	0.000135823	0.48929	1.31355e-05
0.32862	0.000185405	0.4923	4.50784e-06
0.33063	0.000162656	0.49532	1.15904e-05
0.33265	9.84912e-05	0.49833	1.77714e-05
0.33467	8.56584e-05	0.50136	2.52371e-05
0.33668	0.00013699	0.50438	1.12041e-05
0.3387	0.000184822	0.5074	6.18215e-06
0.34071	0.000153907	0.51042	1.68702e-05
0.34273	8.79912e-05	0.51345	1.69993e-05
0.34474	8.2158e-05	0.51646	1.98318e-05
0.34676	0.000128824	0.51948	1.0689e-05
0.34877	0.000181322	0.52251	3.21961e-06
0.35079	0.00015099	0.52552	1.44238e-05
0.35281	8.62416e-05	0.52855	1.77714e-05
0.35482	8.91582e-05	0.53157	2.21295e-05
0.35684	0.000143407	0.53458	1.26204e-05
0.35885	0.000188322	0.53761	5.15195e-06
0.36087	0.00015449	0.54063	2.02179e-05
0.36289	9.55746e-05	0.54364	2.17529e-05
0.3649	9.6741e-05	0.54667	1.76424e-05
0.36692	0.000148657	0.54968	1.41657e-05
0.36894	0.000194155	0.55271	8.88572e-06
0.37095	0.000155073	0.55573	1.99608e-05
0.37297	9.09078e-05	0.55874	1.99608e-05
0.37498	9.90744e-05	0.56177	1.94457e-05
0.377	0.00015099	0.56479	1.0689e-05
0.37901	0.000184239	0.56781	2.31842e-06
0.38103	0.00014399	0.57083	1.97028e-05
0.38305	8.56584e-05	0.57386	2.21295e-05
0.38506	9.20748e-05	0.57687	1.77714e-05
0.38708	0.000150406	0.57989	1.71273e-05
0.38909	0.000184822	0.58292	5.02294e-06
0.39111	0.000142823	0.58593	1.98318e-05
0.39313	8.50746e-05	0.58896	2.0605e-05
0.39514	9.6741e-05	0.59198	2.10937e-05
0.39716	0.000149823	0.59499	1.35216e-05
0.39918	0.000180739	0.59802	3.73471e-06
0.40119	0.000137573	0.60103	1.90597e-05
0.40321	8.39082e-05	0.60405	2.27887e-05
0.40522	0.000100241	0.60708	1.99608e-05
0.40724	0.000155073	0.61009	1.75144e-05
0.40925	0.000181906	0.61312	6.82532e-06
0.41127	0.00013524	0.61614	2.27887e-05
0.41329	8.27418e-05	0.61915	2.45779e-05
0.4153	9.96576e-05	0.62218	1.59691e-05
0.41732	0.000156239	0.6252	1.53249e-05
0.41933	0.000182489	0.62822	2.82505e-07
0.42135	0.000134657	0.63124	2.02179e-05
0.42337	8.3325e-05	0.63425	2.31654e-05
0.42538	0.000101991	0.63728	1.91877e-05
0.4274	0.000157406	0.6403	1.90597e-05
0.42941	0.000180155	0.64331	5.53804e-06
0.43143	0.000130574	0.64634	2.17529e-05
0.43344	8.56584e-05	0.64937	2.1847e-05
0.43546	9.90744e-05	0.65238	1.45518e-05
0.43748	0.000158573	0.6554	1.42947e-05
0.43949	0.000183655	0.65843	2.18941e-06
0.44151	0.000127074	0.66144	1.91877e-05
0.44353	7.98252e-05	0.66446	2.75913e-05
0.44554	0.000107241	0.66749	1.46808e-05
0.44756	0.000168489	0.6705	1.24914e-05
0.44958	0.000178406	0.67353	3.86372e-06
0.45159	0.000123574	0.67654	2.00899e-05
0.45361	7.98252e-05	0.67956	2.72146e-05
0.45563	0.000104324	0.68259	1.40367e-05
0.45764	0.000168489	0.6856	1.14612e-05
0.45966	0.000180155	0.68863	5.79512e-06
0.46167	0.00012299	0.69165	1.63551e-05
0.46369	8.39082e-05	0.69466	2.62729e-05
0.46571	0.000108991	0.69769	1.27494e-05
0.46772	0.000169073	0.7007	1.48098e-05
0.46974	0.000173739	0.70372	6.69725e-06
0.47175	0.000115991	0.70675	2.0991e-05
0.47377	7.8075e-05	0.70976	2.41071e-05
0.47579	0.000104908	0.71279	1.24914e-05
0.4778	0.000164406	0.71581	1.12041e-05
0.47982	0.000167906	0.71882	8.75765e-06
0.48184	0.000110158	0.72185	2.1282e-05
0.48385	6.8742e-05	0.72487	2.63671e-05
0.48587	0.000101408	0.72788	1.18483e-05
0.48788	0.000166156	0.73091	1.41657e-05
0.4899	0.000159739	0.73392	7.46943e-06
0.49192	9.73248e-05	0.73695	2.10937e-05
0.49393	6.99084e-05	0.73997	2.7968e-05
0.49595	0.000104324	0.74298	9.91592e-06
0.49796	0.000167906	0.74601	9.27275e-06
0.49998	0.000163823	0.74902	9.78785e-06
0.502	0.000106658	0.75205	1.80295e-05
0.50401	7.3992e-05	0.75507	2.52371e-05
0.50603	0.000110158	0.75808	1.0431e-05
0.50805	0.000169073	0.76111	1.26204e-05
0.51006	0.000159156	0.76413	1.08181e-05
0.51208	0.000101991	0.76714	1.98318e-05
0.51409	7.8075e-05	0.77017	2.51429e-05
0.51611	0.00011774	0.77318	1.12041e-05
0.51812	0.000176656	0.77621	9.27275e-06
0.52014	0.000162656	0.77922	1.32645e-05
0.52216	0.000100825	0.78224	1.69993e-05
0.52417	7.45752e-05	0.78527	2.45779e-05
0.52619	0.000115991	0.78828	9.78785e-06
0.5282	0.000177823	0.79131	7.85552e-06
0.53022	0.000165572	0.79433	1.46808e-05
0.53223	0.000104324	0.79734	1.64842e-05
0.53425	8.44914e-05	0.80037	2.48604e-05
0.53626	0.000131157	0.80339	8.62864e-06
0.53828	0.000182489	0.8064	6.18215e-06
0.5403	0.000162073	0.80943	1.28785e-05
0.54231	0.000102574	0.81244	2.00899e-05
0.54433	8.15748e-05	0.81547	2.61788e-05
0.54635	0.00012824	0.81849	7.46943e-06
0.54836	0.000185405	0.8215	7.46943e-06
0.55038	0.000160323	0.82453	1.50669e-05
0.55239	9.55746e-05	0.82754	1.95748e-05
0.55441	8.09916e-05	0.83057	2.52371e-05
0.55643	0.000131157	0.83359	1.00449e-05
0.55844	0.000177239	0.8366	5.66705e-06
0.56046	0.000152156	0.83963	1.75144e-05
0.56248	9.03246e-05	0.84265	2.14704e-05
0.56449	7.92414e-05	0.84566	2.52371e-05
0.56651	0.00013174	0.84869	1.09461e-05
0.56852	0.000180739	0.85172	2.70451e-06
0.57054	0.000149823	0.85473	1.66122e-05
0.57255	8.68248e-05	0.85775	1.71273e-05
0.57457	8.2158e-05	0.86078	2.30712e-05
0.57658	0.00013349	0.86379	8.11354e-06
0.5786	0.000174906	0.86681	9.41683e-07
0.58062	0.000146323	0.86984	1.50669e-05
0.58263	8.39082e-05	0.87285	2.45779e-05
0.58465	8.09916e-05	0.87588	2.35421e-05
0.58666	0.000135823	0.8789	1.08181e-05
0.58868	0.000181322	0.88191	2.70451e-06
0.59069	0.00014574	0.88494	1.84155e-05
0.59271	8.56584e-05	0.88796	2.02179e-05
0.59473	8.97414e-05	0.89098	2.56138e-05
0.59674	0.000138157	0.894	1.42947e-05
0.59876	0.000177823	0.89703	2.57644e-06
0.60077	0.000143407	0.90004	1.71273e-05
0.60279	8.15748e-05	0.90306	2.0733e-05
0.60481	9.09078e-05	0.90609	2.20354e-05
0.60682	0.000146906	0.9091	1.24914e-05
0.60884	0.000178989	0.91213	4.50784e-06
0.61086	0.000137573	0.91515	1.71273e-05
0.61287	7.8075e-05	0.91816	2.38246e-05
0.61489	8.68248e-05	0.92119	2.33537e-05
0.6169	0.000141073	0.92421	1.15904e-05
0.61892	0.000175489	0.92722	4.50784e-06
0.62094	0.000137573	0.93025	1.62261e-05
0.62295	8.44914e-05	0.93326	2.13762e-05
0.62497	9.55746e-05	0.93629	2.2412e-05
0.62698	0.00015099	0.93931	1.28785e-05
0.629	0.000184239	0.94234	5.40903e-06
0.63102	0.00013874	0.94535	2.14704e-05
0.63303	8.27418e-05	0.94837	2.25062e-05
0.63505	9.6741e-05	0.95139	1.97028e-05
0.63707	0.000151573	0.95441	1.584e-05
0.63908	0.000181322	0.95744	2.70451e-06
0.6411	0.000134657	0.96045	2.00899e-05
0.64311	8.2158e-05	0.96347	2.23179e-05
0.64513	9.55746e-05	0.96648	1.82865e-05
0.64715	0.000151573	0.96951	1.22343e-05
0.64916	0.000175489	0.97254	1.7892e-06
0.65118	0.00012649	0.97555	1.63551e-05
0.65319	7.8075e-05	0.97857	2.38246e-05
0.65521	9.55746e-05	0.9816	1.69993e-05
0.65722	0.00015799	0.98461	1.22343e-05
0.65924	0.000180739	0.98763	3.34862e-06
0.66126	0.000125324	0.99066	1.73853e-05
0.66328	7.92414e-05	0.99367	2.31654e-05
0.66529	9.61578e-05	0.9967	2.02179e-05
0.66731	0.000151573	0.99972	1.66122e-05
0.66933	0.000172573	1.00273	4.12175e-06
0.67134	0.000120074	1.00576	2.0991e-05
0.67336	6.69918e-05	1.00877	2.27887e-05
0.67538	9.32412e-05	1.01179	1.69993e-05
0.67739	0.00015799	1.01481	1.24914e-05
0.67941	0.000168489	1.01783	3.47763e-06
0.68142	0.000110741	1.02086	1.84155e-05
0.68344	7.10754e-05	1.02387	2.49546e-05
0.68546	9.73248e-05	1.02689	1.49389e-05
0.68747	0.00015799	1.0299	1.50669e-05
0.68949	0.000169656	1.03293	5.66705e-06
0.6915	0.000113657	1.03596	1.81575e-05
0.69352	7.10754e-05	1.03897	2.21295e-05
0.69554	0.000103158	1.04199	1.32645e-05
0.69755	0.000164989	1.04502	1.08181e-05
0.69957	0.000167906	1.04803	7.46943e-06
0.70158	0.000108407	1.05105	1.75144e-05
0.7036	7.10754e-05	1.05408	2.42954e-05
0.70561	9.84912e-05	1.05709	1.08181e-05
0.70763	0.000160323	1.06012	1.15904e-05
0.70965	0.000165572	1.06313	9.27275e-06
0.71166	0.000107241	1.06615	2.04759e-05
0.71368	6.93252e-05	1.06918	2.52371e-05
0.7157	0.000106074	1.07219	1.19763e-05
0.71771	0.000167323	1.07522	1.24914e-05
0.71973	0.000160323	1.07823	8.24255e-06
0.72174	0.000101408	1.08125	1.76424e-05
0.72376	7.2825e-05	1.08426	2.7403e-05
0.72577	0.000108407	1.08729	8.49963e-06
0.72779	0.000171406	1.09031	9.78785e-06
0.72981	0.000166739	1.09333	6.56824e-06
0.73182	0.000104324	1.09635	1.98318e-05
0.73384	7.51584e-05	1.09938	2.63671e-05
0.73586	0.000114824	1.10239	9.91592e-06
0.73787	0.000173739	1.10541	1.19763e-05
0.73989	0.000163823	1.10844	1.12041e-05
0.7419	0.000103158	1.11145	1.46808e-05
0.74392	7.98252e-05	1.11448	2.47663e-05
0.74594	0.000120074	1.11749	8.37062e-06
0.74795	0.000177239	1.12051	8.49963e-06
0.74997	0.000164406	1.12352	9.78785e-06
0.75198	0.000102574	1.12655	1.71273e-05
0.754	7.86582e-05	1.12957	2.48604e-05
0.75601	0.000120657	1.1326	7.60126e-06
0.75803	0.000178406	1.13561	1.00478e-05
0.76005	0.000162656	1.13864	1.01768e-05
0.76206	0.000101991	1.14165	1.97057e-05
0.76408	8.56584e-05	1.14467	2.58021e-05
0.7661	0.00012824	1.1477	1.06919e-05
0.76811	0.000181322	1.15071	1.04338e-05
0.77013	0.000164406	1.15374	1.22372e-05
0.77215	9.96576e-05	1.15676	1.67441e-05
0.77416	7.86582e-05	1.15977	2.42012e-05
0.77618	0.000127074	1.1628	1.22372e-05
0.77819	0.000183655	1.16582	6.31304e-06
0.78021	0.000159156	1.16883	1.35244e-05
0.78223	9.61578e-05	1.17186	1.72592e-05
0.78424	8.56584e-05	1.17489	2.58021e-05
0.78626	0.000131157	1.1779	7.98735e-06
0.78827	0.000180739	1.18092	9.91874e-06
0.79029	0.000158573	1.18395	1.33964e-05
0.7923	9.2658e-05	1.18696	1.88045e-05
0.79432	8.68248e-05	1.18998	2.44838e-05
0.79634	0.000141656	1.19299	1.51988e-05
0.79835	0.000187156	1.19602	1.06919e-05
0.80037	0.000156239	1.19905	1.70021e-05
0.80239	9.6741e-05	1.20206	1.73882e-05
0.8044	8.56584e-05	1.20508	2.44838e-05
0.80642	0.000132323	1.20811	9.91874e-06
0.80844	0.000183655	1.21112	6.05596e-06
0.81045	0.000151573	1.21414	1.45546e-05
0.81247	8.44914e-05	1.21717	1.79033e-05
0.81449	8.39082e-05	1.22018	2.48604e-05
0.8165	0.000134074	1.22321	1.18511e-05
0.81852	0.000171989	1.22623	6.95715e-06
0.82053	0.000138157	1.22924	2.08649e-05
0.82255	7.57416e-05	1.23227	1.81604e-05
0.82456	7.57416e-05	1.2353	1.99637e-05
0.82658	0.00012999	1.23831	1.09489e-05
0.8286	0.000171406	1.24133	3.60947e-06
0.83061	0.000131157	1.24436	1.71302e-05
0.83263	6.8742e-05	1.24737	1.95776e-05
0.83465	7.57416e-05	1.25039	1.70021e-05
0.83666	0.000132323	1.25342	1.26233e-05
0.83868	0.000166739	1.25643	4.38165e-06
0.84069	0.000127657	1.25946	2.19412e-05
0.84271	6.99084e-05	1.26248	2.37304e-05
0.84473	7.74918e-05	1.26549	1.88045e-05
0.84674	0.000131157	1.26852	1.26233e-05
0.84876	0.000166156	1.27153	4.51066e-06
0.85077	0.000125324	1.27455	1.48127e-05
0.85279	6.8742e-05	1.27758	2.09939e-05
0.85481	7.98252e-05	1.28059	1.76453e-05
0.85682	0.000134657	1.28362	1.37825e-05
0.85884	0.000164406	1.28664	4.89675e-06
0.86085	0.000121241	1.28965	1.85474e-05
0.86287	6.8742e-05	1.29268	2.03498e-05
0.86489	8.27418e-05	1.29571	2.02208e-05
0.8669	0.000139907	1.29872	1.51988e-05
0.86892	0.000167906	1.30174	3.22244e-06
0.87093	0.000122407	1.30477	1.6615e-05
0.87295	7.16586e-05	1.30778	2.2412e-05
0.87496	8.68248e-05	1.3108	1.71302e-05
0.87698	0.000146323	1.31383	1.39115e-05
0.879	0.000173156	1.31684	4.63967e-06
0.88102	0.000122407	1.31987	1.72592e-05
0.88303	7.04922e-05	1.32289	1.97057e-05
0.88505	9.09078e-05	1.3259	1.54568e-05
0.88706	0.00014924	1.32893	1.6229e-05
0.88908	0.000171406	1.33195	4.12457e-06
0.8911	0.000121241	1.33496	2.09939e-05
0.89311	7.45752e-05	1.33799	2.33537e-05
0.89513	8.91582e-05	1.341	1.76453e-05
0.89715	0.000148073	1.34403	1.59719e-05
0.89916	0.000169656	1.34705	4.12457e-06
0.90118	0.000114241	1.35006	2.13762e-05
0.9032	6.81588e-05	1.35309	2.51429e-05
0.90521	9.55746e-05	1.3561	1.81604e-05
0.90723	0.000156823	1.35913	1.31384e-05
0.90925	0.000170239	1.36215	1.03585e-06
0.91126	0.000115408	1.36516	2.03498e-05
0.91328	7.2825e-05	1.36819	2.9098e-05
0.91529	9.73248e-05	1.3712	2.25062e-05
0.91731	0.000161489	1.37422	2.07359e-05
0.91933	0.000171406	1.37725	9.27557e-06
0.92134	0.000114241	1.38026	2.72146e-05
0.92336	7.22418e-05	1.38329	2.87213e-05
0.92537	0.000100241	1.38631	1.76453e-05
0.92739	0.000164989	1.38932	1.95776e-05
0.92941	0.000167323	1.39235	8.24537e-06
0.93143	0.000106658	1.39536	2.56138e-05
0.93344	7.04922e-05	1.39839	3.10755e-05
0.93546	9.61578e-05	1.40141	1.60999e-05
0.93747	0.000158573	1.40442	1.80323e-05
0.93949	0.000159156	1.40745	1.41686e-05
0.94151	0.000101991	1.41047	2.31654e-05
0.94352	6.4659e-05	1.41348	3.04164e-05
0.94554	9.7908e-05	1.41651	2.08649e-05
0.94755	0.000162073	1.41952	1.79033e-05
0.94957	0.00015449	1.42255	8.24537e-06
0.95158	9.20748e-05	1.42556	2.16587e-05
0.9536	6.29088e-05	1.42858	3.10755e-05
0.95561	9.73248e-05	1.43161	1.49417e-05
0.95763	0.000161489	1.43462	1.6615e-05
0.95965	0.000153323	1.43765	1.39115e-05
0.96166	9.38244e-05	1.44066	2.47663e-05
0.96368	6.40752e-05	1.44368	2.97572e-05
0.9657	0.000102574	1.44671	1.49417e-05
0.96771	0.000160323	1.44972	1.75172e-05
0.96973	0.00014924	1.45274	1.84184e-05
0.97174	8.7408e-05	1.45577	2.59904e-05
0.97376	6.3492e-05	1.45878	3.22997e-05
0.97578	0.000102574	1.46181	1.31384e-05
0.97779	0.000159739	1.46483	1.50697e-05
0.97981	0.000144573	1.46784	1.67441e-05
0.98182	8.2158e-05	1.47087	2.06078e-05
0.98384	5.7659e-05	1.47389	2.76855e-05
0.98585	9.61578e-05	1.4769	1.28813e-05
0.98787	0.00015099	1.47993	1.98347e-05
0.98989	0.000141073	1.48296	1.70021e-05
0.9919	7.86582e-05	1.48597	2.17529e-05
0.99392	5.64923e-05	1.48899	3.45598e-05
0.99594	0.000103158	1.492	1.85474e-05
0.99795	0.000158573	1.49503	1.40395e-05
0.99997	0.00013874	1.49806	1.21082e-05
1.00199	7.92414e-05	1.50107	1.79033e-05
1.004	6.11586e-05	1.50409	3.24881e-05
1.00602	0.000105491	1.50712	1.32674e-05
1.00803	0.000159156	1.51013	1.31384e-05
1.01005	0.000141073	1.51315	1.1207e-05
1.01206	7.74918e-05	1.51618	1.95776e-05
1.01408	6.17424e-05	1.51919	3.04164e-05
1.0161	0.000114241	1.52222	1.50697e-05
1.01812	0.000165572	1.52523	1.58429e-05
1.02013	0.00013699	1.52825	1.6229e-05
1.02215	7.51584e-05	1.53128	2.42954e-05
1.02416	6.69918e-05	1.53429	3.37122e-05
1.02618	0.000118324	1.53731	1.17221e-05
1.0282	0.000171406	1.54033	1.1336e-05
1.03021	0.000145157	1.54335	1.46837e-05
1.03223	7.57416e-05	1.54638	2.14704e-05
1.03424	6.8742e-05	1.54939	3.0228e-05
1.03626	0.00012299	1.55241	1.50697e-05
1.03828	0.000164989	1.55544	1.1207e-05
1.04029	0.00013174	1.55845	1.50697e-05
1.04231	7.16586e-05	1.56148	2.51429e-05
1.04432	6.75756e-05	1.5645	3.05105e-05
1.04634	0.000116574	1.56751	1.58429e-05
1.04835	0.000160906	1.57054	8.50245e-06
1.05037	0.000121824	1.57356	1.48127e-05
1.05238	5.99923e-05	1.57657	2.31654e-05
1.0544	6.4659e-05	1.5796	2.94747e-05
1.05642	0.000115408	1.58263	1.59719e-05
1.05843	0.00015449	1.58564	8.37344e-06
1.06045	0.000119491	1.58866	1.48127e-05
1.06246	6.05754e-05	1.59169	2.09939e-05
1.06448	6.40752e-05	1.5947	2.55196e-05
1.06649	0.000116574	1.59772	1.50697e-05
1.06851	0.000156239	1.60075	7.73027e-06
1.07053	0.000113074	1.60376	1.86755e-05
1.07254	5.70757e-05	1.60679	2.39187e-05
1.07456	6.58254e-05	1.60981	2.47663e-05
1.07657	0.00012299	1.61282	1.1336e-05
1.07859	0.000155073	1.61585	3.09437e-06
1.08061	0.000115991	1.61887	1.71302e-05
1.08262	6.05754e-05	1.62189	2.27887e-05
1.08464	6.75756e-05	1.62491	2.47663e-05
1.08666	0.000125324	1.62794	1.24942e-05
1.08867	0.000159156	1.63095	3.35145e-06
1.09069	0.000114824	1.63397	1.6615e-05
1.0927	6.17424e-05	1.63698	2.17529e-05
1.09472	7.69086e-05	1.64001	2.17529e-05
1.09673	0.00013349	1.64304	1.76453e-05
1.09875	0.00015799	1.64605	6.82814e-06
1.10076	0.000112491	1.64907	2.09939e-05
1.10278	5.94089e-05	1.6521	2.41071e-05
1.1048	7.22418e-05	1.65511	2.34479e-05
1.10681	0.000129407	1.65813	1.28813e-05
1.10883	0.00015274	1.66116	2.96536e-06
1.11084	0.000103158	1.66417	2.17529e-05
1.11286	4.77425e-05	1.6672	2.69321e-05
1.11488	6.64086e-05	1.67022	2.20354e-05
1.11689	0.000125907	1.67323	1.24942e-05
1.11891	0.000145157	1.67626	3.48046e-06
1.12093	9.44082e-05	1.67928	1.85474e-05
1.12294	5.06591e-05	1.6823	2.72146e-05
1.12496	6.64086e-05	1.68532	2.34479e-05
1.12697	0.000125324	1.68833	1.89335e-05
1.12899	0.000149823	1.69136	1.03058e-05
1.13101	9.55746e-05	1.69438	2.19412e-05
1.13302	4.4826e-05	1.69739	3.15464e-05
1.13504	6.81588e-05	1.70042	2.17529e-05
1.13706	0.00012999	1.70345	1.6615e-05
1.13907	0.00014224	1.70646	5.79794e-06
1.14109	8.7408e-05	1.70948	2.26946e-05
1.1431	4.24927e-05	1.71251	2.91922e-05
1.14512	6.40752e-05	1.71552	2.1282e-05
1.14713	0.000128824	1.71854	2.2412e-05
1.14915	0.000141073	1.72157	1.60999e-05
1.15117	8.3325e-05	1.72458	3.50306e-05
1.15318	3.89928e-05	1.72761	3.88915e-05
1.1552	6.93252e-05	1.73062	2.62729e-05
1.15722	0.000135823	1.73364	2.49546e-05
1.15923	0.000135823	1.73667	1.40395e-05
1.16125	7.63254e-05	1.73968	3.45598e-05
1.16326	4.01594e-05	1.74271	3.77615e-05
1.16528	6.64086e-05	1.74572	2.23179e-05
1.1673	0.000132323	1.74874	2.07359e-05
1.16931	0.000136407	1.75177	1.32674e-05
1.17133	7.3992e-05	1.75478	3.11697e-05
1.17334	3.54929e-05	1.7578	3.98332e-05
1.17536	6.99084e-05	1.76083	3.04164e-05
1.17737	0.000134074	1.76384	2.70263e-05
1.17939	0.000128824	1.76687	1.98347e-05
1.18141	6.8742e-05	1.76988	2.97572e-05
1.18342	4.07428e-05	1.7729	3.37122e-05
1.18544	7.51584e-05	1.77593	2.06078e-05
1.18745	0.000139324	1.77894	1.85474e-05
1.18947	0.000132907	1.78197	1.26233e-05
1.19149	7.16586e-05	1.78499	2.66496e-05
1.1935	4.36594e-05	1.788	3.71965e-05
1.19552	8.09916e-05	1.79103	2.45779e-05
1.19754	0.00014224	1.79405	2.02208e-05
1.19955	0.00013349	1.79706	1.82894e-05
1.20157	7.10754e-05	1.80009	2.59904e-05
1.20359	5.00758e-05	1.80312	3.33356e-05
1.2056	8.79912e-05	1.80613	1.53278e-05
1.20762	0.000146323	1.80915	2.10937e-05
1.20963	0.000132907	1.81216	1.27523e-05
1.21165	7.16586e-05	1.81519	2.56138e-05
1.21366	4.6576e-05	1.81821	3.71023e-05
1.21568	8.68248e-05	1.82122	1.97057e-05
1.2177	0.000148073	1.82425	1.53278e-05
1.21971	0.000134657	1.82728	1.1207e-05
1.22173	6.81588e-05	1.83029	2.21295e-05
1.22375	4.89092e-05	1.83331	3.25822e-05
1.22576	9.32412e-05	1.83632	1.6487e-05
1.22778	0.000146323	1.83935	1.84184e-05
1.22979	0.000125324	1.84238	1.33964e-05
1.23181	6.52422e-05	1.84539	2.34479e-05
1.23382	4.71593e-05	1.84841	3.24881e-05
1.23584	9.09078e-05	1.85144	1.33964e-05
1.23786	0.00014399	1.85445	1.35244e-05
1.23987	0.000122407	1.85747	1.89335e-05
1.24189	5.88256e-05	1.86048	2.53313e-05
1.24391	4.4826e-05	1.86351	3.25822e-05
1.24592	9.2658e-05	1.86652	1.27523e-05
1.24794	0.000143407	1.86955	1.27523e-05
1.24995	0.000118324	1.87257	1.53278e-05
1.25197	5.5909e-05	1.87558	2.59904e-05
1.25399	4.71593e-05	1.87861	3.06989e-05
1.256	9.55746e-05	1.88163	1.59738e-05
1.25802	0.000145157	1.88465	1.23681e-05
1.26004	0.000118907	1.88767	1.52006e-05
1.26205	5.24091e-05	1.89068	2.52371e-05
1.26407	4.4826e-05	1.89371	3.08872e-05
1.26608	9.90744e-05	1.89673	1.57157e-05
1.2681	0.00014924	1.89974	9.53454e-06
1.27012	0.000115991	1.90277	1.59738e-05
1.27213	5.35757e-05	1.9058	2.33537e-05
1.27415	5.29924e-05	1.90881	2.88155e-05
1.27616	0.000103158	1.91183	1.23681e-05
1.27818	0.00014574	1.91486	9.27746e-06
1.28019	0.000111907	1.91787	1.84203e-05
1.28221	5.00758e-05	1.92089	2.13762e-05
1.28422	5.18258e-05	1.92392	2.9663e-05
1.28624	0.000106074	1.92693	1.85493e-05
1.28826	0.000148657	1.92996	9.79256e-06
1.29027	0.000105491	1.93298	1.59738e-05
1.29229	4.54093e-05	1.93599	2.21295e-05
1.2943	5.53257e-05	1.93902	2.7968e-05
1.29632	0.000109574	1.94204	1.55877e-05
1.29833	0.000145157	1.94506	5.02764e-06
1.30035	0.000108991	1.94808	1.98365e-05
1.30237	5.06591e-05	1.95109	2.27887e-05
1.30438	5.5909e-05	1.95412	2.93805e-05
1.3064	0.000112491	1.95714	1.77761e-05
1.30841	0.000146323	1.96015	7.98924e-06
1.31043	0.000102574	1.96318	2.23179e-05
1.31245	4.94925e-05	1.96621	2.23179e-05
1.31446	5.99923e-05	1.96922	2.58963e-05
1.31648	0.000113657	1.97224	1.22391e-05
1.31849	0.000141656	1.97527	7.08805e-06
1.32051	0.000100241	1.97828	1.6875e-05
1.32252	4.54093e-05	1.9813	2.00946e-05
1.32454	5.7659e-05	1.98433	2.72146e-05
1.32656	0.000118907	1.98734	1.40424e-05
1.32857	0.000148657	1.99037	3.86843e-06
1.33059	0.000101991	1.99339	2.27887e-05
1.3326	4.71593e-05	1.9964	2.42012e-05
1.33462	5.99923e-05	1.99943	2.62729e-05
1.33663	0.000118907	2.00245	1.61028e-05
1.33865	0.00014399	2.00547	6.18686e-06
1.34067	9.49914e-05	2.00849	2.07387e-05
1.34268	4.4826e-05	2.0115	2.23179e-05
1.3447	6.29088e-05	2.01453	2.30712e-05
1.34671	0.00012299	2.01755	1.40424e-05
1.34873	0.00014399	2.02056	3.74036e-06
1.35075	9.03246e-05	2.02359	2.23179e-05
1.35276	3.89928e-05	2.02662	2.53313e-05
1.35478	6.40752e-05	2.02963	2.51429e-05
1.35679	0.000128824	2.03265	1.77761e-05
1.35881	0.00014574	2.03568	8.24726e-06
1.36083	9.20748e-05	2.03869	2.26946e-05
1.36284	4.89092e-05	2.04171	3.14522e-05
1.36486	6.81588e-05	2.04474	3.28647e-05
1.36687	0.00012824	2.04775	2.84388e-05
1.36889	0.00014399	2.05078	1.35273e-05
1.37091	8.39082e-05	2.05379	3.15464e-05
1.37292	4.01594e-05	2.05681	3.36181e-05
1.37494	6.69918e-05	2.05984	2.86272e-05
1.37695	0.000125907	2.06285	2.49546e-05
1.37897	0.000134074	2.06588	1.31402e-05
1.38098	7.92414e-05	2.0689	2.73088e-05
1.383	3.31597e-05	2.07191	3.32414e-05
1.38501	5.64923e-05	2.07494	3.28647e-05
1.38703	0.000124157	2.07796	3.39947e-05
1.38905	0.000125324	2.08097	2.7403e-05
1.39106	6.58254e-05	2.084	4.16224e-05
1.39308	3.31597e-05	2.08701	4.37882e-05
1.3951	6.40752e-05	2.09004	3.0228e-05
1.39711	0.00012999	2.09305	3.29589e-05
1.39913	0.000132907	2.09607	2.34479e-05
1.40115	7.63254e-05	2.0991	3.47481e-05
1.40316	3.78262e-05	2.10211	4.10574e-05
1.40518	7.22418e-05	2.10514	2.38246e-05
1.40719	0.000139324	2.10816	2.66496e-05
1.40921	0.00013699	2.11119	2.27887e-05
1.41122	8.3325e-05	2.1142	3.87973e-05
1.41324	5.18258e-05	2.11722	4.06807e-05
1.41526	8.91582e-05	2.12023	3.01338e-05
1.41728	0.00015099	2.12326	2.80621e-05
1.41929	0.000139907	2.12629	2.31654e-05
1.42131	8.15748e-05	2.1293	3.10755e-05
1.42333	5.24091e-05	2.13232	3.68198e-05
1.42534	8.97414e-05	2.13535	2.47663e-05
1.42736	0.000152156	2.13836	1.99656e-05
1.42937	0.000143407	2.14138	1.84203e-05
1.43139	8.27418e-05	2.14441	2.94747e-05
1.43341	5.35757e-05	2.14742	3.84207e-05
1.43542	9.44082e-05	2.15045	2.31654e-05
1.43744	0.000150406	2.15346	2.1282e-05
1.43946	0.00013699	2.15648	2.13762e-05
1.44147	7.86582e-05	2.15951	3.40889e-05
1.44349	5.47424e-05	2.16252	3.73848e-05
1.4455	9.49914e-05	2.16554	2.27887e-05
1.44752	0.00015799	2.16856	2.38246e-05
1.44954	0.00014399	2.17158	1.94505e-05
1.45155	7.8075e-05	2.17461	2.83446e-05
1.45357	5.70757e-05	2.17763	3.35239e-05
1.45558	0.000105491	2.18064	2.06097e-05
1.4576	0.000156823	2.18367	2.19412e-05
1.45962	0.000136407	2.18668	2.33537e-05
1.46163	7.74918e-05	2.18971	2.7968e-05
1.46365	5.88256e-05	2.19273	3.70081e-05
1.46566	0.000102574	2.19574	2.08667e-05
1.46768	0.000155656	2.19877	2.07387e-05
1.4697	0.000134657	2.20179	1.85493e-05
1.47171	6.69918e-05	2.2048	2.58021e-05
1.47373	5.24091e-05	2.20783	3.75731e-05
1.47575	0.000100241	2.21086	1.66179e-05
1.47776	0.000148657	2.21387	1.6875e-05
1.47978	0.00012299	2.21689	1.81632e-05
1.4818	6.17424e-05	2.2199	2.20354e-05
1.48381	5.18258e-05	2.22293	3.1923e-05
1.48583	0.000101991	2.22595	1.89354e-05
1.48784	0.00015449	2.22897	1.91934e-05
1.48986	0.00012999	2.23199	2.31654e-05
1.49188	6.05754e-05	2.23502	3.01338e-05
1.49389	5.5909e-05	2.23804	3.43714e-05
1.49591	0.000111907	2.24105	1.99656e-05
1.49792	0.000158573	2.24408	1.7261e-05
1.49994	0.000125907	2.24709	1.81632e-05
1.50196	6.58254e-05	2.25012	2.37304e-05
1.50397	6.40752e-05	2.25314	3.35239e-05
1.50599	0.000113074	2.25615	1.91934e-05
1.508	0.000153907	2.25918	1.6875e-05
1.51002	0.000115991	2.2622	1.7004e-05
1.51204	5.06591e-05	2.26521	2.45779e-05
1.51405	5.29924e-05	2.26824	3.21114e-05
1.51607	0.000109574	2.27125	1.67459e-05
1.51808	0.000150406	2.27428	1.1853e-05
1.5201	0.000109574	2.2773	2.25062e-05
1.52212	4.89092e-05	2.28031	2.59904e-05
1.52413	5.5909e-05	2.28334	3.26764e-05
1.52615	0.000106074	2.28636	1.7133e-05
1.52816	0.000141656	2.28938	1.03077e-05
1.53018	0.000104908	2.2924	2.10937e-05
1.5322	4.71593e-05	2.29541	2.47663e-05
1.53421	5.24091e-05	2.29844	2.87213e-05
1.53623	0.000108407	2.30146	1.7261e-05
1.53824	0.000141073	2.30447	1.04367e-05
1.54026	9.38244e-05	2.3075	2.39187e-05
1.54227	3.84095e-05	2.31053	2.7968e-05
1.54429	5.00758e-05	2.31354	3.25822e-05
1.54631	0.000104908	2.31656	1.77761e-05
1.54832	0.000136407	2.31959	1.35273e-05
1.55034	9.44082e-05	2.3226	1.97085e-05
1.55236	4.13261e-05	2.32562	2.53313e-05
1.55437	5.24091e-05	2.32864	3.0793e-05
1.55639	0.000112491	2.33166	1.89354e-05
1.5584	0.00014049	2.33469	9.66355e-06
1.56042	9.32412e-05	2.3377	1.84203e-05
1.56243	3.84095e-05	2.34072	2.37304e-05
1.56445	5.29924e-05	2.34375	2.62729e-05
1.56647	0.000113074	2.34676	1.61028e-05
1.56848	0.000138157	2.34979	7.47414e-06
1.5705	8.97414e-05	2.3528	2.19412e-05
1.57251	4.13261e-05	2.35582	2.94747e-05
1.57453	5.88256e-05	2.35885	2.77796e-05
1.57654	0.000117157	2.36186	1.85493e-05
1.57856	0.00014049	2.36488	6.57295e-06
1.58058	8.91582e-05	2.36789	2.19412e-05
1.58259	3.95761e-05	2.37092	2.35421e-05
1.58461	6.3492e-05	2.37395	2.26946e-05
1.58663	0.00012999	2.37696	1.55877e-05
1.58864	0.00014574	2.37998	5.28567e-06
1.59066	9.20748e-05	2.38299	2.30712e-05
1.59267	4.94925e-05	2.38602	2.37304e-05
1.59469	7.04922e-05	2.38905	2.41071e-05
1.59671	0.000129407	2.39206	1.7261e-05
1.59872	0.000145157	2.39508	7.47414e-06
1.60074	8.8575e-05	2.39811	2.2412e-05
1.60275	4.13261e-05	2.40112	2.65555e-05
1.60477	6.93252e-05	2.40414	2.14704e-05
1.60679	0.00013524	2.40715	1.75191e-05
1.6088	0.000141073	2.41018	8.63335e-06
1.61082	8.56584e-05	2.41321	2.38246e-05
1.61283	4.4826e-05	2.41622	2.73088e-05
1.61485	6.81588e-05	2.41924	1.88063e-05
1.61687	0.000130574	2.42227	1.89354e-05
1.61888	0.00013874	2.42528	9.01944e-06
1.6209	8.04084e-05	2.4283	2.55196e-05
1.62291	4.3076e-05	2.43132	2.72146e-05
1.62493	7.57416e-05	2.43434	1.6875e-05
1.62694	0.00013874	2.43737	1.54587e-05
1.62896	0.000134657	2.44038	9.01944e-06
1.63098	7.86582e-05	2.4434	2.34479e-05
1.63299	3.95761e-05	2.44643	2.35421e-05
1.63501	7.04922e-05	2.44946	1.6875e-05
1.63703	0.00013524	2.45247	1.59738e-05
1.63904	0.000134657	2.45549	8.89137e-06
1.64106	7.10754e-05	2.4585	2.27887e-05
1.64307	4.13261e-05	2.46153	2.63671e-05
1.64509	7.8075e-05	2.46455	1.7133e-05
1.6471	0.00014049	2.46758	1.59738e-05
1.64912	0.000132907	2.47059	9.01944e-06
1.65113	7.63254e-05	2.47362	2.31654e-05
1.65315	4.42427e-05	2.47664	2.7403e-05
1.65517	8.27418e-05	2.47965	1.58448e-05
1.65718	0.000146906	2.48268	1.53297e-05
1.6592	0.000139907	2.4857	5.92883e-06
1.66121	7.74918e-05	2.48871	2.13762e-05
1.66323	5.18258e-05	2.49174	2.77796e-05
1.66525	9.20748e-05	2.49477	1.63599e-05
1.66726	0.00014749	2.49778	1.57157e-05
1.66928	0.00013349	2.5008	5.02764e-06
1.6713	7.45752e-05	2.50381	2.19412e-05
1.67331	4.94925e-05	2.50684	2.65555e-05
1.67533	8.97414e-05	2.50986	1.50726e-05
1.67734	0.000150406	2.51288	1.50726e-05
1.67936	0.000135823	2.5159	1.06937e-05
1.68137	6.75756e-05	2.51893	2.56138e-05
1.68339	4.71593e-05	2.52194	3.25822e-05
1.68541	9.61578e-05	2.52496	1.36553e-05
1.68742	0.000146323	2.52797	1.33983e-05
1.68944	0.000128824	2.531	8.37627e-06
1.69146	7.22418e-05	2.53403	2.03516e-05
1.69347	5.18258e-05	2.53705	3.04164e-05
1.69549	9.96576e-05	2.54006	1.26251e-05
1.6975	0.000156823	2.54309	1.22391e-05
1.69952	0.000131157	2.5461	7.47414e-06
1.70153	6.23256e-05	2.54912	1.97085e-05
1.70355	5.35757e-05	2.55215	2.94747e-05
1.70557	0.000101991	2.55516	9.14845e-06
1.70758	0.000148073	2.55819	1.37844e-05
1.7096	0.00012649	2.56121	1.14669e-05
1.71161	6.4659e-05	2.56422	2.02236e-05
1.71363	5.35757e-05	2.56725	3.06989e-05
1.71565	0.000106074	2.57026	1.44285e-05
1.71766	0.000156239	2.57329	1.17239e-05
1.71968	0.000127074	2.57631	1.36553e-05
1.7217	6.4659e-05	2.57934	2.13762e-05
1.72371	6.4659e-05	2.58235	3.10755e-05
1.72573	0.000115408	2.58537	9.66355e-06
1.72774	0.000159156	2.58838	9.79256e-06
1.72976	0.000130574	2.59141	1.17239e-05
1.73178	7.10754e-05	2.59444	2.00946e-05
1.73379	6.4659e-05	2.59745	2.77796e-05
1.73581	0.000114824	2.60047	1.27542e-05
1.73783	0.000160323	2.6035	1.211e-05
1.73984	0.000123574	2.60651	1.30122e-05
1.74186	6.05754e-05	2.60953	2.09958e-05
1.74388	6.75756e-05	2.61256	2.52371e-05
1.74589	0.000119491	2.61557	1.1982e-05
1.74791	0.000156823	2.6186	1.04367e-05
1.74992	0.000120657	2.62161	1.93214e-05
1.75194	6.11586e-05	2.62463	2.31654e-05
1.75396	6.3492e-05	2.62766	3.06989e-05
1.75597	0.000117157	2.63067	1.27551e-05
1.75799	0.000156239	2.6337	8.63429e-06
1.76001	0.000114824	2.63672	1.71339e-05
1.76202	5.53257e-05	2.63973	2.16587e-05
1.76404	6.52422e-05	2.64276	2.97572e-05
1.76605	0.000119491	2.64577	1.03086e-05
1.76807	0.000149823	2.64879	9.14939e-06
1.77009	0.000110158	2.65182	1.81641e-05
1.7721	5.47424e-05	2.65483	2.08677e-05
1.77412	6.17424e-05	2.65786	2.62729e-05
1.77613	0.00011774	2.66088	1.2498e-05
1.77815	0.000153907	2.66389	7.60409e-06
1.78017	0.000107241	2.66692	2.02245e-05
1.78218	5.06591e-05	2.66994	2.65555e-05
1.7842	6.69918e-05	2.67296	2.77796e-05
1.78622	0.000124741	2.67598	1.35282e-05
1.78823	0.000149823	2.67899	7.86211e-06
1.79025	0.000103741	2.68202	2.09967e-05
1.79226	5.29924e-05	2.68504	2.2412e-05
1.79428	6.93252e-05	2.68805	2.43896e-05
1.79629	0.000129407	2.69108	1.03086e-05
1.79831	0.000156823	2.69411	7.60409e-06
1.80033	0.000107241	2.69712	2.08677e-05
1.80234	6.11586e-05	2.70014	2.2412e-05
1.80436	7.92414e-05	2.70317	2.41071e-05
1.80637	0.000134657	2.70618	1.62318e-05
1.80839	0.000155073	2.7092	8.2482e-06
1.81041	0.000104908	2.71221	2.56138e-05
1.81242	5.5909e-05	2.71524	2.49546e-05
1.81444	7.34088e-05	2.71827	2.27887e-05
1.81645	0.00013699	2.72128	1.64898e-05
1.81847	0.00015274	2.7243	1.04376e-05
1.82049	9.44082e-05	2.72731	2.16587e-05
1.8225	4.71593e-05	2.73034	2.44838e-05
1.82452	6.58254e-05	2.73337	2.56138e-05
1.82653	0.00012649	2.73638	1.31412e-05
1.82855	0.000142823	2.7394	6.83191e-06
1.83057	8.79912e-05	2.74243	2.00955e-05
1.83258	4.07428e-05	2.74544	2.51429e-05
1.8346	6.75756e-05	2.74846	2.04816e-05
1.83662	0.000135823	2.75147	1.94514e-05
1.83863	0.00014224	2.7545	3.99838e-06
1.84065	8.50746e-05	2.75753	2.03526e-05
1.84266	4.89092e-05	2.76054	2.38246e-05
1.84468	7.63254e-05	2.76356	1.90653e-05
1.8467	0.00013874	2.76657	1.88073e-05
1.84871	0.00014749	2.7696	6.1878e-06
1.85073	8.91582e-05	2.77262	2.13762e-05
1.85275	5.00758e-05	2.77564	2.21295e-05
1.85476	8.56584e-05	2.77866	1.62318e-05
1.85678	0.000149823	2.78169	1.68759e-05
1.85879	0.000143407	2.7847	1.7892e-06
1.86081	8.50746e-05	2.78772	2.21295e-05
1.86282	5.06591e-05	2.79075	2.30712e-05
1.86484	8.15748e-05	2.79376	1.43004e-05
1.86686	0.00014574	2.79679	1.12098e-05
1.86887	0.000141073	2.79981	3.09719e-06
1.87089	7.86582e-05	2.80282	2.25062e-05
1.87291	4.71593e-05	2.80585	2.59904e-05
1.87492	7.98252e-05	2.80887	1.63608e-05
1.87694	0.00013699	2.81188	1.59747e-05
1.87895	0.000131157	2.81491	1.97753e-06
1.88097	7.2825e-05	2.81792	1.84212e-05
1.88299	4.3076e-05	2.82095	2.52371e-05
1.885	8.3325e-05	2.82397	1.48155e-05
1.88702	0.00014399	2.82698	1.40433e-05
1.88903	0.000132323	2.83001	8.11919e-06
1.89105	7.3992e-05	2.83302	1.94514e-05
1.89307	5.06591e-05	2.83605	2.30712e-05
1.89508	8.91582e-05	2.83907	1.40433e-05
1.8971	0.00015099	2.84208	1.57167e-05
1.89912	0.000139324	2.84511	6.7029e-06
1.90113	7.51584e-05	2.84813	2.38246e-05
1.90315	5.18258e-05	2.85114	2.47663e-05
1.90517	9.61578e-05	2.85417	1.18539e-05
1.90718	0.00015099	2.8572	1.71339e-05
1.9092	0.000132323	2.86021	8.89231e-06
1.91121	6.81588e-05	2.86323	2.28829e-05
1.91323	4.77425e-05	2.86624	2.84388e-05
1.91525	8.91582e-05	2.86927	1.28841e-05
1.91727	0.00014399	2.87229	1.36563e-05
1.91928	0.00012649	2.87531	9.92251e-06
1.9213	6.58254e-05	2.87833	2.09967e-05
1.92331	4.83259e-05	2.88136	2.59904e-05
1.92533	9.6741e-05	2.88437	1.15962e-05
1.92735	0.00014749	2.88739	1.37853e-05
1.92936	0.000124157	2.89042	1.10808e-05
1.93138	6.23256e-05	2.89343	1.93224e-05
1.93339	5.12425e-05	2.89646	2.56138e-05
1.93541	9.73248e-05	2.89948	9.40741e-06
1.93743	0.000150406	2.90249	1.7262e-05
1.93944	0.00012999	2.90552	1.19829e-05
1.94146	6.05754e-05	2.90853	2.43896e-05
1.94348	4.59926e-05	2.91155	3.0228e-05
1.94549	9.73248e-05	2.91458	9.66449e-06
1.94751	0.000146906	2.91759	9.66449e-06
1.94952	0.000113074	2.92062	8.89231e-06
1.95154	4.77425e-05	2.92364	1.93224e-05
1.95355	4.3076e-05	2.92665	3.12639e-05
1.95557	9.44082e-05	2.92968	9.53548e-06
1.95759	0.000141656	2.93269	1.43004e-05
1.9596	0.000110158	2.93572	1.05657e-05
1.96162	4.42427e-05	2.93874	2.02245e-05
1.96364	4.3076e-05	2.94177	3.06989e-05
1.96565	9.6741e-05	2.94478	1.27551e-05
1.96767	0.000141656	2.9478	9.92251e-06
1.96968	0.000104908	2.95081	1.15962e-05
1.9717	4.4826e-05	2.95384	1.85502e-05
1.97372	5.00758e-05	2.95687	2.70263e-05
1.97573	0.000106658	2.95988	1.61037e-05
1.97775	0.000146323	2.9629	9.53548e-06
1.97976	0.000110158	2.96593	1.08237e-05
1.98178	5.06591e-05	2.96894	1.55886e-05
1.98379	5.64923e-05	2.97196	2.59904e-05
1.98581	0.000112491	2.97497	1.10808e-05
1.98783	0.000149823	2.978	9.14939e-06
1.98984	0.000111907	2.98103	1.63608e-05
1.99186	5.53257e-05	2.98404	1.88073e-05
1.99388	6.4659e-05	2.98706	2.82505e-05
1.99589	0.000121241	2.99009	8.50528e-06
1.99791	0.000150406	2.9931	7.47508e-06
1.99992	0.000108407	2.99613	1.49445e-05
2.00194	5.00758e-05	2.99915	1.84212e-05
2.00395	5.7659e-05	3.00218	2.39187e-05
2.00597	0.000110741	3.00519	1.15962e-05
2.00799	0.00014049	3.00821	9.53548e-06
2.01	9.84912e-05	3.01122	1.94514e-05
2.01202	4.3076e-05	3.01425	1.82922e-05
2.01404	5.24091e-05	3.01728	2.41071e-05
2.01605	0.000110741	3.02029	1.36563e-05
2.01807	0.000141656	3.02331	8.7633e-06
2.02008	9.2658e-05	3.02632	1.57167e-05
2.0221	3.95761e-05	3.02935	1.80351e-05
2.02411	5.88256e-05	3.03237	2.6838e-05
2.02613	0.00011774	3.03538	1.45584e-05
2.02815	0.00014399	3.03841	5.6727e-06
2.03016	9.61578e-05	3.04144	1.28841e-05
2.03218	4.6576e-05	3.04445	1.86792e-05
2.03419	6.05754e-05	3.04747	2.26946e-05
2.03621	0.000119491	3.0505	1.44294e-05
2.03822	0.00014224	3.05351	5.02859e-06
2.04024	8.7408e-05	3.05654	1.70049e-05
2.04226	4.01594e-05	3.05955	1.97094e-05
2.04427	6.05754e-05	3.06257	2.27887e-05
2.04629	0.000122407	3.0656	1.30131e-05
2.0483	0.00014049	3.06861	2.83917e-06
2.05032	8.62416e-05	3.07163	1.99665e-05
2.05233	4.19094e-05	3.07464	2.23179e-05
2.05435	6.05754e-05	3.07767	2.06106e-05
2.05637	0.000124157	3.0807	1.49445e-05
2.05838	0.000142823	3.08371	4.25641e-06
2.0604	8.50746e-05	3.08673	2.2412e-05
2.06241	4.01594e-05	3.08976	2.27887e-05
2.06443	6.69918e-05	3.09277	2.27887e-05
2.06645	0.00013174	3.09579	1.53306e-05
2.06846	0.000136407	3.09882	7.08899e-06
2.07048	7.86582e-05	3.10183	1.82922e-05
2.0725	3.89928e-05	3.10486	2.17529e-05
2.07451	6.52422e-05	3.10787	1.99665e-05
2.07653	0.00012999	3.11089	1.40433e-05
2.07855	0.00013699	3.11392	1.13002e-06
2.08056	7.51584e-05	3.11693	1.99665e-05
2.08258	3.60762e-05	3.11996	2.2412e-05
2.08459	6.99084e-05	3.12298	1.86792e-05
2.08661	0.00013699	3.12599	1.59747e-05
2.08863	0.000131157	3.12902	3.48328e-06
2.09064	7.3992e-05	3.13203	1.85502e-05
2.09266	4.19094e-05	3.13505	2.23179e-05
2.09468	7.16586e-05	3.13808	1.71339e-05
2.09669	0.00013349	3.14109	1.62318e-05
2.09871	0.000132907	3.14412	3.86937e-06
2.10073	7.10754e-05	3.14713	1.91943e-05
2.10274	4.19094e-05	3.15015	2.2412e-05
2.10476	7.86582e-05	3.15318	1.71339e-05
2.10678	0.000141073	3.15619	1.27551e-05
2.10879	0.000131157	3.15922	3.35427e-06
2.11081	7.2825e-05	3.16224	1.7391e-05
2.11283	4.71593e-05	3.16525	2.51429e-05
2.11484	8.2158e-05	3.16828	1.68759e-05
2.11686	0.000142823	3.17129	1.32702e-05
2.11887	0.000138157	3.17431	3.35427e-06
2.12089	7.63254e-05	3.17734	1.67469e-05
2.12291	4.71593e-05	3.18035	2.39187e-05
2.12492	8.79912e-05	3.18338	1.55886e-05
2.12694	0.00014749	3.18639	1.03086e-05
2.12896	0.000130574	3.18941	4.38447e-06
2.13097	6.99084e-05	3.19244	2.2412e-05
2.13299	5.00758e-05	3.19545	2.59904e-05
2.135	8.62416e-05	3.19848	1.26261e-05
2.13702	0.000145157	3.2015	1.27551e-05
2.13904	0.00013349	3.20451	4.89958e-06
2.14105	6.58254e-05	3.20754	1.91943e-05
2.14307	4.13261e-05	3.21056	2.33537e-05
2.14509	9.09078e-05	3.21359	1.19829e-05
2.1471	0.00014224	3.2166	1.09527e-05
2.14912	0.000122407	3.21963	5.1576e-06
2.15113	6.29088e-05	3.22264	2.03526e-05
2.15315	4.4826e-05	3.22566	2.76855e-05
2.15516	8.91582e-05	3.22867	1.30131e-05
2.15718	0.000142823	3.2317	1.19829e-05
2.1592	0.000118324	3.23472	1.01796e-05
2.16121	5.29924e-05	3.23773	2.59904e-05
2.16323	3.89928e-05	3.24076	0.000187395
2.16524	9.2658e-05	3.24379	0.000552109
2.16726	0.000142823	3.24681	0.00136
2.16928	0.000117157	3.24982	0.00274
2.17129	5.47424e-05	3.25285	0.00487
2.17331	4.3076e-05	3.25587	0.00764
2.17532	8.97414e-05	3.25889	0.01154
2.17734	0.00013874	3.26191	0.02136
2.17936	0.000111907	3.26492	0.03837
2.18137	4.54093e-05	3.26795	0.07121
2.18339	3.66595e-05	3.27097	0.12409
2.18541	8.8575e-05	3.274	0.16497
2.18742	0.000132907	3.27701	0.2122
2.18944	9.84912e-05	3.28004	0.25183
2.19145	3.54929e-05	3.28305	0.2978
2.19347	3.31597e-05	3.28607	0.33245
2.19549	8.7408e-05	3.2891	0.34232
2.1975	0.000130574	3.29211	0.34585
2.19952	9.44082e-05	3.29513	0.34813
2.20154	3.1993e-05	3.29816	0.34915
2.20355	3.95761e-05	3.30117	0.35485
2.20557	9.14916e-05	3.3042	0.36225
2.20758	0.000131157	3.30722	0.36083
2.2096	9.32412e-05	3.31023	0.36166
2.21162	3.1993e-05	3.31326	0.3608
2.21364	3.66595e-05	3.31628	0.36053
2.21565	9.09078e-05	3.31929	0.35346
2.21767	0.000125907	3.32232	0.34425
2.21968	8.50746e-05	3.32535	0.33624
2.2217	2.84931e-05	3.32836	0.33486
2.22372	3.89928e-05	3.33138	0.33392
2.22573	9.20748e-05	3.33439	0.33027
2.22775	0.000124157	3.33742	0.32492
2.22977	8.62416e-05	3.34045	0.32297
2.23178	2.73265e-05	3.34346	0.32451
2.2338	3.66595e-05	3.34648	0.32668
2.23581	9.90744e-05	3.34951	0.32505
2.23783	0.000127657	3.35252	0.31984
2.23985	7.98252e-05	3.35554	0.31873
2.24186	3.08264e-05	3.35857	0.31946
2.24388	4.42427e-05	3.36158	0.31899
2.24589	9.84912e-05	3.36461	0.31546
2.24791	0.00012649	3.36763	0.31057
2.24993	8.44914e-05	3.37064	0.30934
2.25194	2.84931e-05	3.37367	0.31136
2.25396	4.3076e-05	3.37668	0.31374
2.25597	0.000106074	3.3797	0.31164
2.25799	0.000130574	3.38273	0.30729
2.26001	8.2158e-05	3.38574	0.30537
2.26202	3.60762e-05	3.38877	0.30638
2.26404	5.41591e-05	3.39179	0.30828
2.26605	0.000110158	3.3948	0.30736
2.26807	0.000134074	3.39783	0.303
2.27009	8.62416e-05	3.40086	0.30096
2.2721	3.43263e-05	3.40387	0.30365
2.27412	5.64923e-05	3.40689	0.30541
2.27613	0.000120657	3.40992	0.30308
2.27815	0.000137573	3.41293	0.29943
2.28016	7.69086e-05	3.41595	0.29876
2.28218	3.1993e-05	3.41896	0.30232
2.28419	5.5909e-05	3.42199	0.30683
2.28621	0.000115408	3.42502	0.29868
2.28823	0.00013174	3.42803	0.28683
2.29024	7.8075e-05	3.43105	0.28771
2.29226	3.1993e-05	3.43406	0.29192
2.29427	5.88256e-05	3.43709	0.28167
2.29629	0.00012649	3.44011	0.28001
2.29831	0.00013524	3.44313	0.27392
2.30032	7.86582e-05	3.44615	0.26713
2.30234	4.13261e-05	3.44916	0.25257
2.30436	6.69918e-05	3.45219	0.20791
2.30637	0.000131157	3.45521	0.1243
2.30839	0.000137573	3.45822	0.06783
2.31041	7.86582e-05	3.46125	0.04755
2.31242	3.72428e-05	3.46428	0.03085
2.31444	6.93252e-05	3.46729	0.02246
2.31645	0.000135823	3.47031	0.01329
2.31847	0.000129407	3.47334	0.00715
2.32049	6.99084e-05	3.47635	0.00392
2.3225	3.66595e-05	3.47937	0.00226
2.32452	6.75756e-05	3.48239	0.00128
2.32654	0.00013349	3.48541	0.000747037
2.32855	0.000127657	3.48844	0.000478751
2.33057	6.69918e-05	3.49145	0.00035944
2.33258	3.78262e-05	3.49447	0.000283917
2.3346	7.2825e-05	3.4975	0.000235421
2.33661	0.00013349	3.50051	0.000193987
2.33863	0.000123574	3.50354	0.000167243
2.34065	6.58254e-05	3.50655	0.000169597
2.34266	3.84095e-05	3.50957	0.000164606
2.34468	7.22418e-05	3.5126	0.000152835
2.34669	0.000134657	3.51561	0.000144266
2.34871	0.00012649	3.51863	0.000127881
2.35073	6.64086e-05	3.52166	0.000136921
2.35274	3.78262e-05	3.52467	0.000133813
2.35476	7.74918e-05	3.5277	0.000120253
2.35677	0.00013874	3.53072	0.000117334
2.35879	0.00012299	3.53373	0.000103114
2.36081	6.29088e-05	3.53676	0.000114979
2.36282	4.01594e-05	3.53977	0.000121854
2.36484	7.8075e-05	3.5428	0.000114603
2.36686	0.00013524	3.54582	0.000113096
2.36887	0.000120074	3.54883	0.000103679
2.37089	5.53257e-05	3.55186	0.000114885
2.37291	3.14097e-05	3.55488	0.000116769
2.37492	7.92414e-05	3.55791	0.000102738
2.37694	0.000131157	3.56092	0.000102926
2.37896	0.000109574	3.56395	9.13432e-05
2.38097	4.94925e-05	3.56697	0.000104338
2.38299	3.14097e-05	3.56998	0.000111024
2.38501	7.8075e-05	3.57301	9.52041e-05
2.38702	0.000131157	3.57603	9.55808e-05
2.38904	0.000111907	3.57904	8.58815e-05
2.39105	4.77425e-05	3.58207	0.000100854
2.39307	3.25763e-05	3.5851	0.000106222
2.39508	8.44914e-05	3.58812	9.52983e-05
2.3971	0.00013699	3.59113	9.63341e-05
2.39912	0.000111907	3.59416	8.65406e-05
2.40113	4.77425e-05	3.59718	9.98184e-05
2.40315	3.78262e-05	3.60019	9.99125e-05
2.40516	8.97414e-05	3.60322	8.76707e-05
2.40718	0.000135823	3.60623	9.04957e-05
2.4092	0.000107241	3.60926	8.02314e-05
2.41121	4.36594e-05	3.61228	8.82357e-05
2.41323	3.84095e-05	3.61531	9.97242e-05
2.41525	9.03246e-05	3.61832	8.58815e-05
2.41726	0.000138157	3.62134	8.99307e-05
2.41928	0.000105491	3.62436	8.33389e-05
2.4213	3.89928e-05	3.62738	9.17199e-05
2.42331	3.95761e-05	3.63041	9.87825e-05
2.42533	9.32412e-05	3.63342	8.52223e-05
2.42735	0.00013349	3.63644	8.34331e-05
2.42936	9.73248e-05	3.63947	9.91592e-05
2.43138	3.72428e-05	3.64249	0.000301903
2.43339	3.95761e-05	3.64551	0.000971722
2.43541	8.97414e-05	3.64853	0.00218
2.43742	0.000132323	3.65154	0.00511
2.43944	9.44082e-05	3.65457	0.012
2.44145	3.02431e-05	3.65759	0.02596
2.44347	3.89928e-05	3.6606	0.04735
2.44549	9.61578e-05	3.66363	0.08832
2.4475	0.000132323	3.66666	0.13279
2.44952	9.38244e-05	3.66967	0.17932
2.45153	4.07428e-05	3.67269	0.19931
2.45355	4.94925e-05	3.67572	0.23282
2.45557	0.000100825	3.67873	0.25074
2.45758	0.000137573	3.68175	0.25537
2.4596	9.55746e-05	3.68477	0.27188
2.46161	3.49096e-05	3.68779	0.27993
2.46363	4.77425e-05	3.69082	0.29024
2.46565	0.000107824	3.69384	0.28896
2.46766	0.00013349	3.69685	0.28344
2.46968	8.79912e-05	3.69988	0.28515
2.47169	3.66595e-05	3.70289	0.28353
2.47371	4.59926e-05	3.70592	0.28285
2.47572	0.000101408	3.70894	0.2799
2.47774	0.00013174	3.71195	0.27465
2.47975	8.50746e-05	3.71498	0.27202
2.48177	3.02431e-05	3.718	0.27285
2.48378	4.83259e-05	3.72101	0.27366
2.4858	0.000108991	3.72404	0.27178
2.48782	0.000132323	3.72707	0.26881
2.48983	8.39082e-05	3.73008	0.2674
2.49185	3.49096e-05	3.7331	0.26906
2.49386	4.89092e-05	3.73613	0.27228
2.49588	0.000105491	3.73914	0.27056
2.4979	0.00012999	3.74216	0.26561
2.49991	7.98252e-05	3.74518	0.26413
2.50193	2.90764e-05	3.7482	0.26564
2.50394	4.89092e-05	3.75123	0.26717
2.50596	0.000109574	3.75425	0.26601
2.50798	0.000125907	3.75726	0.26329
2.50999	6.99084e-05	3.76029	0.26316
2.51201	2.55765e-05	3.76331	0.26564
2.51402	4.71593e-05	3.76633	0.26761
2.51604	0.000112491	3.76935	0.26572
2.51806	0.000132907	3.77236	0.26203
2.52007	7.69086e-05	3.77539	0.26118
2.52209	3.14097e-05	3.77841	0.26314
2.5241	5.70757e-05	3.78142	0.2646
2.52612	0.000121824	3.78445	0.26364
2.52814	0.00013174	3.78748	0.26109
2.53015	7.22418e-05	3.79049	0.26073
2.53217	3.31597e-05	3.79351	0.26329
2.53418	6.17424e-05	3.79652	0.26623
2.5362	0.000125324	3.79955	0.26409
2.53822	0.000127074	3.80257	0.26119
2.54023	6.99084e-05	3.80559	0.25988
2.54225	2.96597e-05	3.80861	0.2611
2.54426	5.7659e-05	3.81164	0.26271
2.54628	0.000121824	3.81465	0.26087
2.5483	0.000120657	3.81767	0.25792
2.55031	6.11586e-05	3.82068	0.25854
2.55233	2.90764e-05	3.82371	0.26307
2.55435	6.17424e-05	3.82674	0.26574
2.55636	0.00012299	3.82975	0.26585
2.55838	0.000119491	3.83277	0.26116
2.56039	5.99923e-05	3.8358	0.25672
2.56241	2.32432e-05	3.83881	0.25404
2.56443	5.70757e-05	3.84183	0.25867
2.56644	0.000121824	3.84484	0.25291
2.56846	0.000116574	3.84787	0.24368
2.57048	5.41591e-05	3.8509	0.22808
2.57249	2.67431e-05	3.85391	0.17059
2.57451	6.58254e-05	3.85693	0.09911
2.57652	0.000123574	3.85996	0.05645
2.57854	0.000114824	3.86297	0.03374
2.58056	5.35757e-05	3.86599	0.02237
2.58257	2.61598e-05	3.86901	0.01352
2.58459	6.99084e-05	3.87203	0.00721
2.5866	0.00013524	3.87506	0.00391
2.58862	0.000120657	3.87807	0.0022
2.59064	5.88256e-05	3.88109	0.00124
2.59265	3.89928e-05	3.88412	0.000735078
2.59467	7.8075e-05	3.88715	0.000470841
2.59668	0.000130574	3.89016	0.000331566
2.5987	0.000114241	3.89318	0.000236739
2.60072	5.24091e-05	3.89621	0.000200673
2.60273	3.31597e-05	3.89922	0.000180426
2.60475	7.92414e-05	3.90224	0.000157544
2.60677	0.000134074	3.90527	0.000143701
2.60878	0.000114824	3.90828	0.000126468
2.6108	5.12425e-05	3.91131	0.000140405
2.61281	3.25763e-05	3.91433	0.000147373
2.61483	7.86582e-05	3.91734	0.000145019
2.61685	0.00012999	3.92037	0.000139369
2.61886	0.000109574	3.92339	0.000126939
2.62088	5.06591e-05	3.9264	0.000136638
2.62289	3.25763e-05	3.92943	0.000133907
2.62491	8.09916e-05	3.93244	0.000117239
2.62693	0.00013349	3.93547	0.000113096
2.62894	0.000108407	3.93849	9.98184e-05
2.63096	3.84095e-05	3.9415	0.000113096
2.63297	2.90764e-05	3.94453	0.000116298
2.63499	8.09916e-05	3.94756	0.000106222
2.63701	0.000127074	3.95057	0.000102738
2.63902	0.000102574	3.95359	9.92534e-05
2.64104	4.3076e-05	3.95662	0.00011319
2.64306	3.60762e-05	3.95963	0.000118181
2.64507	8.68248e-05	3.96265	0.000103397
2.64709	0.000132907	3.96566	9.70875e-05
2.6491	0.000100825	3.96869	8.9554e-05
2.65112	3.25763e-05	3.97172	9.98184e-05
2.65314	3.54929e-05	3.97473	0.000108199
2.65515	9.03246e-05	3.97775	9.49216e-05
2.65717	0.000130574	3.98078	9.28499e-05
2.65918	9.73248e-05	3.98379	8.13614e-05
2.6612	3.43263e-05	3.98681	9.41683e-05
2.66322	3.08264e-05	3.98984	0.00010415
2.66523	8.44914e-05	3.99285	9.28499e-05
2.66725	0.000125907	3.99588	9.31324e-05
2.66926	8.79912e-05	3.9989	8.25856e-05
2.67128	2.55765e-05	4.00191	9.49216e-05
2.6733	3.31597e-05	4.00494	0.00010302
2.67531	8.7408e-05	4.00795	8.82357e-05
2.67733	0.000123574	4.01098	8.22089e-05
2.67935	8.44914e-05	4.014	8.12672e-05
2.68136	2.61598e-05	4.01701	8.80473e-05
2.68338	3.60762e-05	4.02004	9.76525e-05
2.68539	9.14916e-05	4.02306	8.44689e-05
2.68741	0.000123574	4.02607	8.09847e-05
2.68943	8.3325e-05	4.0291	8.32448e-05
2.69144	2.73265e-05	4.03211	8.97424e-05
2.69346	4.01594e-05	4.03514	9.78408e-05
2.69547	9.6741e-05	4.03816	8.85182e-05
2.69749	0.000127657	4.04117	0.000211314
2.6995	8.3325e-05	4.0442	0.000675281
2.70152	2.84931e-05	4.04721	0.00166
2.70354	4.36594e-05	4.05024	0.00417
2.70555	0.000100825	4.05326	0.0104
2.70757	0.000131157	4.05627	0.02306
2.70958	8.44914e-05	4.0593	0.04267
2.7116	3.54929e-05	4.06232	0.07669
2.71361	5.06591e-05	4.06533	0.11882
2.71563	0.000106658	4.06836	0.16637
2.71765	0.000131157	4.07139	0.18132
2.71966	8.15748e-05	4.0744	0.21174
2.72168	2.90764e-05	4.07742	0.23512
2.7237	4.59926e-05	4.08045	0.24456
2.72571	0.000104908	4.08346	0.25663
2.72773	0.000125324	4.08648	0.26615
2.72974	7.2825e-05	4.08951	0.27159
2.73176	2.73265e-05	4.09252	0.27844
2.73377	4.4826e-05	4.09555	0.27937
2.73579	0.000103158	4.09857	0.2782
2.73781	0.00012299	4.10158	0.27115
2.73982	6.8742e-05	4.10461	0.2672
2.74184	2.03267e-05	4.10762	0.26772
2.74385	4.4826e-05	4.11065	0.26965
2.74587	0.000110158	4.11367	0.26638
2.74789	0.000120657	4.11668	0.2637
2.7499	6.69918e-05	4.11971	0.26225
2.75192	2.49932e-05	4.12272	0.26295
2.75394	4.77425e-05	4.12574	0.26622
2.75595	0.000110741	4.12877	0.26316
2.75797	0.000123574	4.13178	0.25996
2.75998	6.52422e-05	4.13481	0.25858
2.762	2.49932e-05	4.13782	0.25985
2.76401	5.64923e-05	4.14084	0.26108
2.76603	0.00011774	4.14387	0.25768
2.76805	0.000118324	4.14688	0.25699
2.77006	6.23256e-05	4.14991	0.25997
2.77208	2.44099e-05	4.15293	0.2614
2.77409	4.94925e-05	4.15594	0.26049
2.77611	0.000112491	4.15897	0.25793
2.77813	0.000112491	4.16199	0.25503
2.78014	5.24091e-05	4.165	0.25528
2.78216	1.50768e-05	4.16803	0.25698
2.78417	4.89092e-05	4.17104	0.25913
2.78619	0.000110741	4.17407	0.25674
2.78821	0.000105491	4.17709	0.25331
2.79022	4.71593e-05	4.1801	0.25507
2.79224	1.44935e-05	4.18313	0.25652
2.79426	4.54093e-05	4.18615	0.25798
2.79627	0.000110158	4.18916	0.25582
2.79829	0.000107241	4.19219	0.25404
2.80031	4.83259e-05	4.1952	0.25503
2.80232	1.79934e-05	4.19823	0.2563
2.80434	5.88256e-05	4.20125	0.2568
2.80635	0.000120074	4.20426	0.25486
2.80837	0.000106658	4.20729	0.25168
2.81039	4.89092e-05	4.21031	0.25133
2.8124	2.49932e-05	4.21333	0.25572
2.81442	6.40752e-05	4.21635	0.25554
2.81643	0.000124741	4.21938	0.25381
2.81845	0.000113657	4.22239	0.25075
2.82046	4.71593e-05	4.22541	0.25027
2.82248	2.14933e-05	4.22842	0.2523
2.8245	6.52422e-05	4.23145	0.25377
2.82651	0.000121241	4.23448	0.25059
2.82853	0.000106658	4.23749	0.24762
2.83054	5.06591e-05	4.24051	0.25016
2.83256	3.02431e-05	4.24354	0.25645
2.83457	7.2825e-05	4.24655	0.25382
2.83659	0.000129407	4.24957	0.24653
2.83861	0.000114824	4.2526	0.24729
2.84062	4.83259e-05	4.25561	0.24247
2.84264	3.31597e-05	4.25864	0.2327
2.84466	8.15748e-05	4.26166	0.2174
2.84667	0.000130574	4.26467	0.15556
2.84869	0.000109574	4.2677	0.08975
2.8507	4.59926e-05	4.27072	0.05273
2.85272	2.49932e-05	4.27374	0.03212
2.85473	7.34088e-05	4.27676	0.02071
2.85675	0.00012649	4.27979	0.01194
2.85877	9.84912e-05	4.2828	0.00604
2.86078	2.90764e-05	4.28582	0.00328
2.8628	2.26599e-05	4.28885	0.00184
2.86481	7.2825e-05	4.29186	0.000984529
2.86683	0.000117157	4.29489	0.000581207
2.86885	9.32412e-05	4.29791	0.000372906
2.87086	2.96597e-05	4.30092	0.000282034
2.87288	2.03267e-05	4.30395	0.000225533
2.87489	7.3992e-05	4.30697	0.000177978
2.87691	0.000119491	4.30998	0.000152647
2.87893	8.8575e-05	4.31301	0.000133154
2.88094	2.49932e-05	4.31602	0.000142853
2.88296	2.67431e-05	4.31905	0.000140593
2.88498	7.98252e-05	4.32207	0.000129293
2.88699	0.00012299	4.32508	0.000130611
2.88901	8.97414e-05	4.32811	0.000128163
2.89103	2.32432e-05	4.33113	0.000138616
2.89304	2.38265e-05	4.33415	0.000141158
2.89506	7.45752e-05	4.33717	0.000120818
2.89708	0.000116574	4.3402	0.00011658
2.89909	8.15748e-05	4.34321	0.000106504
2.90111	2.14933e-05	4.34623	0.000114509
2.90312	2.79098e-05	4.34926	0.000117239
2.90514	8.15748e-05	4.35229	9.94417e-05
2.90716	0.000116574	4.3553	9.63341e-05
2.90917	7.74918e-05	4.35832	9.57691e-05
2.91119	2.14933e-05	4.36135	0.000103679
2.9132	3.1993e-05	4.36436	0.000111684
2.91522	8.79912e-05	4.36738	9.82175e-05
2.91723	0.000125324	4.37041	9.50158e-05
2.91925	8.56584e-05	4.37342	9.63341e-05
2.92127	2.55765e-05	4.37645	0.000102643
2.92328	3.43263e-05	4.37947	0.000109989
2.9253	9.44082e-05	4.38248	8.99307e-05
2.92731	0.00012299	4.38551	8.8989e-05
2.92933	7.86582e-05	4.38853	9.20966e-05
2.93135	2.55765e-05	4.39154	9.624e-05
2.93336	3.54929e-05	4.39457	0.00010415
2.93538	9.32412e-05	4.3976	8.68231e-05
2.93739	0.00012649	4.40061	8.29622e-05
2.93941	7.98252e-05	4.40363	8.66348e-05
2.94142	2.38265e-05	4.40664	9.46391e-05
2.94344	4.01594e-05	4.40967	0.000104527
2.94546	9.84912e-05	4.41269	8.50339e-05
2.94747	0.000119491	4.41571	8.82357e-05
2.94949	7.04922e-05	4.41873	8.62581e-05
2.9515	2.32432e-05	4.42176	9.32266e-05
2.95352	4.07428e-05	4.42477	9.78408e-05
2.95554	9.96576e-05	4.42779	8.44689e-05
2.95755	0.000120657	4.43082	8.05139e-05
2.95957	6.58254e-05	4.43383	8.38098e-05
2.96159	1.56601e-05	4.43686	8.64465e-05
2.9636	3.43263e-05	4.43988	9.95359e-05
2.96562	9.49914e-05	4.44289	8.48456e-05
2.96763	0.000114241	4.44592	0.000220636
2.96965	5.88256e-05	4.44893	0.000688464
2.97167	1.62434e-05	4.45195	0.00172
2.97368	3.84095e-05	4.45498	0.00452
2.9757	9.90744e-05	4.45799	0.01127
2.97771	0.000113657	4.46102	0.02444
2.97973	5.99923e-05	4.46404	0.04386
2.98174	1.44935e-05	4.46705	0.07883
2.98376	4.01594e-05	4.47008	0.11775
2.98578	0.000109574	4.4731	0.16166
2.98779	0.000121824	4.47612	0.17586
2.98981	6.69918e-05	4.47914	0.20439
2.99182	3.14097e-05	4.48215	0.22743
2.99384	5.70757e-05	4.48518	0.23571
2.99586	0.000116574	4.4882	0.2475
2.99787	0.000123574	4.49121	0.25627
2.99989	6.8742e-05	4.49424	0.26009
3.0019	2.79098e-05	4.49725	0.2681
3.00392	6.23256e-05	4.50028	0.27022
3.00593	0.000132907	4.5033	0.26822
3.00795	0.000127657	4.50631	0.26236
3.00997	6.75756e-05	4.50934	0.25813
3.01198	3.25763e-05	4.51236	0.25834
3.014	5.82423e-05	4.51538	0.25802
3.01601	0.000121824	4.5184	0.25435
3.01803	0.000120074	4.52143	0.25016
3.02005	5.82423e-05	4.52444	0.24854
3.02206	2.49932e-05	4.52746	0.25038
3.02408	6.40752e-05	4.53047	0.25266
3.02609	0.000123574	4.5335	0.25113
3.02811	0.000111907	4.53653	0.24727
3.03013	5.64923e-05	4.53954	0.24679
3.03214	2.49932e-05	4.54256	0.24899
3.03416	5.7659e-05	4.54559	0.24992
3.03617	0.000124157	4.5486	0.2475
3.03819	0.000118907	4.55162	0.24491
3.04021	5.41591e-05	4.55465	0.24587
3.04223	2.61598e-05	4.55766	0.24723
3.04424	6.69918e-05	4.56069	0.24956
3.04626	0.000124741	4.5637	0.24793
3.04827	0.000108407	4.56672	0.24479
3.05029	4.36594e-05	4.56975	0.24407
3.05231	1.916e-05	4.57276	0.24594
3.05432	6.17424e-05	4.57579	0.24759
3.05634	0.000117157	4.57881	0.24582
3.05835	9.96576e-05	4.58182	0.24251
3.06037	3.54929e-05	4.58485	0.24195
3.06239	1.62434e-05	4.58786	0.24401
3.0644	6.17424e-05	4.59088	0.24525
3.06642	0.000116574	4.59391	0.24335
3.06843	9.55746e-05	4.59692	0.24235
3.07045	3.3743e-05	4.59995	0.24209
3.07247	1.85767e-05	4.60296	0.24325
3.07448	6.3492e-05	4.60598	0.24403
3.0765	0.000113657	4.60901	0.24185
3.07851	9.6741e-05	4.61202	0.23961
3.08053	3.31597e-05	4.61504	0.23999
3.08254	1.39102e-05	4.61807	0.24271
3.08456	6.4659e-05	4.6211	0.24372
3.08658	0.000118324	4.62411	0.24167
3.08859	9.14916e-05	4.62713	0.23991
3.09061	2.67431e-05	4.63014	0.23961
3.09263	1.79934e-05	4.63317	0.24205
3.09464	6.99084e-05	4.6362	0.2447
3.09666	0.00011774	4.63922	0.24528
3.09867	9.20748e-05	4.64223	0.24172
3.10069	2.79098e-05	4.64526	0.2349
3.1027	2.091e-05	4.64828	0.24055
3.10472	7.34088e-05	4.65131	0.23838
3.10674	0.000118907	4.65432	0.23222
3.10875	8.7408e-05	4.65735	0.21932
3.11077	2.61598e-05	4.66037	0.18605
3.11279	2.61598e-05	4.66338	0.11836
3.1148	7.57416e-05	4.66641	0.06673
3.11682	0.000117157	4.66942	0.03988
3.11883	8.50746e-05	4.67244	0.02433
3.12085	2.03267e-05	4.67547	0.01503
3.12286	2.14933e-05	4.67848	0.00801
3.12488	7.63254e-05	4.68151	0.00415
3.1269	0.000119491	4.68453	0.00227
3.12891	7.74918e-05	4.68754	0.0012
3.13093	1.33268e-05	4.69057	0.000697599
3.13294	1.85767e-05	4.69359	0.000458976
3.13496	6.99084e-05	4.69661	0.000308684
3.13698	0.000107824	4.69963	0.000230901
3.13899	6.99084e-05	4.70264	0.000181086
3.14101	8.07702e-06	4.70567	0.000163853
3.14302	1.74101e-05	4.70869	0.000157073
3.14504	7.3992e-05	4.7117	0.000131836
3.14706	0.000108407	4.71473	0.000125715
3.14907	6.52422e-05	4.71776	0.000118652
3.15109	1.50768e-05	4.72077	0.000128257
3.1531	2.73265e-05	4.72379	0.000139557
3.15512	7.86582e-05	4.72682	0.00012223
3.15713	0.000110158	4.72983	0.000116769
3.15915	6.8742e-05	4.73285	0.000117805
3.16117	1.21602e-05	4.73588	0.000122042
3.16318	2.44099e-05	4.73889	0.000123925
3.1652	8.7408e-05	4.74192	0.000101984
3.16721	0.000114241	4.74494	9.63341e-05
3.16923	6.52422e-05	4.74795	9.63341e-05
3.17124	1.33268e-05	4.75098	0.000103773
3.17326	2.49932e-05	4.754	0.000109612
3.17528	7.98252e-05	4.75701	8.82357e-05
3.17729	0.000111324	4.76004	8.96482e-05
3.17931	6.52422e-05	4.76307	9.18141e-05
3.18132	1.04102e-05	4.76608	9.98184e-05
3.18334	2.84931e-05	4.7691	0.000112343
3.18535	9.03246e-05	4.77213	9.25674e-05
3.18737	0.000110741	4.77514	9.00249e-05
3.18939	5.5909e-05	4.77817	9.14374e-05
3.1914	1.04102e-05	4.78119	9.69933e-05
3.19342	3.14097e-05	4.7842	0.000100948
3.19544	9.49914e-05	4.78723	8.23031e-05
3.19745	0.000114824	4.79025	8.48456e-05
3.19947	5.94089e-05	4.79326	8.80473e-05
3.20148	1.21602e-05	4.79629	8.87065e-05
3.2035	3.78262e-05	4.79932	9.91592e-05
3.20551	9.96576e-05	4.80233	8.5599e-05
3.20753	0.000113657	4.80535	8.23031e-05
3.20955	5.29924e-05	4.80836	8.86123e-05
3.21156	9.24366e-06	4.81139	9.20966e-05
3.21358	3.43263e-05	4.81441	9.52983e-05
3.21559	9.96576e-05	4.81742	8.11731e-05
3.21761	0.000107824	4.82045	7.88188e-05
3.21962	5.18258e-05	4.82346	7.91955e-05
3.22164	1.04102e-05	4.82649	8.71057e-05
3.22365	3.54929e-05	4.82951	9.46391e-05
3.22567	9.6741e-05	4.83252	7.63705e-05
3.22769	0.000101408	4.83555	7.46754e-05
3.2297	4.3076e-05	4.83856	8.0608e-05
3.23172	6.91038e-06	4.84159	8.62581e-05
3.23374	3.3743e-05	4.84461	0.000190597
3.23575	0.000100825	4.84764	0.000543068
3.23777	9.6741e-05	4.85065	0.00139
3.23979	3.3743e-05	4.85367	0.00356
3.2418	0	4.8567	0.00932
3.24382	3.1993e-05	4.85971	0.02157
3.24583	0.00015099	4.86274	0.03977
3.24785	0.000449648	4.86576	0.06897
3.24986	0.00104	4.86877	0.10378
3.25188	0.00224	4.8718	0.15116
3.2539	0.00428	4.87481	0.17174
3.25591	0.00684	4.87783	0.19574
3.25793	0.00988	4.88086	0.21733
3.25995	0.01357	4.88387	0.22608
3.26196	0.01796	4.8869	0.23886
3.26398	0.02308	4.88991	0.25936
3.26599	0.02878	4.89293	0.2595
3.26801	0.03463	4.89596	0.26357
3.27002	0.04064	4.89897	0.26589
3.27204	0.04684	4.902	0.26403
3.27406	0.05368	4.90502	0.26386
3.27607	0.06136	4.90803	0.26031
3.27809	0.06958	4.91106	0.25577
3.2801	0.07882	4.91407	0.25306
3.28212	0.08846	4.91709	0.25539
3.28414	0.09812	4.92012	0.25622
3.28615	0.10869	4.92313	0.25369
3.28817	0.12187	4.92616	0.25067
3.29018	0.13457	4.92918	0.25026
3.2922	0.14663	4.93219	0.2514
3.29422	0.1603	4.93522	0.25487
3.29623	0.17522	4.93824	0.25156
3.29825	0.19083	4.94126	0.24718
3.30026	0.21121	4.94428	0.24597
3.30228	0.24127	4.94731	0.24917
3.3043	0.27847	4.95032	0.25168
3.30631	0.31361	4.95334	0.24865
3.30833	0.33706	4.95637	0.24541
3.31035	0.3536	4.95938	0.24447
3.31236	0.37232	4.96241	0.24601
3.31438	0.39389	4.96542	0.24717
3.3164	0.41389	4.96844	0.24614
3.31841	0.43099	4.97147	0.24422
3.32043	0.44719	4.97449	0.24329
3.32244	0.46415	4.9775	0.24521
3.32446	0.47915	4.98053	0.24647
3.32648	0.48128	4.98354	0.24402
3.32849	0.48196	4.98657	0.2427
3.33051	0.49125	4.98959	0.24453
3.33252	0.50821	4.9926	0.24706
3.33454	0.52392	4.99563	0.24829
3.33656	0.53973	4.99865	0.24495
3.33857	0.55094	5.00167	0.24141
3.34059	0.56225	5.00469	0.24163
3.34261	0.57273	5.00772	0.24346
3.34462	0.57547	5.01074	0.24421
3.34664	0.56819	5.01375	0.24145
3.34865	0.56429	5.01678	0.23922
3.35067	0.56132	5.0198	0.23991
3.35269	0.55886	5.02282	0.2438
3.3547	0.55217	5.02584	0.24601
3.35672	0.54484	5.02885	0.24416
3.35874	0.53405	5.03188	0.2416
3.36075	0.52678	5.0349	0.24181
3.36277	0.51966	5.03791	0.24504
3.36478	0.51232	5.04094	0.24587
3.3668	0.50636	5.04397	0.24382
3.36882	0.50066	5.04698	0.23722
3.37083	0.49568	5.05	0.23754
3.37285	0.49246	5.05303	0.2394
3.37487	0.49055	5.05605	0.23602
3.37688	0.48908	5.05906	0.21861
3.3789	0.48709	5.06209	0.19044
3.38091	0.48542	5.06512	0.1254
3.38293	0.48426	5.06813	0.07118
3.38494	0.48371	5.07115	0.04284
3.38696	0.48307	5.07418	0.02571
3.38898	0.48165	5.07719	0.01591
3.39099	0.4802	5.08021	0.00872
3.39301	0.47943	5.08324	0.00454
3.39503	0.47936	5.08627	0.00243
3.39704	0.4792	5.08928	0.00129
3.39906	0.47815	5.0923	0.00069967
3.40107	0.4772	5.09531	0.00043873
3.40309	0.47666	5.09834	0.000318195
3.4051	0.47668	5.10136	0.000224309
3.40712	0.47648	5.10438	0.000174211
3.40913	0.47545	5.1074	0.000147844
3.41115	0.47449	5.11041	0.000138333
3.41317	0.47415	5.11344	0.000138616
3.41518	0.47416	5.11646	0.00012223
3.4172	0.47381	5.11947	0.000113944
3.41922	0.47262	5.1225	0.00011093
3.42123	0.47171	5.12553	0.000122513
3.42325	0.47136	5.12854	0.000129293
3.42526	0.47158	5.13156	0.000116392
3.42728	0.47149	5.13459	0.000110648
3.4293	0.47057	5.13761	0.000107634
3.43131	0.46987	5.14062	0.000108576
3.43333	0.46977	5.14365	0.000111872
3.43535	0.47002	5.14666	9.5675e-05
3.43736	0.46984	5.14969	9.27557e-05
3.43938	0.46852	5.15271	9.50158e-05
3.44139	0.46671	5.15572	9.74642e-05
3.44341	0.46538	5.15875	0.000106128
3.44543	0.46524	5.16177	8.75765e-05
3.44744	0.46634	5.16479	8.71998e-05
3.44946	0.46668	5.16781	8.7294e-05
3.45147	0.46659	5.17084	9.46391e-05
3.45349	0.46437	5.17385	0.000102643
3.45551	0.46225	5.17687	8.9554e-05
3.45752	0.45964	5.1799	8.47514e-05
3.45954	0.45559	5.18291	8.8989e-05
3.46155	0.44903	5.18594	9.04015e-05
3.46357	0.43799	5.18896	9.58633e-05
3.46559	0.42538	5.19197	8.23972e-05
3.4676	0.40649	5.195	8.16439e-05
3.46962	0.38125	5.19802	8.19264e-05
3.47163	0.3514	5.20103	8.99307e-05
3.47365	0.32046	5.20406	9.60516e-05
3.47566	0.29017	5.20709	8.16439e-05
3.47768	0.2587	5.2101	7.71238e-05
3.47969	0.2255	5.21312	8.62581e-05
3.48171	0.19225	5.21615	9.52983e-05
3.48373	0.16175	5.21916	9.74642e-05
3.48574	0.13636	5.22218	8.03255e-05
3.48776	0.11207	5.22521	7.15679e-05
3.48978	0.09224	5.22824	8.12672e-05
3.49179	0.07669	5.23125	8.46573e-05
3.49381	0.06614	5.23427	8.90832e-05
3.49582	0.05756	5.2373	7.87247e-05
3.49784	0.05077	5.24031	7.35454e-05
3.49985	0.04475	5.24334	8.26797e-05
3.50187	0.04049	5.24636	8.86123e-05
3.50389	0.03784	5.24937	9.63341e-05
3.5059	0.03599	5.2524	0.000209054
3.50792	0.03465	5.25542	0.000628197
3.50994	0.03355	5.25843	0.00161
3.51195	0.03258	5.26146	0.00421
3.51397	0.03196	5.26449	0.01085
3.51599	0.03142	5.2675	0.02365
3.518	0.03083	5.27052	0.04219
3.52002	0.02996	5.27355	0.07362
3.52204	0.02919	5.27656	0.10883
3.52405	0.02839	5.27958	0.1541
3.52607	0.02763	5.28261	0.16884
3.52809	0.02695	5.28562	0.19484
3.5301	0.02627	5.28865	0.21473
3.53212	0.02562	5.29167	0.22633
3.53414	0.02513	5.29468	0.24024
3.53615	0.02443	5.29771	0.25383
3.53817	0.02356	5.30073	0.25135
3.54018	0.02272	5.30374	0.25799
3.5422	0.0221	5.30677	0.26306
3.54422	0.02154	5.30978	0.26275
3.54623	0.02096	5.31281	0.25981
3.54825	0.02011	5.31583	0.25327
3.55026	0.01897	5.31884	0.25008
3.55228	0.01775	5.32187	0.25154
3.55429	0.01663	5.3249	0.25211
3.55631	0.01568	5.32791	0.24933
3.55833	0.01483	5.33093	0.24626
3.56035	0.01412	5.33396	0.24615
3.56236	0.01358	5.33697	0.24775
3.56438	0.01316	5.33999	0.24861
3.56639	0.0128	5.343	0.24517
3.56841	0.01239	5.34603	0.24186
3.57042	0.012	5.34906	0.24197
3.57244	0.01171	5.35207	0.2443
3.57445	0.01154	5.35509	0.24767
3.57647	0.0114	5.3581	0.24607
3.57849	0.01118	5.36113	0.24526
3.5805	0.01096	5.36415	0.24463
3.58252	0.01083	5.36717	0.24644
3.58453	0.01078	5.37019	0.2476
3.58655	0.01072	5.37322	0.24413
3.58857	0.01058	5.37623	0.24199
3.59058	0.01043	5.37925	0.24235
3.5926	0.01036	5.38226	0.24455
3.59462	0.01034	5.38529	0.24514
3.59663	0.0103	5.38832	0.24214
3.59865	0.01018	5.39133	0.23889
3.60067	0.01004	5.39435	0.2386
3.60268	0.00999	5.39736	0.24143
3.6047	0.00998	5.40039	0.24229
3.60671	0.00997	5.4034	0.23931
3.60873	0.00986	5.40643	0.23802
3.61075	0.00975	5.40945	0.23966
3.61276	0.00972	5.41248	0.24197
3.61478	0.00975	5.41549	0.24246
3.61679	0.00975	5.41851	0.2395
3.61881	0.00965	5.42152	0.23706
3.62083	0.00956	5.42455	0.23778
3.62284	0.00953	5.42756	0.24034
3.62486	0.00956	5.43059	0.24148
3.62688	0.00956	5.43361	0.23877
3.62889	0.00947	5.43662	0.23662
3.63091	0.00938	5.43965	0.23689
3.63292	0.00936	5.44266	0.23935
3.63494	0.00939	5.44569	0.24031
3.63695	0.00939	5.44871	0.23747
3.63897	0.0093	5.45172	0.23521
3.64098	0.00922	5.45475	0.23614
3.643	0.00925	5.45776	0.24079
3.64502	0.00942	5.46078	0.24085
3.64703	0.00977	5.46381	0.23639
3.64905	0.01054	5.46682	0.23137
3.65107	0.01201	5.46985	0.23485
3.65308	0.01405	5.47287	0.23302
3.6551	0.01672	5.47588	0.22598
3.65712	0.01989	5.47891	0.20753
3.65913	0.02353	5.48192	0.15724
3.66115	0.02767	5.48494	0.09192
3.66317	0.03224	5.48797	0.05184
3.66518	0.03716	5.491	0.0315
3.6672	0.04216	5.49401	0.01958
3.66921	0.04721	5.49703	0.0113
3.67123	0.05239	5.50004	0.00568
3.67324	0.05768	5.50307	0.00308
3.67526	0.06374	5.50609	0.00163
3.67728	0.07028	5.50911	0.000866066
3.67929	0.07812	5.51213	0.000507379
3.68131	0.0866	5.51516	0.000341172
3.68332	0.09509	5.51817	0.000265837
3.68534	0.10646	5.52119	0.000185041
3.68735	0.11955	5.52422	0.000153118
3.68937	0.13195	5.52723	0.00013419
3.69138	0.14506	5.53026	0.00013306
3.6934	0.15851	5.53328	0.00013419
3.69542	0.17446	5.53629	0.000112719
3.69743	0.19441	5.53932	0.000107163
3.69945	0.2165	5.54233	0.000111778
3.70146	0.24558	5.54535	0.000122042
3.70348	0.27782	5.54838	0.000130046
3.70549	0.30184	5.55139	0.000106504
3.70751	0.32027	5.55442	0.000100854
3.70953	0.33709	5.55743	9.87825e-05
3.71154	0.35595	5.56045	0.000105186
3.71356	0.37385	5.56348	0.000109989
3.71558	0.39293	5.56649	9.11549e-05
3.71759	0.41282	5.56952	8.69173e-05
3.71961	0.43537	5.57254	8.97424e-05
3.72162	0.45922	5.57555	9.67108e-05
3.72364	0.46823	5.57858	9.87825e-05
3.72565	0.47179	5.5816	8.65406e-05
3.72767	0.484	5.58461	7.97605e-05
3.72969	0.50265	5.58764	9.20966e-05
3.7317	0.52291	5.59065	9.45449e-05
3.73372	0.5403	5.59368	9.77467e-05
3.73574	0.56104	5.5967	8.33389e-05
3.73775	0.57562	5.59971	7.56171e-05
3.73977	0.58343	5.60274	8.30564e-05
3.74179	0.58206	5.60575	8.76707e-05
3.7438	0.57457	5.60878	8.99307e-05
3.74582	0.57264	5.6118	7.95722e-05
3.74784	0.57056	5.61481	7.18504e-05
3.74985	0.56667	5.61784	8.19264e-05
3.75187	0.55807	5.62086	8.9554e-05
3.75389	0.54758	5.62387	8.99307e-05
3.7559	0.53873	5.6269	8.01372e-05
3.75792	0.52599	5.62993	6.75187e-05
3.75993	0.51647	5.63294	8.29622e-05
3.76195	0.50937	5.63596	8.46573e-05
3.76397	0.50369	5.63899	8.60698e-05
3.76598	0.49997	5.642	7.28862e-05
3.768	0.49635	5.64502	6.62945e-05
3.77001	0.49337	5.64804	8.23031e-05
3.77203	0.49115	5.65106	8.68231e-05
3.77405	0.48984	5.65409	8.03255e-05
3.77606	0.48884	5.6571	7.28862e-05
3.77808	0.48714	5.66012	6.13035e-05
3.78009	0.48511	5.66313	8.09847e-05
3.78211	0.4838	5.66616	8.34331e-05
3.78413	0.48312	5.66919	8.03255e-05
3.78615	0.4826	5.6722	7.91955e-05
3.78816	0.48133	5.67522	0.000177601
3.79018	0.47969	5.67825	0.000537136
3.79219	0.47869	5.68126	0.00138
3.79421	0.47821	5.68428	0.00355
3.79622	0.47771	5.68731	0.00914
3.79824	0.4762	5.69032	0.02064
3.80025	0.47452	5.69335	0.03787
3.80227	0.47356	5.69636	0.06722
3.80428	0.4732	5.69938	0.10236
3.8063	0.47284	5.70241	0.14533
3.80832	0.4718	5.70542	0.16097
3.81033	0.47056	5.70844	0.18553
3.81235	0.46999	5.71147	0.21145
3.81436	0.46973	5.71448	0.22626
3.81638	0.46955	5.71751	0.23206
3.81839	0.46873	5.72053	0.24619
3.82041	0.46775	5.72354	0.25048
3.82243	0.46742	5.72657	0.25615
3.82444	0.46768	5.7296	0.26395
3.82646	0.46786	5.73261	0.26151
3.82848	0.4673	5.73563	0.25629
3.83049	0.46579	5.73866	0.25446
3.83251	0.46405	5.74167	0.25288
3.83452	0.46247	5.74469	0.25216
3.83654	0.46047	5.74772	0.25031
3.83856	0.45917	5.75073	0.24834
3.84057	0.4587	5.75376	0.24652
3.84259	0.45755	5.75678	0.2483
3.8446	0.45368	5.75979	0.25115
3.84662	0.45055	5.76282	0.24785
3.84863	0.44452	5.76583	0.24531
3.85065	0.43906	5.76885	0.24517
3.85267	0.43095	5.77188	0.24673
3.85468	0.4192	5.77489	0.24661
3.8567	0.40552	5.77792	0.24437
3.85871	0.38617	5.78093	0.24259
3.86073	0.36109	5.78395	0.24385
3.86275	0.3314	5.78698	0.24706
3.86476	0.30096	5.78999	0.24751
3.86678	0.27167	5.79302	0.24436
3.86879	0.23978	5.79604	0.2417
3.87081	0.20863	5.79905	0.24202
3.87283	0.17637	5.80208	0.24455
3.87484	0.14749	5.80509	0.2442
3.87686	0.12265	5.80811	0.24065
3.87888	0.09927	5.81113	0.23956
3.88089	0.08132	5.81415	0.24108
3.88291	0.06784	5.81718	0.24372
3.88493	0.05832	5.8202	0.24375
3.88694	0.05069	5.82321	0.2414
3.88896	0.04445	5.82624	0.23938
3.89097	0.03956	5.82926	0.23967
3.89299	0.03646	5.83228	0.24156
3.89501	0.03445	5.8353	0.24163
3.89702	0.03304	5.83831	0.23954
3.89904	0.03188	5.84134	0.23846
3.90106	0.03081	5.84436	0.2396
3.90307	0.02994	5.84739	0.24154
3.90509	0.0293	5.8504	0.24065
3.9071	0.02875	5.85343	0.2381
3.90912	0.02803	5.85644	0.23648
3.91113	0.02717	5.85946	0.23794
3.91315	0.02638	5.86249	0.24044
3.91516	0.02562	5.8655	0.24218
3.91718	0.02484	5.86852	0.23728
3.9192	0.02411	5.87155	0.2351
3.92121	0.02353	5.87456	0.23784
3.92323	0.02315	5.87759	0.24177
3.92525	0.02278	5.88061	0.24059
3.92726	0.02212	5.88362	0.23176
3.92928	0.02131	5.88665	0.2291
3.9313	0.02068	5.88966	0.22713
3.93331	0.02024	5.89269	0.22471
3.93533	0.01981	5.89571	0.2145
3.93734	0.01922	5.89872	0.18126
3.93936	0.01841	5.90175	0.11456
3.94138	0.01741	5.90476	0.06381
3.94339	0.01637	5.90778	0.03889
3.94541	0.01544	5.91081	0.02398
3.94742	0.01462	5.91382	0.01468
3.94944	0.0139	5.91685	0.00767
3.95145	0.01336	5.91986	0.00399
3.95347	0.01294	5.92288	0.00215
3.95549	0.01261	5.92591	0.00111
3.9575	0.01222	5.92892	0.000614542
3.95952	0.0118	5.93195	0.000383453
3.96154	0.01147	5.93497	0.000272523
3.96355	0.01124	5.93798	0.000216305
3.96557	0.01109	5.94101	0.000161781
3.96758	0.01087	5.94402	0.000131741
3.9696	0.01061	5.94704	0.000128822
3.97161	0.01045	5.95007	0.000124773
3.97363	0.01037	5.95308	0.000125338
3.97565	0.01034	5.95611	0.000110836
3.97766	0.01021	5.95913	0.000101984
3.97968	0.01005	5.96214	0.000114226
3.9817	0.00995	5.96517	0.000113284
3.98371	0.00993	5.96818	0.000122607
3.98573	0.00991	5.9712	0.000107917
3.98774	0.00981	5.97423	9.78408e-05
3.98976	0.00966	5.97724	0.000101984
3.99178	0.00958	5.98027	0.000106222
3.9938	0.00955	5.98329	0.000100289
3.99581	0.00955	5.9863	9.04957e-05
3.99783	0.00947	5.98933	8.05139e-05
3.99984	0.00934	5.99234	9.13432e-05
4.00186	0.00928	5.99537	9.41683e-05
4.00388	0.00929	5.99839	9.32266e-05
4.00589	0.00931	6.0014	8.34331e-05
4.00791	0.00923	6.00443	7.95722e-05
4.00992	0.00913	6.00744	9.14374e-05
4.01194	0.00908	6.01046	9.67108e-05
4.01396	0.0091	6.01349	9.64283e-05
4.01597	0.00913	6.0165	8.43748e-05
4.01799	0.00905	6.01953	7.29804e-05
4.02	0.00894	6.02255	8.26797e-05
4.02202	0.0089	6.02556	8.39981e-05
4.02403	0.00893	6.02859	9.17199e-05
4.02605	0.00894	6.0316	8.30564e-05
[truncated: 18,792 more rows]

## Sheet: Figure 3c
	(R-R0)/R0 (%)			(R-R0)/R0 (%)			(R-R0)/R0 (%)			(R-R0)/R0 (%)			(R-R0)/R0 (%)			(R-R0)/R0 (%)			(R-R0)/R0 (%)			(R-R0)/R0 (%)			(R-R0)/R0 (%)			(R-R0)/R0 (%)			(R-R0)/R0 (%)			(R-R0)/R0 (%)			(R-R0)/R0 (%)			(R-R0)/R0 (%)			(R-R0)/R0 (%)			(R-R0)/R0 (%)			(R-R0)/R0 (%)
Cycle number	Peak value	Valley value	Cycle number	Peak value	Valley value	Cycle number	Peak value	Valley value	Cycle number	Peak value	Valley value	Cycle number	Peak value	Valley value	Cycle number	Peak value	Valley value	Cycle number	Peak value	Valley value	Cycle number	Peak value	Valley value	Cycle number	Peak value	Valley value	Cycle number	Peak value	Valley value	Cycle number	Peak value	Valley value	Cycle number	Peak value	Valley value	Cycle number	Peak value	Valley value	Cycle number	Peak value	Valley value	Cycle number	Peak value	Valley value	Cycle number	Peak value	Valley value	Cycle number	Peak value
0	2058.97	17.0543	6000	1992.02	0	11000	1979.66	-3.10078	16000	1970.39	-4.65116	21000	1973.48	-3.10078	26000	1971.42	-2.32558	31000	1975	13.1783	36000	1993	10.0775	41000	2020	6.20155	46000	2100	8.52713	51000	2160	13.1783	56000	2230	9.30233	61000	2223	12.4031	66000	2242	13.9535	71000	2234	13.9535	76000	2232	14.7287	81000	2282
1000	2062.06	11.6279	7000	1983.78	-3.10078	12000	1972.45	-3.87597	17000	1959.06	-4.65116	22000	1965.24	-3.87597	27000	1969.36	-1.55039	32000	1969	11.6279	37000	2004	10.8527	42000	2030	6.97674	47000	2100	10.8527	52000	2176	10.8527	57000	2213	15.5039	62000	2220	12.4031	67000	2238	12.4031	72000	2244	15.5039	77000	2234	15.5039	82000	2279
2000	2038.37	6.20155	8000	1977.6	-3.10078	13000	1968.33	-3.87597	18000	1961.12	-3.87597	23000	1970.39	-3.10078	28000	1967.3	-1.55039	33000	1958	10.8527	38000	2016	13.1783	43000	2056	7.75194	48000	2120	11.6279	53000	2184	8.52713	58000	2227	10.8527	63000	2229	10.8527	68000	2246	15.5039	73000	2226	14.7287	78000	2238	16.2791	83000	2265
3000	2014.68	3.87597	9000	1979.66	-2.32558	14000	1960.09	-4.65116	19000	1961.12	-3.87597	24000	1964.21	-3.10078	29000	1971.42	-1.55039	34000	1962	11.6279	39000	2023	8.52713	44000	2064	8.52713	49000	2123	13.1783	54000	2206	9.30233	59000	2247	10.8527	64000	2228	12.4031	69000	2254	15.5039	74000	2227	14.7287	79000	2243	14.7287	84000	2265
4000	1999.23	3.10078	10000	1975.54	-3.87597	15000	1965.24	-3.87597	20000	1963.18	-4.65116	25000	1971.42	-2.32558	30000	1975.54	-0.77519	35000	1967	10.0775	40000	2043	10.0775	45000	2097	10.0775	50000	2139	13.1783	55000	2206	10.8527	60000	2232	14.7287	65000	2244	13.9535	70000	2246	15.5039	75000	2229	14.7287	80000	2236	14.7287	85000	2279
5000	1989.96	-2.32558
[truncated: 10 more columns]

## Sheet: Figure 3d
	Signal Deviation (%)
Cycle Number	Planar Sensor	Crumpled Sensor	PCAM Sensor
0	0	0	3.1893e-05
1000	4.51515	19.7689	1.05654
2000	4.45455	27.2506	1.49525
3000	4.24242	33.9416	1.47534
4000	6.36364	39.5985	1.93393
5000	5.78788	53.0414	2.21307
6000	12.3939	57.9075	2.31279
7000	14.0909	60.2798	2.55201
8000	9.27273	65.3285	2.67164
9000	8.78788	69.1606	2.81121
10000	7.87879	72.9927	2.75138
11000	18.2424	76.2774	2.83114
12000	14.4848	81.2044	2.9707
13000	19.697	82.6642	2.95076
14000	15.7879	84.7932	3.05044
15000	20.6667	90.4501	3.03051
16000	40.8485	93.7956	3.0305
17000	28.1818	97.2019	3.0305
18000	25.697	99.5134	2.99064
19000	35.3939	100.669	2.99064
20000	33.5758	103.771	3.0305
21000	47.8788	115.572	2.75143
22000	35.7576	113.99	2.87102
23000	39.697	115.328	2.89096
24000	35.1515	115.937	2.83115
25000	38.7879	117.336	2.91088

## Sheet: Figure 3e
Time	(R-R0)/R0 (%)
0	0.64478
0.000240819	0.64894
0.000479152	0.64686
0.000717455	0.64686
0.000955879	0.64062
0.00119	0.64894
0.00143	0.65519
0.00167	0.65935
0.00191	0.62188
0.00215	0.61563
0.00239	0.63853
0.00262	0.64478
0.00286	0.63229
0.0031	0.65935
0.00334	0.65311
0.00358	0.64686
0.00382	0.64062
0.00406	0.65311
0.00429	0.65103
0.00453	0.64894
0.00477	0.66144
0.00501	0.65311
0.00525	0.6427
0.00549	0.64478
0.00572	0.64478
0.00596	0.64894
0.0062	0.65311
0.00644	0.65935
0.00668	0.65519
0.00692	0.64894
0.00715	0.63645
0.00739	0.67601
0.00763	0.69267
0.00787	0.66144
0.00811	0.68434
0.00835	0.68017
0.00859	0.68642
0.00883	0.69683
0.00907	0.69475
0.00931	0.69267
0.00954	0.68226
0.00978	0.70724
0.01002	0.701
0.01026	0.69058
0.0105	0.71973
0.01074	0.72598
0.01098	0.70724
0.01122	0.71765
0.01146	0.71973
0.0117	0.701
0.01194	0.69475
0.01217	0.72182
0.01241	0.71973
0.01265	0.71765
0.01289	0.70932
0.01313	0.69267
0.01337	0.69475
0.01361	0.701
0.01385	0.70308
0.01409	0.69891
0.01433	0.6989
0.01456	0.70515
0.0148	0.69266
0.01504	0.71764
0.01528	0.6989
0.01552	0.67808
0.01576	0.676
0.016	0.68225
0.01624	0.68641
0.01648	0.68225
0.01672	0.68849
0.01695	0.68849
0.01719	0.73013
0.01743	0.66351
0.01767	0.66767
0.01791	0.66559
0.01815	0.67184
0.01839	0.67808
0.01862	0.66142
0.01886	0.66975
0.0191	0.66767
0.01934	0.65518
0.01958	0.65101
0.01982	0.66351
0.02005	0.65518
0.02029	0.64893
0.02053	0.65518
0.02077	0.6531
0.02101	0.67808
0.02125	0.65726
0.02149	0.65726
0.02172	0.65934
0.02196	0.63228
0.0222	0.62811
0.02244	0.6406
0.02268	0.65518
0.02292	0.66351
0.02315	0.66142
0.02339	0.66351
0.02363	0.65934
0.02387	0.676
0.02411	0.6531
0.02435	0.65726
0.02458	0.65726
0.02482	0.66559
0.02506	0.65934
0.0253	0.67184
0.02554	0.66559
0.02578	0.66767
0.02601	0.6531
0.02625	0.66351
0.02649	0.67184
0.02673	0.65518
0.02697	0.65726
0.02721	0.64893
0.02744	0.70307
0.02768	0.66559
0.02792	0.68849
0.02816	0.67808
0.0284	0.68433
0.02864	0.68433
0.02888	0.71139
0.02912	0.69474
0.02936	0.6989
0.02959	0.70723
0.02983	0.69474
0.03007	0.71556
0.03031	0.70307
0.03055	0.71139
0.03079	0.69266
0.03103	0.71139
0.03127	0.70307
0.03151	0.69266
0.03175	0.70723
0.03199	0.71348
0.03222	0.71556
0.03246	0.70515
0.0327	0.68641
0.03294	0.68225
0.03318	0.68016
0.03342	0.68433
0.03366	0.68849
0.0339	0.6531
0.03414	0.66975
0.03437	0.67392
0.03461	0.68016
0.03485	0.68016
0.03509	0.70307
0.03533	0.70723
0.03557	0.69474
0.03581	0.69057
0.03605	0.71556
0.03629	0.6989
0.03653	0.67808
0.03676	0.66975
0.037	0.676
0.03724	0.70098
0.03748	0.62395
0.03772	0.676
0.03796	0.66142
0.0382	0.676
0.03843	0.67184
0.03867	0.66767
0.03891	0.66142
0.03915	0.6531
0.03939	0.66142
0.03963	0.63644
0.03986	0.64269
0.0401	0.64685
0.04034	0.65518
0.04058	0.65518
0.04082	0.65101
0.04106	0.6406
0.04129	0.63852
0.04153	0.63436
0.04177	0.62603
0.04201	0.63644
0.04225	0.63644
0.04249	0.64269
0.04272	0.67184
0.04296	0.69474
0.0432	0.65518
0.04344	0.65934
0.04368	0.66351
0.04392	0.64893
0.04415	0.66559
0.04439	0.66767
0.04463	0.65934
0.04487	0.65934
0.04511	0.6531
0.04535	0.66975
0.04558	0.66559
0.04582	0.6531
0.04606	0.65934
0.0463	0.66142
0.04654	0.66767
0.04678	0.66975
0.04702	0.66559
0.04725	0.63228
0.04749	0.71764
0.04773	0.67184
0.04797	0.71139
0.04821	0.67808
0.04845	0.6989
0.04869	0.6989
0.04893	0.70098
0.04917	0.69057
0.0494	0.68225
0.04964	0.70515
0.04988	0.6989
0.05012	0.68641
0.05036	0.70723
0.0506	0.71764
0.05084	0.69474
0.05108	0.69682
0.05132	0.71139
0.05156	0.71348
0.0518	0.70931
0.05203	0.70931
0.05227	0.69266
0.05251	0.70515
0.05275	0.68225
0.05299	0.676
0.05323	0.66767
0.05347	0.676
0.05371	0.69474
0.05395	0.69057
0.05419	0.69057
0.05442	0.70307
0.05466	0.70515
0.0549	0.69474
0.05514	0.69266
0.05538	0.69474
0.05562	0.69266
0.05586	0.69682
0.0561	0.6989
0.05634	0.70307
0.05658	0.68641
0.05682	0.69057
0.05705	0.70098
0.05729	0.72805
0.05753	0.66975
0.05777	0.68225
0.05801	0.66559
0.05825	0.66975
0.05849	0.66142
0.05873	0.66559
0.05896	0.65934
0.0592	0.676
0.05944	0.66559
0.05968	0.64893
0.05992	0.66142
0.06016	0.66142
0.06039	0.66767
0.06063	0.66351
0.06087	0.65726
0.06111	0.65518
0.06135	0.64477
0.06159	0.65518
0.06182	0.66142
0.06206	0.6406
0.0623	0.63228
0.06254	0.65934
0.06278	0.65101
0.06302	0.65518
0.06325	0.66559
0.06349	0.65934
0.06373	0.65518
0.06397	0.65726
0.06421	0.67184
0.06445	0.65101
0.06469	0.64685
0.06492	0.64269
0.06516	0.63436
0.0654	0.65101
0.06564	0.65934
0.06588	0.64269
0.06612	0.64685
0.06635	0.64893
0.06659	0.6531
0.06683	0.63644
0.06707	0.63436
0.06731	0.61562
0.06755	0.68641
0.06778	0.65101
0.06802	0.67392
0.06826	0.65934
0.0685	0.676
0.06874	0.67808
0.06898	0.68641
0.06922	0.68225
0.06945	0.68433
0.06969	0.68225
0.06993	0.67808
0.07017	0.66351
0.07041	0.66975
0.07065	0.69266
0.07089	0.68641
0.07113	0.70307
0.07137	0.67808
0.0716	0.69474
0.07184	0.69057
0.07208	0.67392
0.07232	0.68016
0.07256	0.68016
0.0728	0.68849
0.07304	0.68433
0.07328	0.69474
0.07352	0.69057
0.07376	0.6989
0.07399	0.6989
0.07423	0.68016
0.07447	0.70098
0.07471	0.69682
0.07495	0.70098
0.07519	0.70723
0.07543	0.68849
0.07567	0.69474
0.07591	0.69057
0.07615	0.68016
0.07639	0.65726
0.07662	0.66559
0.07686	0.66142
0.0771	0.67392
0.07734	0.66975
0.07758	0.64477
0.07782	0.65934
0.07805	0.64685
0.07829	0.6531
0.07853	0.64685
0.07877	0.64893
0.07901	0.63228
0.07924	0.64269
0.07948	0.64893
0.07972	0.63228
0.07996	0.63436
0.0802	0.63644
0.08044	0.63852
0.08067	0.65726
0.08091	0.63019
0.08115	0.63228
0.08139	0.63019
0.08163	0.61978
0.08187	0.61978
0.0821	0.61354
0.08234	0.63019
0.08258	0.62603
0.08282	0.65726
0.08306	0.64893
0.0833	0.64477
0.08353	0.64477
0.08377	0.64269
0.08401	0.6406
0.08425	0.6531
0.08449	0.63852
0.08473	0.63852
0.08496	0.6531
0.0852	0.65518
0.08544	0.64477
0.08568	0.64893
0.08592	0.6531
0.08616	0.64893
0.08639	0.65101
0.08663	0.65726
0.08687	0.64893
0.08711	0.64893
0.08735	0.63644
0.08759	0.66975
0.08782	0.66767
0.08806	0.67808
0.0883	0.676
0.08854	0.69057
0.08878	0.67184
0.08902	0.66767
0.08926	0.69057
0.0895	0.68849
0.08973	0.69474
0.08997	0.70723
0.09021	0.6989
0.09045	0.69682
0.09069	0.72805
0.09093	0.70515
0.09117	0.70098
0.09141	0.69057
0.09165	0.70307
0.09189	0.71348
0.09213	0.68849
0.09236	0.69474
0.0926	0.69474
0.09284	0.68225
0.09308	0.68225
0.09332	0.68225
0.09356	0.67808
0.0938	0.68849
0.09404	0.69474
0.09428	0.6989
0.09451	0.69474
0.09475	0.68849
0.09499	0.69057
0.09523	0.68433
0.09547	0.69266
0.09571	0.69057
0.09595	0.68641
0.09619	0.68225
0.09643	0.68433
0.09667	0.68641
0.09691	0.66142
0.09714	0.6989
0.09738	0.676
0.09762	0.65726
0.09786	0.65518
0.0981	0.67392
0.09834	0.65934
0.09858	0.66975
0.09881	0.66975
0.09905	0.6531
0.09929	0.65518
0.09953	0.65934
0.09977	0.66142
0.10001	0.66559
0.10024	0.66351
0.10048	0.6531
0.10072	0.63436
0.10096	0.65101
0.1012	0.65726
0.10144	0.63852
0.10167	0.64269
0.10191	0.63852
0.10215	0.64269
0.10239	0.64893
0.10263	0.65101
0.10286	0.65726
0.1031	0.65518
0.10334	0.65101
0.10358	0.67184
0.10382	0.66142
0.10406	0.65934
0.1043	0.67184
0.10453	0.65726
0.10477	0.63644
0.10501	0.65101
0.10525	0.64685
0.10549	0.65518
0.10573	0.63852
0.10596	0.65934
0.1062	0.65101
0.10644	0.63436
0.10668	0.66975
0.10692	0.65101
0.10716	0.64269
0.10739	0.65101
0.10763	0.66767
0.10787	0.68225
0.10811	0.68016
0.10835	0.69474
0.10859	0.69474
0.10883	0.68016
0.10907	0.68433
0.1093	0.69057
0.10954	0.68016
0.10978	0.68849
0.11002	0.71348
0.11026	0.68641
0.1105	0.6989
0.11074	0.71139
0.11098	0.69682
0.11122	0.70098
0.11146	0.70098
0.1117	0.71972
0.11193	0.71972
0.11217	0.72389
0.11241	0.70515
0.11265	0.69474
0.11289	0.67392
0.11313	0.66559
0.11337	0.68641
0.11361	0.676
0.11385	0.676
0.11409	0.69474
0.11432	0.68225
0.11456	0.68641
0.1148	0.70307
0.11504	0.69474
0.11528	0.67392
0.11552	0.69266
0.11576	0.68225
0.116	0.676
0.11624	0.66975
0.11647	0.67184
0.11671	0.65518
0.11695	0.67808
0.11719	0.71139
0.11743	0.6531
0.11767	0.65934
0.11791	0.65101
0.11814	0.65518
0.11838	0.62187
0.11862	0.64685
0.11886	0.64269
0.1191	0.62187
0.11934	0.63019
0.11957	0.63644
0.11981	0.64269
0.12005	0.63852
0.12029	0.63228
0.12053	0.62811
0.12076	0.63436
0.121	0.64477
0.12124	0.6406
0.12148	0.63019
0.12172	0.61562
0.12196	0.62811
0.12219	0.62187
0.12243	0.61562
0.12267	0.63436
0.12291	0.64269
0.12315	0.64269
0.12339	0.63228
0.12362	0.63019
0.12386	0.64269
0.1241	0.63852
0.12434	0.64477
0.12458	0.63019
0.12482	0.63644
0.12505	0.63228
0.12529	0.64269
0.12553	0.66142
0.12577	0.64477
0.12601	0.64477
0.12625	0.64477
0.12648	0.64477
0.12672	0.64685
0.12696	0.6531
0.1272	0.63852
0.12744	0.67184
0.12768	0.65518
0.12792	0.66142
0.12815	0.63436
0.12839	0.66351
0.12863	0.66975
0.12887	0.65101
0.12911	0.65518
0.12934	0.66767
0.12958	0.65518
0.12982	0.676
0.13006	0.67808
0.1303	0.67392
0.13054	0.66975
0.13078	0.66142
0.13101	0.69474
0.13125	0.6989
0.13149	0.68849
0.13173	0.70098
0.13197	0.69474
0.13221	0.68016
0.13245	0.676
0.13269	0.66142
0.13292	0.66351
0.13316	0.67392
0.1334	0.66351
0.13364	0.67392
0.13388	0.67392
0.13412	0.70098
0.13436	0.68433
0.1346	0.68016
0.13483	0.68849
0.13507	0.70307
0.13531	0.676
0.13555	0.65518
0.13579	0.67808
0.13603	0.69266
0.13627	0.65518
0.13651	0.67808
0.13674	0.68849
0.13698	0.676
0.13722	0.69057
0.13746	0.6406
0.1377	0.66142
0.13794	0.6531
0.13818	0.64893
0.13841	0.63228
0.13865	0.63436
0.13889	0.64269
0.13913	0.64685
0.13937	0.63228
0.13961	0.63644
0.13984	0.63852
0.14008	0.60105
0.14032	0.6177
0.14056	0.6177
0.1408	0.61978
0.14104	0.62187
0.14127	0.61978
0.14151	0.61146
0.14175	0.59896
0.14199	0.59688
0.14223	0.60521
0.14247	0.62603
0.1427	0.63644
0.14294	0.62603
0.14318	0.62811
0.14342	0.62395
0.14366	0.62395
0.14389	0.64269
0.14413	0.63852
0.14437	0.61146
0.14461	0.63436
0.14485	0.63644
0.14509	0.62395
0.14532	0.62603
0.14556	0.63019
0.1458	0.62603
0.14604	0.62187
0.14628	0.62811
0.14652	0.64685
0.14675	0.61978
0.14699	0.61978
0.14723	0.59896
0.14747	0.64269
0.14771	0.63436
0.14795	0.65101
0.14818	0.63644
0.14842	0.64269
0.14866	0.6406
0.1489	0.65518
0.14914	0.65518
0.14938	0.65101
0.14961	0.65101
0.14985	0.65518
0.15009	0.65518
0.15033	0.67184
0.15057	0.67184
0.15081	0.66975
0.15105	0.66767
0.15128	0.68641
0.15152	0.66767
0.15176	0.67808
0.152	0.68225
0.15224	0.676
0.15248	0.66975
0.15272	0.66559
0.15295	0.65934
0.15319	0.65934
0.15343	0.66351
0.15367	0.65726
0.15391	0.66975
0.15415	0.66142
0.15438	0.66767
0.15462	0.64685
0.15486	0.66142
0.1551	0.67808
0.15534	0.65726
0.15558	0.66975
0.15582	0.65934
0.15605	0.66351
0.15629	0.65518
0.15653	0.6406
0.15677	0.65518
0.15701	0.67808
0.15725	0.68433
0.15749	0.63228
0.15772	0.66767
0.15796	0.61562
0.1582	0.62811
0.15844	0.6177
0.15868	0.60937
0.15892	0.63436
0.15915	0.63019
0.15939	0.62811
0.15963	0.63228
0.15987	0.60729
0.16011	0.63019
0.16035	0.61146
0.16058	0.59896
0.16082	0.61978
0.16106	0.60937
0.1613	0.6177
0.16154	0.61562
0.16177	0.60521
0.16201	0.59896
0.16226	0.58647
0.1625	0.60937
0.16274	0.61978
0.16298	0.64269
0.16321	0.64685
0.16345	0.62811
0.16369	0.63019
0.16393	0.63644
0.16417	0.63019
0.16441	0.61354
0.16464	0.60313
0.16488	0.60105
0.16512	0.62187
0.16536	0.61562
0.1656	0.60937
0.16583	0.62187
0.16607	0.6177
0.16631	0.60937
0.16655	0.62811
0.16679	0.62811
0.16703	0.62603
0.16726	0.61354
0.1675	0.6531
0.16774	0.65934
0.16798	0.65101
0.16822	0.66351
0.16846	0.66767
0.1687	0.66767
0.16893	0.66351
0.16917	0.67392
0.16941	0.65518
0.16965	0.676
0.16989	0.68433
0.17013	0.66975
0.17036	0.676
0.1706	0.69474
0.17084	0.67392
0.17108	0.68641
0.17132	0.68433
0.17156	0.67184
0.1718	0.66975
0.17204	0.67392
0.17227	0.67184
0.17251	0.66975
0.17275	0.64269
0.17299	0.67392
0.17323	0.64477
0.17347	0.6406
0.1737	0.64477
0.17394	0.66975
0.17418	0.64685
0.17442	0.65934
0.17466	0.67392
0.1749	0.66559
0.17513	0.66767
0.17537	0.65726
0.17561	0.65934
0.17585	0.65726
0.17609	0.676
0.17633	0.68225
0.17656	0.6531
0.1768	0.66351
0.17704	0.66975
0.17728	0.68849
0.17752	0.63436
0.17776	0.64477
0.178	0.63644
0.17823	0.64269
0.17847	0.63644
0.17871	0.6531
0.17895	0.64893
0.17919	0.6406
0.17942	0.62603
0.17966	0.63852
0.1799	0.62811
0.18014	0.63228
0.18038	0.61354
0.18062	0.62395
0.18085	0.59896
0.18109	0.61978
0.18133	0.64269
0.18157	0.63019
0.18181	0.61562
0.18205	0.62187
0.18228	0.62187
0.18252	0.64477
0.18276	0.6531
0.183	0.65726
0.18324	0.6531
0.18348	0.64685
0.18371	0.64893
0.18395	0.65726
0.18419	0.64477
0.18443	0.64269
0.18467	0.6406
0.18491	0.62811
0.18514	0.64685
0.18538	0.64893
0.18562	0.65101
0.18586	0.63228
0.1861	0.64893
0.18634	0.65101
0.18657	0.62603
0.18681	0.6531
0.18705	0.64477
0.18729	0.63852
0.18753	0.67184
0.18777	0.66142
0.188	0.65518
0.18824	0.65101
0.18848	0.66767
0.18872	0.69266
0.18896	0.67392
0.1892	0.67184
0.18944	0.69266
0.18967	0.66559
0.18991	0.68641
0.19015	0.676
0.19039	0.68433
0.19063	0.68641
0.19087	0.68016
0.19111	0.71139
0.19135	0.68433
0.19159	0.68849
0.19183	0.69057
0.19206	0.70307
0.1923	0.69682
0.19254	0.68641
0.19278	0.66975
0.19302	0.66975
0.19326	0.66767
0.1935	0.66559
0.19374	0.676
0.19397	0.67184
0.19421	0.66975
0.19445	0.67808
0.19469	0.68433
0.19493	0.69682
0.19517	0.68849
0.19541	0.676
0.19565	0.676
0.19589	0.69057
0.19612	0.68849
0.19636	0.68849
0.1966	0.6989
0.19684	0.67184
0.19708	0.67392
0.19732	0.65726
0.19756	0.67184
0.1978	0.66559
0.19803	0.65518
0.19827	0.6531
0.19851	0.63228
0.19875	0.61978
0.19899	0.64269
0.19923	0.64269
0.19946	0.63019
0.1997	0.63436
0.19994	0.64893
0.20018	0.62187
0.20042	0.6177
0.20066	0.63228
0.20089	0.63019
0.20113	0.6177
0.20137	0.61562
0.20161	0.62395
0.20185	0.59896
0.20209	0.62395
0.20232	0.62811
0.20256	0.62811
0.2028	0.63852
0.20304	0.64477
0.20328	0.66559
0.20352	0.65518
0.20375	0.6531
0.20399	0.66559
0.20423	0.64477
0.20447	0.64685
0.20471	0.66559
0.20495	0.64269
0.20518	0.65101
0.20542	0.66351
0.20566	0.676
0.2059	0.65934
0.20614	0.65726
0.20638	0.67184
0.20661	0.66351
0.20685	0.65726
0.20709	0.65101
0.20733	0.66767
0.20757	0.67184
0.20781	0.67184
0.20804	0.66767
0.20828	0.67392
0.20852	0.66767
0.20876	0.676
0.209	0.67184
0.20924	0.67392
0.20947	0.69266
0.20971	0.69474
0.20995	0.69057
0.21019	0.67808
0.21043	0.67392
0.21067	0.68641
0.21091	0.68849
0.21115	0.70931
0.21139	0.68016
0.21163	0.71139
0.21187	0.71139
0.2121	0.70307
0.21234	0.69057
0.21258	0.68641
0.21282	0.68433
0.21306	0.68016
0.2133	0.68225
0.21354	0.68849
0.21378	0.68433
0.21402	0.67392
0.21426	0.676
0.21449	0.68433
0.21473	0.68225
0.21497	0.6989
0.21521	0.68433
0.21545	0.676
0.21569	0.66767
0.21593	0.69057
0.21617	0.68849
0.21641	0.67808
0.21664	0.68849
0.21688	0.66351
0.21712	0.70307
0.21736	0.65101
0.2176	0.66767
0.21784	0.65101
0.21808	0.66351
0.21831	0.6531
0.21855	0.65101
0.21879	0.64269
0.21903	0.65934
0.21927	0.65101
0.21951	0.64893
0.21974	0.63852
0.21998	0.64269
0.22022	0.6177
0.22046	0.62603
0.2207	0.64477
0.22094	0.6406
0.22117	0.63228
0.22141	0.64269
0.22165	0.62187
0.22189	0.61354
0.22213	0.63228
0.22237	0.63852
0.2226	0.6406
0.22284	0.63228
0.22308	0.63852
0.22332	0.63852
0.22356	0.63644
0.2238	0.65726
0.22403	0.6406
0.22427	0.64685
0.22451	0.63228
0.22475	0.61978
0.22499	0.62395
0.22523	0.63436
0.22546	0.63228
0.2257	0.63852
0.22594	0.64269
0.22618	0.63019
0.22642	0.63644
0.22666	0.6406
0.22689	0.63228
0.22713	0.61978
0.22737	0.66142
0.22761	0.65934
0.22785	0.67808
0.22809	0.68225
0.22833	0.68641
0.22856	0.66767
0.2288	0.66975
0.22904	0.66142
0.22928	0.676
0.22952	0.66559
0.22976	0.68016
0.22999	0.67184
0.23023	0.68016
0.23047	0.69057
0.23071	0.67392
0.23095	0.676
0.23119	0.67808
0.23143	0.67392
0.23167	0.67808
0.23191	0.69474
0.23215	0.69682
0.23238	0.66559
0.23262	0.67184
0.23286	0.66559
0.2331	0.67184
0.23334	0.65101
0.23358	0.66142
0.23382	0.65726
0.23405	0.6531
0.23429	0.6531
0.23453	0.65934
0.23477	0.66351
0.23501	0.66142
0.23525	0.65101
0.23548	0.67392
0.23572	0.66351
0.23596	0.66559
0.2362	0.65101
0.23644	0.6406
0.23668	0.64269
0.23691	0.63436
0.23715	0.66142
0.23739	0.61978
0.23763	0.61562
0.23787	0.60937
0.23811	0.6406
0.23834	0.61978
0.23858	0.61978
0.23882	0.63019
0.23906	0.6177
0.2393	0.62603
0.23954	0.61354
0.23977	0.62187
0.24001	0.60105
0.24025	0.60937
0.24049	0.58855
0.24073	0.60313
0.24097	0.61146
0.24121	0.61354
0.24145	0.59688
0.24168	0.61146
0.24192	0.60105
0.24216	0.60313
0.2424	0.61562
0.24264	0.62395
0.24288	0.62395
0.24311	0.62811
0.24335	0.62395
0.24359	0.62811
0.24383	0.62187
0.24407	0.6177
0.24431	0.63019
0.24454	0.62395
0.24478	0.62395
0.24502	0.61978
0.24526	0.63019
0.2455	0.6177
0.24574	0.62395
0.24597	0.63436
0.24621	0.61354
0.24645	0.61562
0.24669	0.62603
0.24693	0.61354
0.24717	0.6177
0.2474	0.66142
0.24764	0.63644
0.24788	0.65726
0.24812	0.65101
0.24836	0.6531
0.2486	0.66142
0.24883	0.64893
0.24907	0.66351
0.24931	0.65101
0.24955	0.64269
0.24979	0.66351
0.25002	0.65726
0.25026	0.66142
0.2505	0.68016
0.25074	0.66975
0.25098	0.66142
0.25122	0.66767
0.25146	0.67392
0.25169	0.66975
0.25193	0.68641
0.25217	0.66559
0.25241	0.65934
0.25265	0.64893
0.25289	0.66975
0.25313	0.676
0.25337	0.66767
0.2536	0.66351
0.25384	0.66142
0.25408	0.66975
0.25432	0.65101
0.25456	0.6406
0.2548	0.65518
0.25503	0.6531
0.25527	0.64269
0.25551	0.6406
0.25575	0.65934
0.25599	0.63436
0.25622	0.6531
0.25646	0.65101
0.2567	0.66559
0.25694	0.65101
0.25718	0.66975
0.25742	0.65726
0.25766	0.64269
0.25789	0.62187
0.25813	0.62811
0.25837	0.62187
0.25861	0.62603
0.25885	0.63436
0.25909	0.63228
0.25932	0.62603
0.25956	0.62811
0.2598	0.62811
0.26004	0.62603
0.26028	0.62187
0.26052	0.62811
0.26075	0.6177
0.26099	0.61978
0.26123	0.63228
0.26147	0.61354
0.26171	0.63228
0.26195	0.60937
0.26218	0.61354
0.26242	0.61562
0.26266	0.6177
0.2629	0.62811
0.26314	0.61978
0.26338	0.6177
0.26361	0.60521
0.26385	0.60105
0.26409	0.60729
0.26433	0.63019
0.26457	0.62395
0.2648	0.61354
0.26504	0.60937
0.26528	0.62187
0.26552	0.62187
0.26576	0.63436
0.266	0.62187
0.26623	0.62187
0.26647	0.61354
0.26671	0.61354
0.26695	0.59896
0.26719	0.61562
0.26743	0.64269
0.26766	0.62811
0.2679	0.64269
0.26814	0.6531
0.26838	0.64477
0.26862	0.65101
0.26886	0.66142
0.26909	0.65726
0.26933	0.64269
0.26957	0.65934
0.26981	0.66351
0.27005	0.66559
0.27029	0.66142
0.27052	0.67808
0.27076	0.66975
0.271	0.66767
0.27124	0.66142
0.27148	0.66351
0.27172	0.65934
0.27195	0.66351
0.27219	0.66559
0.27243	0.65101
0.27267	0.64685
0.27291	0.62811
0.27315	0.64477
0.27338	0.65101
0.27362	0.64477
0.27386	0.66142
0.2741	0.65101
0.27434	0.65518
0.27457	0.65726
0.27481	0.65934
0.27505	0.6531
0.27529	0.65934
0.27553	0.6531
0.27577	0.66559
0.276	0.66975
0.27624	0.6531
0.27648	0.65101
0.27672	0.6531
0.27696	0.65934
0.2772	0.6531
0.27743	0.63228
0.27767	0.63644
0.27791	0.61978
0.27815	0.62395
0.27839	0.61978
0.27863	0.60937
0.27886	0.61562
0.2791	0.60937
0.27934	0.60937
0.27958	0.62603
0.27982	0.60729
0.28006	0.60313
0.28029	0.60521
0.28053	0.60313
0.28077	0.60313
0.28101	0.60729
0.28125	0.61146
0.28149	0.60521
0.28172	0.59896
0.28196	0.5948
0.2822	0.61354
0.28244	0.61354
0.28268	0.6406
0.28292	0.64477
0.28316	0.63644
0.2834	0.6406
0.28363	0.64269
0.28387	0.62811
0.28411	0.63644
0.28435	0.64893
0.28459	0.62603
0.28483	0.62603
0.28506	0.63852
0.2853	0.63644
0.28554	0.62603
0.28578	0.63644
0.28602	0.63228
0.28626	0.63852
0.28649	0.63644
0.28673	0.65518
0.28697	0.6177
0.28721	0.63019
0.28745	0.64893
0.28769	0.63852
0.28792	0.6531
0.28816	0.65101
0.2884	0.64893
0.28864	0.65934
0.28888	0.66559
0.28912	0.66767
0.28935	0.67184
0.28959	0.66767
0.28983	0.68225
0.29007	0.68433
0.29031	0.67392
0.29055	0.67392
0.29079	0.6989
0.29103	0.68225
0.29126	0.68433
0.2915	0.68016
0.29174	0.69474
0.29198	0.68016
0.29222	0.67808
0.29246	0.66351
0.2927	0.66351
0.29293	0.6531
0.29317	0.65726
0.29341	0.65934
0.29365	0.6406
0.29389	0.64685
0.29413	0.65726
0.29436	0.65101
0.2946	0.65518
0.29484	0.66559
0.29508	0.64685
0.29532	0.65101
0.29556	0.65726
0.2958	0.6531
0.29603	0.6531
0.29627	0.64893
0.29651	0.63852
0.29675	0.64893
0.29699	0.66559
0.29723	0.65101
0.29746	0.63228
0.2977	0.63644
0.29794	0.63228
0.29818	0.62811
0.29842	0.62395
0.29865	0.60313
0.29889	0.62811
0.29913	0.62603
0.29937	0.63644
0.29961	0.58855
0.29985	0.60937
0.30009	0.61354
0.30033	0.60521
0.30057	0.60729
0.3008	0.62395
0.30104	0.61354
0.30128	0.60937
0.30152	0.61354
0.30176	0.60729
0.302	0.60105
0.30223	0.62603
0.30247	0.63228
0.30271	0.6177
0.30295	0.63228
0.30319	0.63019
0.30342	0.63436
0.30366	0.62395
0.3039	0.63019
0.30414	0.61562
0.30438	0.61978
0.30462	0.61978
0.30485	0.60521
0.30509	0.60729
0.30533	0.62603
0.30557	0.61354
0.30581	0.61146
0.30605	0.62395
0.30628	0.62811
0.30652	0.62395
0.30676	0.62187
0.307	0.59064
0.30724	0.63436
0.30748	0.62603
0.30772	0.65101
0.30796	0.6531
0.3082	0.65726
0.30843	0.65101
0.30867	0.64685
0.30891	0.64893
0.30915	0.63436
0.30939	0.6406
0.30962	0.64685
0.30986	0.6531
0.3101	0.65518
0.31034	0.64893
0.31058	0.65101
0.31082	0.64477
0.31105	0.65101
0.31129	0.66351
0.31153	0.66975
0.31177	0.65518
0.31201	0.66975
0.31225	0.65934
0.31249	0.64685
0.31272	0.64477
0.31296	0.65726
0.3132	0.65518
0.31344	0.64269
0.31368	0.64893
0.31392	0.64477
0.31415	0.63228
0.31439	0.63228
0.31463	0.63852
0.31487	0.65726
0.31511	0.64269
0.31535	0.65101
0.31558	0.64685
0.31582	0.63852
0.31606	0.63644
0.3163	0.65726
0.31654	0.63019
0.31678	0.6531
0.31701	0.66975
0.31725	0.61562
0.31749	0.60937
0.31773	0.61562
0.31797	0.63019
0.3182	0.6177
0.31844	0.60521
0.31868	0.61146
0.31892	0.60937
0.31916	0.61978
0.3194	0.60729
0.31963	0.60521
0.31987	0.61354
0.32011	0.61354
0.32035	0.60937
0.32059	0.60105
0.32083	0.60937
0.32106	0.59688
0.32131	0.59896
0.32155	0.60313
0.32178	0.58439
0.32203	0.58855
0.32227	0.56149
0.32251	0.6177
0.32275	0.61354
0.32299	0.62395
0.32323	0.6177
0.32347	0.61146
0.3237	0.61562
0.32394	0.61562
0.32418	0.6177
0.32442	0.61354
0.32466	0.59688
0.3249	0.60521
0.32513	0.61978
0.32537	0.6177
0.32561	0.58855
0.32585	0.5948
0.32609	0.60729
0.32633	0.60313
0.32657	0.6177
0.32681	0.60729
0.32705	0.59272
0.32729	0.62187
0.32753	0.62811
0.32777	0.64269
0.328	0.64893
0.32824	0.63436
0.32848	0.64477
0.32872	0.65726
0.32896	0.64685
0.32919	0.64477
0.32943	0.64685
0.32967	0.65934
0.32991	0.64269
0.33015	0.65101
0.33039	0.66559
0.33063	0.66142
0.33086	0.676
0.3311	0.66351
0.33134	0.65518
0.33158	0.67392
0.33182	0.65518
0.33206	0.66559
0.33229	0.66975
0.33253	0.66142
0.33277	0.65726
0.33301	0.64269
0.33325	0.63852
0.33349	0.62811
0.33372	0.62811
0.33396	0.62811
0.3342	0.64269
0.33444	0.6406
0.33468	0.65101
0.33492	0.63228
0.33515	0.64893
0.33539	0.64269
0.33563	0.66975
0.33587	0.6406
0.33611	0.66351
0.33635	0.6406
0.33658	0.63852
0.33682	0.68016
0.33706	0.6531
0.3373	0.62811
0.33754	0.6406
0.33778	0.60313
0.33802	0.62187
0.33825	0.61562
0.33849	0.60521
0.33873	0.61562
0.33897	0.61354
0.33921	0.61978
0.33944	0.62187
0.33968	0.62603
0.33992	0.5948
0.34016	0.6177
0.3404	0.60521
0.34064	0.60521
0.34088	0.58855
0.34112	0.61354
0.34136	0.61354
0.3416	0.60105
0.34184	0.60937
0.34208	0.60105
0.34231	0.59688
0.34255	0.59896
0.34279	0.63644
0.34303	0.61146
0.34327	0.62187
0.34351	0.61562
0.34374	0.6177
0.34398	0.62395
0.34422	0.62187
0.34446	0.62395
0.3447	0.61562
0.34494	0.61978
0.34517	0.60313
0.34541	0.61354
0.34565	0.60313
0.34589	0.60521
0.34613	0.61978
0.34636	0.60313
0.3466	0.61978
0.34684	0.5948
0.34708	0.63019
0.34732	0.62603
0.34756	0.6406
0.34779	0.64477
0.34803	0.63436
0.34827	0.65518
0.34851	0.66142
0.34875	0.65518
0.34899	0.65101
0.34922	0.64893
0.34946	0.64685
0.3497	0.63852
0.34994	0.66559
0.35018	0.64269
0.35042	0.64893
0.35065	0.6531
0.35089	0.65101
0.35113	0.64477
0.35137	0.65934
0.35161	0.66351
0.35185	0.64685
0.35208	0.65934
0.35232	0.65518
0.35256	0.64685
0.3528	0.62811
0.35304	0.62811
0.35328	0.62395
0.35351	0.63019
0.35375	0.63644
0.35399	0.64269
0.35423	0.65101
0.35447	0.64893
0.35471	0.6531
0.35494	0.63852
0.35518	0.64893
0.35542	0.64893
0.35566	0.64685
0.3559	0.64269
0.35614	0.63852
0.35637	0.63852
0.35661	0.62395
0.35685	0.65934
0.35709	0.63228
0.35733	0.60521
0.35757	0.62187
0.3578	0.5948
0.35805	0.61354
0.35828	0.5948
0.35853	0.61146
0.35877	0.60937
0.359	0.61146
0.35924	0.59896
0.35948	0.61354
0.35972	0.60937
0.35996	0.60521
0.3602	0.60105
0.36043	0.60105
0.36067	0.58231
0.36092	0.58855
0.36116	0.58439
0.3614	0.58855
0.36164	0.58647
0.36189	0.58439
0.36213	0.58855
0.36237	0.60521
0.36261	0.5948
0.36285	0.59896
0.36309	0.60105
0.36333	0.59272
0.36357	0.59896
0.36381	0.60521
0.36405	0.59896
0.36428	0.60937
0.36452	0.60313
0.36476	0.59272
0.365	0.62395
0.36524	0.61354
0.36548	0.61562
0.36572	0.60729
0.36596	0.60521
0.36619	0.61146
0.36643	0.60521
0.36667	0.60937
0.36691	0.58855
0.36715	0.61354
0.36739	0.62603
0.36763	0.61978
0.36787	0.61978
0.3681	0.63228
0.36834	0.6531
0.36858	0.6406
0.36882	0.63644
0.36906	0.63436
0.3693	0.62811
0.36953	0.63852
0.36977	0.64477
0.37001	0.66767
0.37025	0.65518
0.37049	0.66559
0.37073	0.66351
0.37096	0.64893
0.3712	0.66351
0.37144	0.65934
0.37168	0.66351
0.37192	0.66975
0.37216	0.68016
0.3724	0.66559
0.37263	0.64269
0.37287	0.63644
0.37311	0.64269
0.37335	0.64477
0.37359	0.64269
0.37383	0.63019
0.37406	0.63019
0.3743	0.63228
0.37454	0.6406
0.37478	0.63644
0.37502	0.63019
0.37526	0.63644
0.37549	0.6406
0.37573	0.64269
0.37597	0.6177
0.37621	0.6406
0.37645	0.63852
0.37669	0.63019
0.37692	0.63852
0.37716	0.63228
0.3774	0.62395
0.37764	0.6177
0.37788	0.61562
0.37811	0.60521
0.37835	0.60105
0.37859	0.59688
0.37883	0.60729
0.37907	0.61562
0.37931	0.60729
0.37954	0.61146
0.37978	0.62603
0.38002	0.61562
0.38026	0.61562
0.3805	0.62395
0.38074	0.62603
0.38097	0.60937
0.38121	0.63436
0.38145	0.60729
0.38169	0.59896
0.38193	0.59896
0.38216	0.61146
0.3824	0.61354
0.38264	0.61978
0.38288	0.62811
0.38312	0.6406
0.38336	0.62187
0.38359	0.60313
0.38383	0.6177
0.38407	0.63852
0.38431	0.63644
0.38455	0.63436
0.38478	0.62395
0.38502	0.60521
0.38526	0.62603
0.3855	0.61978
0.38574	0.62395
0.38598	0.61562
0.38621	0.60521
0.38645	0.60937
0.38669	0.61146
0.38693	0.58439
0.38717	0.6177
0.38741	0.6177
0.38765	0.63228
0.38789	0.63644
0.38813	0.63019
0.38836	0.6531
0.3886	0.63228
0.38884	0.6406
0.38908	0.64893
0.38932	0.66142
0.38956	0.66351
0.38979	0.6531
0.39003	0.63852
0.39027	0.64269
0.39051	0.66351
0.39075	0.65934
0.39099	0.64893
0.39122	0.64893
0.39146	0.66767
0.3917	0.66975
0.39194	0.66351
0.39218	0.67184
0.39242	0.66142
0.39265	0.65101
0.39289	0.64477
0.39313	0.6531
0.39337	0.63228
0.39361	0.64685
0.39385	0.6406
0.39408	0.65934
0.39432	0.63852
0.39456	0.64685
0.3948	0.64269
0.39504	0.64685
0.39528	0.63852
0.39551	0.64685
0.39575	0.6406
0.39599	0.6406
0.39623	0.63436
0.39647	0.6406
0.39671	0.6531
0.39694	0.66142
0.39718	0.62603
0.39742	0.6177
0.39766	0.61354
0.3979	0.63436
0.39814	0.6177
0.39837	0.60105
0.39861	0.61354
0.39885	0.60729
0.39909	0.60105
0.39933	0.62187
0.39957	0.60729
0.3998	0.60729
0.40004	0.60105
0.40028	0.5948
0.40052	0.60729
0.40076	0.62811
0.401	0.61146
0.40124	0.59896
0.40147	0.60105
0.40171	0.61146
0.40195	0.60937
0.40219	0.60105
0.40243	0.61146
0.40267	0.62603
0.4029	0.61562
0.40314	0.61978
0.40338	0.60521
0.40362	0.60729
0.40386	0.61354
0.40409	0.62187
0.40433	0.6177
0.40457	0.61146
0.40481	0.60521
0.40505	0.62187
0.40529	0.61562
0.40552	0.6177
0.40576	0.62187
0.406	0.63852
0.40624	0.61562
0.40648	0.63019
0.40672	0.6177
0.40695	0.59688
0.40719	0.63019
0.40743	0.65934
0.40767	0.66142
0.40791	0.63852
0.40814	0.67184
0.40838	0.66142
0.40862	0.66351
0.40886	0.67808
0.4091	0.66975
0.40934	0.65518
0.40957	0.65518
0.40981	0.65726
0.41005	0.64477
0.41029	0.66559
0.41053	0.68016
0.41077	0.65101
0.41101	0.66975
0.41124	0.65518
0.41148	0.67392
0.41172	0.68225
0.41196	0.67184
0.4122	0.65518
0.41244	0.64893
0.41267	0.62811
0.41291	0.63436
0.41315	0.6531
0.41339	0.6531
0.41363	0.64477
0.41387	0.63436
0.4141	0.64269
0.41434	0.65934
0.41458	0.64893
0.41482	0.66142
0.41506	0.64477
0.4153	0.6406
0.41553	0.64477
0.41577	0.6531
0.41601	0.64893
0.41625	0.6531
0.41649	0.63852
0.41673	0.65101
0.41696	0.68433
0.4172	0.65934
0.41744	0.64477
0.41768	0.62395
0.41792	0.63436
0.41816	0.63436
0.4184	0.61354
0.41863	0.65101
0.41887	0.6406
0.41911	0.6406
0.41935	0.62811
0.41959	0.62395
0.41983	0.6177
0.42006	0.6177
0.4203	0.62395
0.42054	0.62603
0.42078	0.60521
0.42102	0.62811
0.42126	0.60521
0.42149	0.59272
0.42174	0.59896
0.42197	0.5948
0.42222	0.61146
0.42246	0.62395
0.42269	0.63644
0.42293	0.63644
0.42317	0.63852
0.42341	0.63228
0.42365	0.63228
0.42388	0.63852
0.42412	0.61978
0.42436	0.62187
0.4246	0.63019
0.42484	0.62603
0.42508	0.63852
0.42531	0.62811
0.42555	0.62395
0.42579	0.62395
0.42603	0.61146
0.42627	0.62395
0.42651	0.62811
0.42674	0.63228
0.42698	0.63228
0.42722	0.63644
0.42746	0.65518
0.4277	0.65934
0.42794	0.65518
0.42817	0.65934
0.42841	0.66559
0.42865	0.66351
0.42889	0.65518
0.42913	0.66142
0.42937	0.66142
0.4296	0.676
0.42984	0.67184
0.43008	0.67808
0.43032	0.67808
0.43056	0.67392
0.4308	0.66767
0.43104	0.65934
0.43127	0.67392
0.43151	0.68641
0.43175	0.69266
0.43199	0.69682
0.43223	0.69474
0.43247	0.67808
0.43271	0.66142
0.43295	0.66351
0.43319	0.68641
0.43342	0.66767
0.43366	0.67184
0.4339	0.66559
0.43414	0.66975
0.43438	0.68225
0.43462	0.67808
0.43486	0.67392
0.43509	0.66351
0.43533	0.66351
0.43557	0.67184
0.43581	0.66559
0.43605	0.65726
0.43629	0.65934
0.43652	0.66142
0.43676	0.67184
0.437	0.65934
0.43724	0.63852
0.43748	0.63019
0.43772	0.61146
0.43795	0.62811
0.43819	0.63436
0.43843	0.60729
0.43867	0.62811
0.43891	0.62603
0.43915	0.62603
0.43938	0.62603
0.43962	0.62187
0.43986	0.62811
0.4401	0.61978
0.44034	0.62187
0.44058	0.63019
0.44081	0.60937
0.44105	0.62187
0.44129	0.60729
0.44153	0.59688
0.44177	0.59064
0.44201	0.60105
0.44225	0.61354
0.44249	0.62603
0.44272	0.64269
0.44296	0.63644
0.4432	0.6406
0.44344	0.61978
0.44368	0.6406
0.44392	0.63019
0.44415	0.62811
0.44439	0.62395
0.44463	0.61562
0.44487	0.61978
0.44511	0.61978
0.44535	0.62603
0.44558	0.60729
0.44582	0.6177
0.44606	0.61354
0.4463	0.62603
0.44654	0.63228
0.44678	0.60937
0.44701	0.64269
0.44725	0.65726
0.44749	0.64269
0.44773	0.66559
0.44797	0.67184
0.44821	0.66351
0.44844	0.67184
0.44868	0.67808
0.44892	0.67184
0.44916	0.676
0.4494	0.68641
0.44964	0.67392
0.44988	0.68433
0.45011	0.69474
0.45035	0.69266
0.45059	0.69266
0.45083	0.68641
0.45107	0.69057
0.45131	0.69057
0.45155	0.6989
0.45179	0.69682
0.45203	0.70307
0.45227	0.69474
0.45251	0.68433
0.45274	0.67184
0.45298	0.66975
0.45322	0.67808
0.45346	0.68433
0.4537	0.676
0.45394	0.67808
0.45418	0.68016
0.45442	0.67808
0.45466	0.68016
0.45489	0.69266
0.45513	0.68016
0.45537	0.67392
0.45561	0.676
0.45585	0.68016
0.45609	0.68016
0.45633	0.66351
0.45657	0.67392
0.45681	0.67392
0.45704	0.66351
0.45728	0.6531
0.45752	0.66767
0.45776	0.62811
0.458	0.63228
0.45824	0.63019
0.45847	0.64269
0.45871	0.63852
0.45895	0.63436
0.45919	0.63644
0.45943	0.63436
0.45967	0.6406
0.4599	0.61978
0.46014	0.62395
0.46038	0.62395
0.46062	0.62603
0.46086	0.63019
0.4611	0.62395
0.46133	0.62187
0.46157	0.60521
0.46181	0.6177
0.46205	0.63019
0.46229	0.65518
0.46253	0.63644
0.46276	0.6531
0.463	0.6406
0.46324	0.6406
0.46348	0.63852
0.46372	0.63019
0.46396	0.6406
0.46419	0.63019
0.46443	0.6177
0.46467	0.63228
0.46491	0.63228
0.46515	0.65101
0.46538	0.6531
0.46562	0.63644
0.46586	0.65726
0.4661	0.63852
0.46634	0.6406
0.46658	0.63852
0.46681	0.63228
0.46705	0.64269
0.46729	0.63852
0.46753	0.62811
0.46777	0.65101
0.46801	0.6531
0.46824	0.66351
0.46848	0.65934
0.46872	0.65934
0.46896	0.66559
0.4692	0.66559
0.46944	0.676
0.46968	0.67392
0.46991	0.66559
0.47015	0.65934
0.47039	0.68225
0.47063	0.676
0.47087	0.676
0.47111	0.68016
0.47135	0.676
0.47158	0.676
0.47182	0.66142
0.47206	0.66975
0.4723	0.67184
0.47254	0.65934
0.47278	0.66351
0.47302	0.6406
0.47325	0.63019
0.47349	0.65101
0.47373	0.64893
0.47397	0.65726
0.47421	0.65934
0.47445	0.66767
0.47468	0.6531
0.47492	0.63852
0.47516	0.6406
0.4754	0.63019
0.47564	0.64893
0.47588	0.65518
0.47611	0.66351
0.47635	0.64477
0.47659	0.6531
[truncated: 452,487+ more rows]
