# Supplementary material for: Computational design of ultra-robust strain sensors for soft robot perception and autonomy
Source: Nat Commun. 2024 Feb 22;15:1636. doi: 10.1038/s41467-024-45786-y (PMC10883982; doi:10.1038/s41467-024-45786-y)
Supplement: Supplementary file 14 — Source Data [file 41467_2024_45786_MOESM14_ESM.zip › Source data/Source Data Fig. 2.xlsx]

## Sheet: Figure 2c
ρ=300 μm cm-2
Tested curve		Modelled curve
Strain (%)	(R-R0)/R0 (%)	Strain (%)	(R-R0)/R0 (%)
0	0	0	0
5.55556	0	5.625	0.03393
11.1111	0	11.25	0.06704
16.6667	1	16.875	0.52433
22.2222	2	22.5	1.59741
27.7778	5.357	28.125	8.70555
33.3333	18.75	33.75	23.0916
38.8889	37.5	39.375	38.074
44.4444	56.25	45	55.3572
50	72.321	50.625	72.9799
55.5556	85.714	56.25	85.0349
61.1111	96.429	61.875	93.4126
66.6667	101.786	67.5	101.414
72.2222	104.464	73.125	106.695
77.7778	109.821	78.75	111.245
83.3333	112.5	84.375	115.307
88.8889	113.839	90	115.75
94.4444	115.179	95.625	116.195
100	116.518	101.25	116.131

## Sheet: Figure 2d
ρ=600 μm cm-2				ρ=1200 μm cm-2
Tested curve		Modelled curve		Tested curve		Modelled curve
Strain (%)	(R-R0)/R0 (%)	Strain (%)	(R-R0)/R0 (%)	Strain (%)	(R-R0)/R0 (%)	Strain (%)	(R-R0)/R0 (%)
0	0	0	0	0	0	0	0
5.55556	0	10	0.05164	4.89278	5.615	10	0.05811
11.1111	0	20	13.66	9.34427	27.915	20	236.444
16.6667	0	30	56.963	11.5673	52.388	30	551.857
22.2222	20.677	40	131.338	16.0188	128.525	40	914.08
27.7778	95.113	45	214.258	20.4703	252.711	50	1298.73
33.3333	140.602	50	300.887	24.9162	421.168	60	1703.08
38.8889	223.308	60	375.572	29.3622	616.749	70	1883.2
44.4444	285.338	70	420.468	33.8137	832.938	80	1991.8
50	318.421	80	434.575	38.2597	1030.9	90	2074.8
55.5556	347.368	90	440.81	40.4882	1108.97	100	2120
61.1111	363.91	100	442.5	44.9342	1253.77
66.6667	384.586			49.3856	1380.8
72.2222	392.857			53.8316	1547.3
77.7778	405.263			56.0546	1620.59
83.3333	413.534			60.5061	1776.26
88.8889	421.805			67.1806	1917.2
94.4444	434.211			72.2222	1980
100	442.481			77.7778	2016.67
				83.3333	2053.33
				88.8889	2080.83
				94.4444	2100
				100	2120

## Sheet: Figure 2f
ϕ=25%		ϕ=40%		ϕ=55%
Strain (%)	Stress (MPa)	Strain (%)	Stress (MPa)	Strain (%)	Stress (MPa)
0	0	0	0	0	0.11979
1.595	0.08654	0	0.04167	0.17668	0.14063
3.48	0.39263	0	0	0.75088	0.14063
5.365	1.07853	0.13251	0.16146	1.41343	0.19792
7.395	2.03526	0.66254	-0.07813	1.98763	0.21875
9.425	2.99199	1.32509	0.11979	2.51767	0.25781
11.31	3.82532	1.94346	-0.04167	3.09187	0.29948
13.05	4.60897	2.51767	0.04167	3.71025	0.27865
14.935	5.35737	3.0477	0.11979	4.32862	0.33854
16.965	6.06891	3.62191	0.19792	4.947	0.3776
19.14	6.69391	4.24028	0.28125	5.5212	0.39844
21.025	7.24519	4.85866	0.39583	6.05124	0.4375
22.765	7.69872	5.47703	0.47917	6.66961	0.45833
24.65	8.09135	6.00707	0.67708	7.28799	0.51823
26.68	8.39744	6.58127	0.79688	7.86219	0.55729
28.71	8.41026	7.19965	0.95833	8.4364	0.57813
30.595	8.23878	7.86219	1.03646	9.0106	0.61719
32.48	7.80929	8.39223	1.15625	9.58481	0.63802
34.22	5.78686	8.92226	1.3125	10.2474	0.67708
36.25	0.96795	9.54064	1.43229	10.8216	0.71615
38.425	0.35577	10.159	1.55208	11.3958	0.75781
40.31	0.18429	10.7774	1.67188	11.97	0.79688
42.05	0	11.3516	1.67188	12.5442	0.79688
		11.8816	1.875	13.1625	0.85677
		12.5	1.95313	13.7809	0.8776
		13.1184	2.03125	14.311	0.91667
		13.7368	2.15104	14.8852	0.95573
		14.311	2.22917	15.5035	0.95573
		14.841	2.34896	16.1219	1.01563
		15.4594	2.46875	16.7403	1.03646
		16.0777	2.55208	17.2703	1.05469
		16.6961	2.63021	17.8445	1.09635
		17.2703	2.67188	18.4629	1.09635
		17.8004	2.82813	19.0813	1.15625
		18.4187	2.90625	19.6555	1.19531
		19.0371	3.02604	20.2297	1.21615
		19.6555	3.06771	20.7597	1.25521
		20.1855	3.14583	21.3781	1.23438
		20.7597	3.26563	21.9965	1.29427
		21.3339	3.34896	22.6148	1.33594
		21.9523	3.46875	23.1449	1.35417
		22.5707	3.54688	23.7191	1.375
		23.1449	3.58333	24.3375	1.39323
		23.7191	3.70313	24.9558	1.4349
		24.2933	3.82292	25.53	1.47396
		24.9117	3.86458	26.1042	1.49479
		25.53	3.98438	26.6785	1.53385
		26.1042	3.98438	27.2526	1.53385
		26.6343	4.18229	27.871	1.57292
		27.2526	4.22396	28.4894	1.59375
		27.871	4.30208	29.0194	1.63281
		28.4894	4.34375	29.5936	1.65365
		29.0636	4.42188	30.212	1.67448
		29.5936	4.54167	30.8304	1.69271
		30.212	4.61979	31.4046	1.73438
		30.8304	4.73958	31.9788	1.7526
		31.4488	4.78125	32.553	1.79167
		32.023	4.85938	33.1272	1.79167
		32.553	5.02083	33.7897	1.85156
		33.1272	5.09896	34.364	1.8724
		33.7897	5.26042	34.9382	1.91146
		34.364	5.33854	35.5124	1.91146
		34.9382	5.38021	36.0866	1.93229
		35.5124	5.53646	36.7049	1.99219
		36.0866	5.65625	37.3233	2.01302
		36.7049	5.77604	37.8534	2.05208
		37.3233	5.81771	38.4276	2.07292
		37.8534	5.9375	39.0459	2.07292
		38.4276	6.01563	39.6643	2.09115
		39.0459	6.17708	40.2385	2.17188
		39.6643	6.29688	40.8127	2.1901
		40.2827	6.375	41.3869	2.21094
		40.8127	6.45313	42.0053	2.21094
		41.3869	6.61458	42.6237	2.27083
		41.9611	6.73438	43.1979	2.29167
		42.6237	6.85417	43.7279	2.33073
		43.1979	6.93229	44.3021	2.36979
		43.7721	7.09375	44.9205	2.36979
		44.3463	7.25	45.5389	2.41146
		44.9205	7.36979	46.1572	2.42969
		45.5389	7.53125	46.6873	2.48958
		46.1572	7.65104	47.2615	2.48958
		46.7315	7.80729	47.8799	2.53125
		47.2615	7.96875	48.4982	2.54948
		47.8799	8.13021	49.0724	2.60938
		48.4982	8.28646	49.6025	2.63021
		49.0724	8.44792	50.2208	2.66927
		49.6466	8.60417	50.7951	2.66927
		50.2208	8.80729	51.4576	2.72917
		50.7951	9.00521	52.0318	2.76823
		51.4134	9.16146	52.5618	2.78906
		52.0318	9.32292	53.136	2.82813
		52.5618	9.40104	53.7986	2.82813
		53.1802	9.36458	54.417	2.90885
		53.7544	8.20833	54.9912	2.92969
		54.3728	4.0625	55.5212	2.96875
		54.9912	2.34896	56.0954	3.00781
		55.5212	1.63542	56.7138	3.04688
		56.0954	1.27604	57.3322	3.08854
		56.6696	0.55729	57.9064	3.1276
		57.288	0.04167	58.4806	3.16667
		57.9064	0	59.0548	3.1875
		58.4806	0	59.6731	3.20833
		59.0548	0.04167	60.2915	3.28646
		59.629	0.04167	60.8657	3.30729
		60.2915	0.04167	61.3958	3.34635
		60.8657	0	62.0141	3.36719
		61.3958	0.04167	62.6325	3.38542
		61.97	0.07813	63.2509	3.46615
		62.5883	0.04167	63.8251	3.50521
		63.2067	0	64.3551	3.54688
		63.8251	0	64.9735	3.58594
		64.3551	0	65.5919	3.60677
		64.9293	0.07813	66.2103	3.6849
		65.5035	0.04167	66.7403	3.72656
		66.1661	0.04167	67.3145	3.78385
		66.7403	-0.04167	67.9329	3.80469
		67.3145	0.04167	68.5071	3.86458
		67.8445	0.04167	69.1696	3.92448
		68.4629	0.04167	69.7438	3.96354
		69.0813	0.04167	70.2738	4.04427
		69.6997	0	70.8481	4.0651
		70.2297	0	71.4664	4.125
		70.8039	0.04167	72.0848	4.18229
		71.4223	0.04167	72.659	4.24219
		72.0406	0.04167	73.2332	4.32292
		72.659	0	73.8074	4.36198
		73.189	0.04167	74.4258	4.42188
		73.7632	0.07813	75.0442	4.48177
		74.3375	0.04167	75.6184	4.54167
		74.9558	0.04167	76.1484	4.58073
		75.5742	0	76.7668	4.66146
		76.1484	0	77.3852	4.70052
		76.6784	0.07813	78.0035	4.80208
		77.2968	0.04167	78.5777	4.86198
		77.9152	0.04167	79.1078	4.9401
		78.5336	0	79.7262	5
		79.0636	0	80.3003	5.08073
		79.6378	0.07813	80.9629	5.15885
				81.5371	5.23958
				82.0671	5.33854
				82.6855	5.39844
				83.2597	5.4974
				83.9223	5.59896
				84.4523	5.67708
				85.0265	5.77604
				85.6007	5.85677
				86.2191	5.97656
				86.8375	6.05729
				87.4117	6.17448
				87.9859	6.27604
				88.5601	6.375
				89.1784	6.49479
				89.7968	6.63281
				90.371	6.7526
				90.9011	6.89323
				91.5194	7.03125
				92.1378	7.15104
				92.7562	7.3125
				93.3304	7.45052
				93.8604	7.59115
				94.4788	7.72917
				95.0972	7.86979
				95.7155	8.06771
				96.2456	8.22656
				96.8198	8.40625
				97.394	8.58594
				98.0124	8.78646
				98.6307	8.82552
				99.2049	9.08333
				99.7792	9.36198
				100.353	9.6224
				100.972	9.84115
				101.59	10.0807
				102.164	10.2787
				102.739	9.14323
				103.313	8.96354
				103.931	7.01302
				104.549	6.67448
				105.124	6.91406
				105.654	3.66667
				106.272	3.38542
				106.89	2.66927
				107.509	1.09635
				108.039	0.41927
				108.613	0.02083
				109.187	0
				109.806	0
				110.424	0
				110.998	0.02083
				111.572	0.02083
				112.147	-0.02083
				112.765	0
				113.383	0.02083
				113.913	0.02083
				114.488	0
				115.062	0
				115.68	0
				116.299	0
				116.829	0
				117.447	0.03906
				118.021	0
				118.64	0
				119.258	0.02083
				119.788	0
				120.362	0.02083
				120.936	-0.02083
				121.555	0
				122.173	0.02083
				122.747	0.02083
				123.322	0.02083
				123.896	0
				124.514	0
				125.133	0.02083
				125.663	0
				126.237	0.02083
				126.855	-0.02083
				127.429	0
				128.092	0
				128.622	0.02083
				129.196	0.02083
				129.77	0
				130.389	0
				131.007	0
				131.537	0.02083
				132.111	0
				132.73	0
				133.348	0
				133.966	0.02083
				134.496	0.02083
				135.071	0.02083
				135.689	-0.02083
				136.307	0
				136.926	0.02083
				137.456	0
				138.03	0.02083
				138.604	-0.02083
				139.223	0.02083
				139.841	0
				140.415	0.02083
				140.989	0.02083
				141.564	0
				142.182	-0.02083
				142.8	0.02083
				143.33	0
				143.905	0
				144.523	0
				145.141	-0.02083
				145.76	0.02083
				146.334	0.02083
				146.864	0
				147.482	0
				148.101	0
				148.719	0
				149.249	0.02083
				149.823	0
				150.442	-0.02083
				151.06	0
				151.634	0
				152.208	0.02083
				152.783	0.02083
				153.401	-0.02083
				154.019	0.02083
				154.594	0
				155.168	0.02083
				155.742	0
				156.316	-0.02083
				156.935	0.02083
				157.553	0
				158.127	0.02083
				158.701	0
				159.276	0
				159.894	-0.02083
				160.512	0.02083
				161.042	0
				161.617	0
				162.235	0
				162.853	0
				163.472	0.02083
				164.046	0.02083
				164.576	0.02083
				165.194	-0.02083
				165.813	0.02083
				166.431	0.02083
				166.961	0.02083
				167.535	0.02083
				168.11	-0.02083
				168.728	0.02083
				169.346	0
				169.92	0.02083
				170.495	0.02083
				171.069	-0.02083
				171.687	0.02083
				172.306	0
				172.836	0.02083
				173.41	0.02083
				174.028	-0.02083
				174.647	0
				175.221	0
				175.795	0.02083
				176.369	0
				176.943	0
				177.606	0
				178.18	0.02083
				178.71	0
				179.284	0.02083
				179.903	-0.02083
				180.521	0
				181.14	0
				181.67	0.02083
				182.244	0
				182.862	0
				183.481	-0.02083
				184.099	0.02083
				184.629	0
				185.203	0.02083
				185.822	0
				186.44	0.02083
				187.014	0
				187.588	0.02083
				188.163	0.02083
				188.737	0
				189.355	0
				189.974	0.02083
				190.504	0
				191.078	0.02083
				191.696	0
				192.314	0.02083
				192.889	0
				193.463	0.02083
				194.037	0
				194.611	0
				195.274	0.02083
				195.848	0.02083
				196.378	0
				196.996	0.02083
				197.571	-0.02083
				198.189	0.02083
				198.807	0.02083
				199.337	0
				199.912	0.02083
				200.53	0
				201.148	0.02083
				201.723	0.02083
				202.253	0
				202.871	0.02083
				203.445	-0.02083
				204.064	0.02083
				204.638	0.02083
				205.212	0.02083
				205.786	0
				206.405	-0.02083
				207.023	0.02083
				207.597	0.02083
				208.127	0
				208.746	0
				209.32	-0.02083
				209.938	0
				210.512	0
				211.087	0.02083
				211.661	0
				212.279	-0.02083
				212.898	0.02083
				213.472	0.02083
				214.002	0
				214.62	0
				215.239	-0.02083
				215.813	0.02083
				216.431	0
				216.961	0.02083
				217.535	0
				218.154	-0.02083
				218.772	0.02083
				219.39	0
				219.92	0
				220.495	0
				221.069	-0.02083
				221.731	0.02083
				222.306	0
				222.88	0.02083
				223.454	0
				224.072	-0.02083
				224.691	0
				225.265	0
				225.795	0.02083
				226.369	0
				226.988	0
				227.606	0
				228.18	0.02083
				228.754	0
				229.329	0.02083
				229.947	-0.02083
				230.565	0.02083
				231.14	0
				231.714	0
				232.288	0
				232.862	-0.02083
				233.525	0.02083
				234.099	0
				234.673	0
				235.247	0.02083
				235.822	-0.02083
				236.484	0.02083
				237.014	0.02083
				237.588	0
				238.163	0
				238.781	0
				239.399	0
				240.018	0
				240.548	0
				241.122	0
				241.74	0
				242.359	0
				242.933	0
				243.507	0
				244.081	0
				244.7	0
				245.318	0

## Sheet: Figure 2g
ϕ=25%				ϕ=40%				ϕ=55%
Tested curve		Modelled curve		Tested curve		Modelled curve		Tested curve		Modelled curve
Strain (%)	(R-R0)/R0 (%)	Strain (%)	(R-R0)/R0 (%)	Strain (%)	(R-R0)/R0 (%)	Strain (%)	(R-R0)/R0 (%)	Strain (%)	(R-R0)/R0 (%)	Strain (%)	(R-R0)/R0 (%)
0	0	0	0	0	0	0	0	0	0	0	0
5	52.817	5	0.03704	4.89278	5.615	10	0.05811	10	20	10	0.06623
10	316.901	10	209.743	9.34427	27.915	20	236.444	20	120	20	0.13289
15	669.014	15	576.991	11.5673	52.388	30	551.857	30	370	30	255.99
20	933.099	20	826.956	16.0188	128.525	40	914.08	40	700	40	485.87
25	1197.18	25	1094.28	20.4703	252.711	50	1298.73	50	950	50	758.675
30	1390.85	30	1372.04	24.9162	421.168	60	1703.08	60	1170	60	1038.59
35	1549.3	35	1645.28	29.3622	616.749	70	1883.2	70	1370	70	1331.32
40	1725.35	40	1803.08	33.8137	832.938	80	1991.8	80	1630	80	1632.83
45	1830.99	45	1903.22	38.2597	1030.9	90	2074.8	90	1750	90	1868.62
50	1901.41	50	1979.47	40.4882	1108.97	100	2120	100	1850	100	1986.21
55	1936.62	55	2047.07	44.9342	1253.77			110	1950	110	2061.5
60	1971.83	60	2093.63	49.3856	1380.8			120	2020	120	2094.7
65	2007.04	65	2127	53.8316	1547.3			130	2070	130	2130.82
				56.0546	1620.59			140	2090	140	2137.76
				60.5061	1776.26			150	2110	150	2142
				67.1806	1917.2
				72.2222	1980
				77.7778	2016.67
				83.3333	2053.33
				88.8889	2080.83
				94.4444	2100
				100	2120
