# Supplementary material for: Computational design of ultra-robust strain sensors for soft robot perception and autonomy
Source: Nat Commun. 2024 Feb 22;15:1636. doi: 10.1038/s41467-024-45786-y (PMC10883982; doi:10.1038/s41467-024-45786-y)
Supplement: Supplementary file 14 — Source Data [file 41467_2024_45786_MOESM14_ESM.zip › Source data/Source Data Fig. 1.xlsx]

## Sheet: Figure 1e
Strain (%)	(R-R0)/R0 (%)
	Trial 1	Trial 2	Trial 3
0	0	0	0
5.55556	0	0	0
11.1111	0	0	0
16.6667	1	1	1
22.2222	2	2	2
27.7778	5.357	4.891	9.375
33.3333	18.75	19.565	21.875
38.8889	37.5	39.13	37.5
44.4444	56.25	61.141	56.25
50	72.321	80.707	75
55.5556	85.714	90.489	87.5
61.1111	96.429	97.826	96.875
66.6667	101.786	102.717	103.125
72.2222	104.464	105.163	106.25
77.7778	109.821	107.609	110.938
83.3333	112.5	110.054	112.5
88.8889	113.839	112.5	114.063
94.4444	115.179	114.946	115.625
100	116.518	117.391	117.188

## Sheet: Figure 1g
ρ=300 μm cm-2			ρ=600 μm cm-2			ρ=1200 μm cm-2
Strain (%)	(R-R0)/R0 (%)	Errar bar	Strain (%)	(R-R0)/R0 (%)	Errar bar	Strain (%)	(R-R0)/R0 (%)	Errar bar
0	0	0	0	0	0	0	0	0
5.55556	0	0	5.55556	0	5.27973	4.89278	5.615	5.035
11.1111	0	0	11.1111	0	12.068	9.34427	27.915	6.428
16.6667	1	0	16.6667	0	13.2117	11.5673	52.388	15.2171
22.2222	2	0	22.2222	20.677	5.57639	16.0188	128.525	11.2385
27.7778	5.357	2.46535	27.7778	95.113	12.07	20.4703	252.711	16.2
33.3333	18.75	1.62101	33.3333	140.602	22.0782	24.9162	421.168	36.0356
38.8889	37.5	0.94108	38.8889	223.308	21.2965	29.3622	616.749	63.9833
44.4444	56.25	2.82382	44.4444	285.338	15.7107	33.8137	832.938	47.0518
50	72.321	4.28314	50	318.421	8.44315	38.2597	1030.9	29.0652
55.5556	85.714	2.41262	55.5556	347.368	6.44716	40.4882	1108.97	20.2
61.1111	96.429	0.71355	61.1111	363.91	6.20949	44.9342	1253.77	19.3875
66.6667	101.786	0.68631	66.6667	384.586	6.75713	49.3856	1380.8	23.2455
72.2222	104.464	0.9	72.2222	392.857	9.81132	53.8316	1547.3	18.4
77.7778	109.821	1.69425	77.7778	405.263	13.0506	56.0546	1620.59	13.5469
83.3333	112.5	1.4122	83.3333	413.534	13.2246	60.5061	1776.26	12.8269
88.8889	113.839	0.84519	88.8889	421.805	12	67.1806	1917.2	27.5749
94.4444	115.179	0.34502	94.4444	434.211	12.4	72.2222	1980	28.1159
100	116.518	0.45684	100	442.481	13	77.7778	2016.67	11.2839
						83.3333	2053.33	10.9399
						88.8889	2080.83	16.5778
						94.4444	2100	11.6687
						100	2120	12.1425

## Sheet: Figure 1i
ϕ=25%		ϕ=40%		ϕ=55%
Strain (%)	(R-R0)/R0 (%)	Strain (%)	(R-R0)/R0 (%)	Strain (%)	(R-R0)/R0 (%)
0	0	0	0	0	0
5	52.817	4.89278	5.615	10	20
10	316.901	9.34427	27.915	20	120
15	669.014	11.5673	52.388	30	370
20	933.099	16.0188	128.525	40	700
25	1197.18	20.4703	252.711	50	950
30	1390.85	24.9162	421.168	60	1170
35	1549.3	29.3622	616.749	70	1370
40	1725.35	33.8137	832.938	80	1630
45	1830.99	38.2597	1030.9	90	1750
50	1901.41	40.4882	1108.97	100	1850
55	1936.62	44.9342	1253.77	110	1950
60	1971.83	49.3856	1380.8	120	2020
65	2007.04	53.8316	1547.3	130	2070
		56.0546	1620.59	140	2090
		60.5061	1776.26	150	2110
		67.1806	1917.2
		72.2222	1980
		77.7778	2016.67
		83.3333	2053.33
		88.8889	2080.83
		94.4444	2100
		100	2120
