# Supplementary material for: Computational design of ultra-robust strain sensors for soft robot perception and autonomy
Source: Nat Commun. 2024 Feb 22;15:1636. doi: 10.1038/s41467-024-45786-y (PMC10883982; doi:10.1038/s41467-024-45786-y)
Supplement: Supplementary file 14 — Source Data [file 41467_2024_45786_MOESM14_ESM.zip › Source data/Source Data Fig. 6.xlsx]

## Sheet: Figure 6d
Time	Before smooth	After smooth
0	-20.0484	-20.0484
0.05	-20.0538	-20.0535
0.1	-20.0583	-20.0568
0.15	-20.0623	-20.0571
0.2	-20.0613	-20.0562
0.25	-20.0599	-20.0573
0.3	-20.0557	-20.053
0.35	-20.0528	-19.7449
0.4	-20.0536	-17.4754
0.45	-20.058	-12.6391
0.5	-20.0663	-6.3928
0.55	-20.0758	-0.62235
0.6	-19.9835	3.79018
0.65	-19.1523	7.38107
0.7	-16.3322	10.5744
0.75	-6.82847	12.991
0.8	5.92116	14.3924
0.85	19.2759	14.9864
0.9	37.662	15.0801
0.95	50.2548	14.9074
1	55.6399	14.6434
1.05	59.7555	14.3341
1.1	60.1793	14.0179
1.15	54.9791	13.7304
1.2	54.0895	13.4166
1.25	52.4034	13.0447
1.3	52.1309	12.8268
1.35	53.651	13.0136
1.4	53.7173	13.9409
1.45	50.3185	15.2383
1.5	45.7451	16.3966
1.55	39.8691	17.3232
1.6	32.3607	18.1652
1.65	26.9412	18.9644
1.7	22.632	19.732
1.75	18.5913	20.5416
1.8	14.8493	21.2928
1.85	12.4539	21.7868
1.9	10.9687	21.9582
1.95	9.93039	21.948
2	9.06242	21.8251
2.05	8.31741	21.6495
2.1	7.66891	21.4403
2.15	7.11225	21.2211
2.2	7.32649	21.0109
2.25	7.45886	20.7691
2.3	7.06587	20.478
2.35	6.49985	20.2618
2.4	5.58193	20.2461
2.45	4.11786	20.6287
2.5	3.75042	21.2366
2.55	5.19223	21.9506
2.6	9.35027	22.6389
2.65	14.4517	23.3251
2.7	21.4759	24.0107
2.75	34.7041	24.6987
2.8	44.1755	25.383
2.85	50.159	26.0633
2.9	54.2691	26.743
2.95	53.5047	27.4226
3	47.6281	28.1177
3.05	46.3167	28.83
3.1	44.8568	29.5475
3.15	44.6493	30.2505
3.2	44.7275	30.9147
3.25	44.8271	31.4931
3.3	45.046	31.9215
3.35	45.3123	32.1674
3.4	45.5798	32.2372
3.45	47.2789	32.086
3.5	49.6679	31.7787
3.55	49.177	31.3963
3.6	46.7468	30.9574
3.65	42.9739	30.5019
3.7	36.6575	30.0874
3.75	30.4887	29.6727
3.8	26.2852	29.2656
3.85	23.0464	28.8545
3.9	20.064	28.4331
3.95	17.7451	28.0168
4	16.1983	27.6324
4.05	15.0428	27.2876
4.1	14.03	26.9874
4.15	13.1537	26.7426
4.2	12.3648	26.5389
4.25	11.7244	26.3762
4.3	12.0855	26.2642
4.35	12.1603	26.2207
4.4	11.5717	26.2662
4.45	10.7323	26.485
4.5	9.28738	26.8487
4.55	7.4229	27.3255
4.6	7.04366	27.8887
4.65	8.59732	28.4705
4.7	11.8211	28.9842
4.75	16.0808	29.4869
4.8	22.9146	29.9562
4.85	35.5621	30.4161
4.9	42.8113	30.8749
4.95	49.3099	31.3397
5	53.3459	31.8172
5.05	52.0602	32.2972
5.1	49.4698	32.7641
5.15	49.2468	33.2089
5.2	49.1859	33.6213
5.25	49.4215	33.9527
5.3	49.061	34.1211
5.35	48.6525	34.1449
5.4	48.595	34.0381
5.45	48.5852	33.8254
5.5	50.1496	33.5775
5.55	51.8748	33.3538
5.6	52.3938	33.1156
5.65	51.0194	32.8694
5.7	47.9248	32.6112
5.75	42.0908	32.3404
5.8	36.4368	32.0588
5.85	30.7623	31.7665
5.9	26.3213	31.464
5.95	22.3898	31.1527
6	19.2182	30.8244
6.05	17.0191	30.4702
6.1	15.4231	30.1147
6.15	14.1726	29.7757
6.2	13.1219	29.4627
6.25	12.199	29.1997
6.3	11.2876	28.9949
6.35	10.6082	28.8438
6.4	11.0893	28.7438
6.45	11.6717	28.7054
6.5	11.5028	28.7483
6.55	10.9122	28.9303
6.6	9.54995	29.2432
6.65	7.64214	29.6496
6.7	6.36881	30.1246
6.75	6.19903	30.6166
6.8	7.27804	31.0389
6.85	10.4509	31.4404
6.9	17.0463	31.8167
6.95	33.0738	32.1897
7	46.6582	32.5664
7.05	57.218	32.9549
7.1	65.2054	33.361
7.15	66.4319	33.7704
7.2	58.9973	34.1651
7.25	58.0968	34.5461
7.3	54.8583	34.912
7.35	53.5122	35.2083
7.4	52.8384	35.3564
7.45	52.5337	35.3896
7.5	52.3423	35.2837
7.55	52.2283	35.0683
7.6	52.3494	34.822
7.65	54.2781	34.5697
7.7	56.1027	34.2967
7.75	54.9441	34.0077
7.8	51.7123	33.7049
7.85	46.5795	33.3961
7.9	39.3775	33.0821
7.95	32.784	32.7602
8	28.4712	32.4307
8.05	25.0285	32.0794
8.1	22.2577	31.7116
8.15	19.9969	31.3368
8.2	18.5624	30.971
8.25	17.3816	30.63
8.3	16.3908	30.3374
8.35	15.521	30.0893
8.4	14.7602	29.8958
8.45	14.1378	29.7496
8.5	14.1218	29.6542
8.55	13.8907	29.6196
8.6	13.2752	29.664
8.65	12.5002	29.8649
8.7	11.3666	30.1961
8.75	10.0897	30.6277
8.8	9.80612	31.1287
8.85	11.0227	31.6411
8.9	12.9491	32.0875
8.95	16.1853	32.5179
9	22.0803	32.918
9.05	34.5738	33.311
9.1	46.6523	33.7053
9.15	55.0746	34.1113
9.2	61.1307	34.5359
9.25	62.0577	34.9738
9.3	54.3696	35.4146
9.35	52.6388	35.8647
9.4	50.1708	36.3064
9.45	49.2401	36.675
9.5	48.781	36.8579
9.55	48.5242	36.8588
9.6	48.4428	36.681
9.65	48.3873	36.3634
9.7	48.4606	35.9924
9.75	50.3112	35.6615
9.8	53.0335	35.3149
9.85	52.8412	34.9793
9.9	50.5215	34.6422
9.95	46.1585	34.3003
10	38.6122	33.9523
10.05	31.5912	33.5981
10.1	27.184	33.2372
10.15	23.9894	32.8681
10.2	21.6775	32.4809
10.25	19.996	32.0724
10.3	18.8409	31.6696
10.35	17.8691	31.2926
10.4	16.9398	30.9555
10.45	16.0775	30.6784
10.5	15.3123	30.4667
10.55	14.6629	30.3075
10.6	14.7301	30.1986
10.65	14.5365	30.1524
10.7	14.0734	30.1915
10.75	13.49	30.3885
10.8	12.5305	30.7062
10.85	11.3849	31.1122
10.9	11.2208	31.5868
10.95	11.5515	32.0736
11	12.759	32.4935
11.05	15.717	32.9012
11.1	21.5095	33.2865
11.15	35.7063	33.669
11.2	47.633	34.0541
11.25	56.7053	34.4482
11.3	62.8024	34.854
11.35	63.0392	35.2625
11.4	55.6926	35.6601
11.45	54.5592	36.0574
11.5	52.0869	36.4457
11.55	51.1964	36.7672
11.6	50.733	36.9368
11.65	50.5562	36.9423
11.7	50.5316	36.7946
11.75	50.5961	36.5246
11.8	50.7141	36.2052
11.85	52.7434	35.9293
11.9	55.0575	35.6422
11.95	54.2774	35.3557
12	51.5438	35.0633
12.05	46.75	34.7637
12.1	39.2611	34.4565
12.15	33.1278	34.141
12.2	28.9612	33.8182
12.25	25.572	33.489
12.3	23.0993	33.1404
12.35	20.9567	32.7612
12.4	19.4629	32.3785
12.45	18.3114	32.0128
12.5	17.3876	31.6791
12.55	16.5689	31.4112
12.6	15.7753	31.214
12.65	15.0737	31.0716
12.7	15.1664	30.9774
12.75	14.8399	30.9395
12.8	14.2667	30.9778
12.85	13.6395	31.1689
12.9	12.5231	31.4824
12.95	11.3917	31.8995
13	11.4041	32.3952
13.05	12.3953	32.9042
13.1	14.0286	33.3525
13.15	17.5924	33.7905
13.2	23.9404	34.1986
13.25	38.4624	34.597
13.3	49.4724	34.9913
13.35	57.3924	35.3903
13.4	63.4525	35.7995
13.45	63.9331	36.2094
13.5	56.5496	36.6182
13.55	55.2939	37.0381
13.6	52.8081	37.4448
13.65	51.909	37.779
13.7	51.3942	37.942
13.75	51.1735	37.9357
13.8	51.0755	37.7707
13.85	51.064	37.4873
13.9	51.1737	37.1644
13.95	53.0837	36.8815
14	55.3987	36.5796
14.05	54.5554	36.2798
14.1	51.7002	35.9743
14.15	47.2114	35.6617
14.2	40.1555	35.3422
14.25	33.8632	35.0147
14.3	29.7937	34.6786
14.35	26.5062	34.3338
14.4	23.6444	33.968
14.45	21.2267	33.5743
14.5	19.7165	33.1815
14.55	18.5179	32.809
14.6	17.4935	32.4735
14.65	16.5817	32.201
14.7	15.7861	31.9903
14.75	15.2044	31.8357
14.8	15.1029	31.7353
14.85	14.7314	31.6967
14.9	14.1987	31.7449
14.95	13.5766	31.9613
15	12.4553	32.2854
15.05	11.5565	32.7083
15.1	11.6788	33.1955
15.15	12.797	33.6752
15.2	14.4749	34.1015
15.25	17.8544	34.5149
15.3	23.8576	34.9065
15.35	38.1469	35.2941
15.4	49.5283	35.681
15.45	59.0712	36.0755
15.5	66.1423	36.4798
15.55	66.7214	36.8826
15.6	59.9429	37.2779
15.65	58.9697	37.6813
15.7	55.7513	38.0662
15.75	54.3097	38.3716
15.8	53.3114	38.5044
15.85	52.8386	38.4753
15.9	52.7068	38.2974
15.95	52.6228	38.0063
16	52.8382	37.6745
16.05	55.1731	37.3866
16.1	56.7904	37.0872
16.15	55.267	36.792
16.2	52.1722	36.4919
16.25	46.9877	36.186
16.3	40.0505	35.8723
16.35	34.1731	35.5505
16.4	30.4304	35.2202
16.45	27.1148	34.8812
16.5	24.0673	34.5221
16.55	21.8054	34.1351
16.6	20.3463	33.7499
16.65	19.1603	33.3854
16.7	18.2826	33.0541
16.75	17.4572	32.7828
16.8	16.6475	32.5755
16.85	15.8909	32.4209
16.9	15.7927	32.3164
16.95	15.2996	32.2788
17	14.6062	32.3369
17.05	13.9233	32.5627
17.1	12.8566	32.8907
17.15	11.7411	33.3228
17.2	11.8451	33.8187
17.25	13.3466	34.3021
17.3	15.4353	34.7431
17.35	19.1963	35.1731
17.4	25.8294	35.5828
17.45	41.32	35.9876
17.5	51.0446	36.3894
17.55	60.0984	36.7961
17.6	65.7723	37.2086
17.65	64.2297	37.618
17.7	58.1307	38.02
17.75	56.9141	38.4303
17.8	54.395	38.8199
17.85	53.4177	39.1304
17.9	52.7099	39.2702
17.95	52.3731	39.2426
18	52.221	39.0539
18.05	52.0956	38.7454
18.1	52.3116	38.3945
18.15	54.7766	38.0781
18.2	56.4645	37.7431
18.25	54.787	37.4187
18.3	51.8815	37.0953
18.35	46.5314	36.7713
18.4	39.4178	36.4418
18.45	34.0521	36.1035
18.5	30.4199	35.7563
18.55	27.4733	35.3989
18.6	25.0605	35.0147
18.65	22.99	34.608
18.7	21.6027	34.2092
18.75	20.4944	33.8338
18.8	19.494	33.4975
18.85	18.5682	33.2234
18.9	17.7045	33.0132
18.95	16.9383	32.8587
19	16.8091	32.7627
19.05	16.3134	32.7442
19.1	15.6455	32.8336
19.15	14.8876	33.081
19.2	13.7551	33.4228
19.25	12.7487	33.8561
19.3	12.9351	34.339
19.35	14.1738	34.7879
19.4	15.9561	35.2103
19.45	19.8479	35.6162
19.5	27.0938	36.0088
19.55	42.5177	36.3983
19.6	51.6477	36.7881
19.65	61.1351	37.1848
19.7	66.665	37.5909
19.75	64.6075	37.9949
19.8	59.75	38.3902
19.85	58.5373	38.7901
19.9	56.1012	39.1628
19.95	55.0879	39.4532
20	54.159	39.5611
20.05	53.5273	39.5148
20.1	53.2255	39.3126
20.15	53.0312	39.0067
20.2	53.3883	38.6769
20.25	55.9212	38.3762
20.3	57.2011	38.0594
20.35	55.2216	37.7461
20.4	52.2599	37.4282
20.45	46.7508	37.1061
20.5	40.0042	36.7773
20.55	34.9845	36.4407
20.6	31.2833	36.0989
20.65	27.9843	35.7487
20.7	25.1337	35.3716
20.75	22.993	34.9726
20.8	21.6395	34.5838
20.85	20.596	34.2172
20.9	19.5533	33.8927
20.95	18.5393	33.63
21	17.5611	33.423
21.05	16.7358	33.2648
21.1	16.3685	33.154
21.15	15.7089	33.1032
21.2	14.9952	33.1401
21.25	14.2538	33.3358
21.3	13.0209	33.6366
21.35	12.3697	34.0399
21.4	12.9464	34.5088
21.45	14.8239	34.9689
21.5	17.4162	35.3873
21.55	22.2009	35.7962
21.6	30.8353	36.1868
21.65	45.327	36.574
21.7	53.682	36.9622
21.75	62.0466	37.3585
21.8	66.2365	37.7636
21.85	61.9793	38.166
21.9	58.5539	38.5593
21.95	56.7933	38.9569
22	54.9547	39.3324
22.05	53.9422	39.6216
22.1	53.2911	39.7307
22.15	52.9297	39.7007
22.2	52.7559	39.5109
22.25	52.6443	39.2101
22.3	53.2704	38.89
22.35	55.8328	38.5846
22.4	56.835	38.2597
22.45	55.1629	37.9365
22.5	52.2156	37.6073
22.55	46.366	37.2742
22.6	39.681	36.9361
22.65	34.8683	36.5911
22.7	30.9203	36.2389
22.75	27.767	35.8763
22.8	24.9094	35.4865
22.85	22.7578	35.0799
22.9	21.3078	34.6868
22.95	20.1752	34.3165
23	19.1665	33.9901
23.05	18.2274	33.7218
23.1	17.5755	33.5048
23.15	16.9364	33.3409
23.2	16.6875	33.2311
23.25	16.1706	33.1845
23.3	15.5216	33.2178
23.35	14.8497	33.4032
23.4	13.7545	33.7073
23.45	12.8887	34.1101
23.5	13.1463	34.5983
23.55	14.4401	35.1078
23.6	16.2791	35.5602
23.65	19.9339	36.0119
23.7	26.7109	36.4398
23.75	41.3696	36.862
23.8	50.879	37.2843
23.85	60.2221	37.7154
23.9	65.9336	38.1522
23.95	64.1778	38.582
24	59.1928	38.9951
24.05	58.1101	39.4021
24.1	55.7646	39.7745
24.15	54.7451	40.0438
24.2	54.1014	40.1366
24.25	53.7816	40.0941
24.3	53.6651	39.8999
24.35	53.5695	39.605
24.4	53.8993	39.3128
24.45	56.1214	39.0207
24.5	57.764	38.7188
24.55	56.31	38.4111
24.6	53.5314	38.0986
24.65	48.6223	37.7807
24.7	41.9674	37.4558
24.75	36.2758	37.1229
24.8	32.2794	36.782
24.85	28.9066	36.4274
24.9	25.7255	36.0453
24.95	23.4528	35.6489
25	21.8423	35.2634
25.05	20.5106	34.9009
25.1	19.385	34.5867
25.15	18.3761	34.3301
25.2	17.4635	34.1221
25.25	16.7632	33.9661
25.3	16.5564	33.8575
25.35	16.1248	33.808
25.4	15.52	33.8345
25.45	14.867	34.001
25.5	13.785	34.2922
25.55	12.8966	34.6797
25.6	13.0687	35.1476
25.65	14.7318	35.6413
25.7	16.8989	36.0729
25.75	20.4226	36.5019
25.8	26.3624	36.9071
25.85	40.3654	37.3071
25.9	51.3036	37.7075
25.95	60.24	38.1155
26	67.8417	38.5313
26.05	69.0282	38.9431
26.1	62.4228	39.3431
26.15	61.9903	39.7448
26.2	58.9296	40.1281
26.25	57.6335	40.4336
26.3	56.9096	40.5656
26.35	56.5633	40.5518
26.4	56.4826	40.3702
26.45	56.3579	40.0709
26.5	56.5471	39.7472
26.55	58.5263	39.4417
26.6	59.8054	39.1236
26.65	58.0412	38.8104
26.7	54.7002	38.4942
26.75	49.3861	38.1729
26.8	42.4278	37.8445
26.85	36.4552	37.5081
26.9	32.4705	37.1643
26.95	29.0497	36.8109
27	26.3033	36.4351
27.05	23.8773	36.0392
27.1	22.3795	35.6522
27.15	21.1763	35.2861
27.2	20.1158	34.9576
27.25	19.1374	34.6852
27.3	18.2077	34.4678
27.35	17.4568	34.2939
27.4	17.2406	34.1665
27.45	16.8057	34.1028
27.5	16.2262	34.1217
27.55	15.5996	34.297
27.6	14.6381	34.5911
27.65	13.7631	34.9896
27.7	13.8552	35.4609
27.75	15.1663	35.9421
27.8	16.7984	36.3721
27.85	19.9116	36.7963
27.9	25.434	37.199
27.95	38.1193	37.597
28	49.5926	37.9971
28.05	58.2988	38.4066
28.1	65.4932	38.8251
28.15	67.4328	39.2428
28.2	60.5269	39.6464
28.25	60.0179	40.0506
28.3	57.0925	40.4337
28.35	55.9262	40.7447
28.4	55.2879	40.8854
28.45	54.9638	40.8625
28.5	54.8809	40.6771
28.55	54.7432	40.3569
28.6	54.8423	39.9844
28.65	56.8497	39.6458
28.7	58.6416	39.2883
28.75	57.5742	38.9438
28.8	54.6953	38.5994
28.85	49.4853	38.2518
28.9	41.8859	37.8983
28.95	35.7011	37.5369
29	31.4858	37.169
29.05	28.3329	36.7935
29.1	25.9789	36.3973
29.15	24.1329	35.9843
29.2	22.8128	35.5828
29.25	21.6463	35.2073
29.3	20.6162	34.8728
29.35	19.6856	34.598
29.4	18.8509	34.3819
29.45	18.1995	34.2099
29.5	18.1667	34.0855
29.55	17.7848	34.0224
29.6	17.2177	34.0473
29.65	16.5632	34.23
29.7	15.4393	34.5246
29.75	14.4506	34.9174
29.8	14.323	35.3701
29.85	14.7123	35.8195
29.9	16.0405	36.222
29.95	19.2977	36.616
30	25.3571	36.996
30.05	39.5502	37.3762
30.1	50.2169	37.7609
30.15	59.6287	38.1551
30.2	65.978	38.5585
30.25	66.0598	38.9622
30.3	60.1918	39.3555
30.35	59.4081	39.7535
30.4	56.7985	40.139
30.45	55.7185	40.4578
30.5	55.2772	40.6202
30.55	55.145	40.6201
30.6	55.1648	40.4638
30.65	55.249	40.1759
30.7	55.4991	39.8315
30.75	57.7195	39.5235
30.8	59.1168	39.1936
30.85	57.7769	38.8713
30.9	54.5787	38.5465
30.95	48.9903	38.2168
31	41.5084	37.8806
31.05	35.5028	37.5365
31.1	31.4104	37.1855
31.15	28.2175	36.827
31.2	25.8872	36.4482
31.25	24.1332	36.0481
31.3	22.8454	35.6528
31.35	21.8089	35.2796
31.4	20.862	34.9459
31.45	19.9762	34.6773
31.5	19.2014	34.4701
31.55	18.6208	34.3128
31.6	18.5061	34.2016
31.65	18.1007	34.149
31.7	17.4833	34.1764
31.75	16.7735	34.3581
31.8	15.6026	34.6581
31.85	14.6761	35.0537
31.9	14.6307	35.5086
31.95	15.0912	35.9599
32	16.494	36.3545
32.05	19.928	36.737
32.1	26.3953	37.1067
32.15	40.8299	37.4781
32.2	50.9323	37.8547
32.25	59.7846	38.2416
32.3	64.8589	38.6383
32.35	63.5943	39.0372
32.4	58.1147	39.4365
32.45	57.032	39.8467
32.5	55.1894	40.2365
32.55	54.6252	40.5501
32.6	54.4514	40.6907
32.65	54.4554	40.6658
32.7	54.5007	40.4732
32.75	54.6381	40.1616
32.8	54.8812	39.8112
32.85	56.9992	39.49
32.9	58.8533	39.1546
32.95	57.6252	38.8293
33	54.5256	38.5029
33.05	49.5849	38.1708
33.1	42.5085	37.8313
33.15	36.4112	37.4842
33.2	32.6554	37.1298
33.25	29.4145	36.7673
33.3	26.6975	36.3811
33.35	24.5413	35.9778
33.4	23.1237	35.5821
33.45	21.9868	35.2111
33.5	21.012	34.8864
33.55	20.1263	34.6269
33.6	19.293	34.4254
33.65	18.6265	34.2688
33.7	18.5959	34.1604
33.75	18.224	34.115
33.8	17.6534	34.161
33.85	17.007	34.3712
33.9	15.7815	34.6874
33.95	14.7564	35.1089
34	14.7687	35.5939
34.05	15.596	36.0744
34.1	17.1091	36.5137
34.15	20.6636	36.9443
34.2	26.9031	37.3526
34.25	41.164	37.7582
34.3	51.9452	38.1658
34.35	60.5672	38.5839
34.4	65.6318	39.0115
34.45	64.4308	39.4405
34.5	58.0546	39.8765
34.55	56.8039	40.319
34.6	55.1174	40.7339
34.65	54.7371	41.0672
34.7	54.6006	41.2156
34.75	54.5096	41.1996
34.8	54.5243	41.0249
34.85	54.6105	40.7408
34.9	55.0407	40.4333
34.95	57.4655	40.1503
35	58.6708	39.8554
35.05	57.0312	39.5614
35.1	53.7467	39.2598
35.15	47.7043	38.9493
35.2	40.1744	38.6296
35.25	34.5118	38.3021
35.3	30.6681	37.9656
35.35	27.7524	37.6215
35.4	25.5276	37.2566
35.45	23.9444	36.8683
35.5	22.7545	36.4856
35.55	21.7309	36.1266
35.6	20.8569	35.8032
35.65	20.1059	35.5404
35.7	19.4546	35.3386
35.75	18.8916	35.1801
35.8	18.7096	35.0713
35.85	18.3909	35.028
35.9	17.8064	35.0795
35.95	17.102	35.2904
36	16.1986	35.5997
36.05	15.3022	36.0038
36.1	15.1482	36.4637
36.15	15.5934	36.9049
36.2	17.2667	37.3137
36.25	21.3057	37.7098
36.3	28.7795	38.0943
36.35	44.0723	38.4812
36.4	53.7537	38.8728
36.45	63.4307	39.2768
36.5	68.9561	39.6921
36.55	67.7395	40.1084
36.6	62.9858	40.5212
36.65	61.9949	40.9405
36.7	59.3372	41.3358
36.75	58.4497	41.6508
36.8	57.9474	41.792
36.85	57.8235	41.7663
36.9	57.8675	41.5807
36.95	57.9579	41.2858
37	59.1278	40.9624
37.05	61.1896	40.6714
37.1	61.8334	40.37
37.15	60.0577	40.0689
37.2	55.8163	39.7585
37.25	49.3155	39.4384
37.3	42.1358	39.1099
37.35	36.1696	38.7736
37.4	32.5331	38.4296
37.45	29.5381	38.0757
37.5	27.2397	37.6955
37.55	25.4999	37.2989
37.6	24.1687	36.9124
37.65	23.0847	36.5521
37.7	22.1709	36.2422
37.75	21.4169	35.9992
37.8	20.6539	35.8098
37.85	20.1252	35.6629
37.9	20.1499	35.5639
37.95	19.6365	35.5291
38	18.9699	35.5977
38.05	18.2698	35.826
38.1	16.9171	36.1491
38.15	15.9614	36.5617
38.2	16.0353	37.0175
38.25	16.6424	37.4332
38.3	18.428	37.8267
38.35	22.3263	38.2057
38.4	29.7367	38.5763
38.45	44.4294	38.9499
38.5	53.2267	39.33
38.55	61.8288	39.7203
38.6	66.568	40.1208
38.65	63.8538	40.5245
38.7	59.9251	40.9327
38.75	58.5951	41.3464
38.8	57.0647	41.7239
38.85	56.7239	42.0031
38.9	56.5598	42.0965
38.95	56.5868	42.0325
39	56.7009	41.8013
39.05	56.8116	41.4646
39.1	57.2915	41.1033
39.15	59.4636	40.7612
39.2	60.582	40.4079
39.25	58.7229	40.0654
39.3	55.4211	39.7188
39.35	49.3528	39.3669
39.4	41.8204	39.0067
39.45	35.8469	38.6375
39.5	31.7698	38.2595
39.55	28.6627	37.8661
39.6	26.3636	37.4507
39.65	24.7059	37.024
39.7	23.3796	36.6091
39.75	22.272	36.2293
39.8	21.3333	35.9015
39.85	20.5603	35.6385
39.9	19.8668	35.434
39.95	19.2934	35.2703
40	19.0617	35.1546
40.05	18.6174	35.1017
40.1	17.998	35.1372
40.15	17.3546	35.3201
40.2	16.4076	35.6078
40.25	15.6319	35.9872
40.3	15.3807	36.4192
40.35	15.8324	36.837
40.4	17.7524	37.2061
40.45	22.0106	37.5623
40.5	30.8726	37.908
40.55	45.8106	38.2573
40.6	54.3694	38.6128
40.65	62.53	38.9823
40.7	66.1409	39.3628
40.75	61.4388	39.7442
40.8	58.6305	40.1229
40.85	56.9935	40.5061
40.9	55.8167	40.8643
40.95	55.5453	41.1335
41	55.4935	41.227
41.05	55.6183	41.1793
41.1	55.7458	40.9723
41.15	55.932	40.6621
41.2	56.8141	40.34
41.25	59.0574	40.0269
41.3	59.4321	39.7052
41.35	56.9723	39.3825
41.4	53.5091	39.0501
41.45	47.2873	38.7087
41.5	40.0861	38.3581
41.55	34.9444	37.9989
41.6	31.2492	37.6315
41.65	28.4277	37.2544
41.7	26.3158	36.8548
41.75	24.7433	36.4401
41.8	23.4489	36.038
41.85	22.4038	35.6617
41.9	21.4385	35.3344
41.95	20.5826	35.0728
42	19.7781	34.8681
42.05	19.3969	34.707
42.1	19.2267	34.5912
42.15	18.7423	34.5325
42.2	18.1514	34.5537
42.25	17.4575	34.737
42.3	16.2099	35.0288
42.35	15.5704	35.4168
42.4	15.5191	35.8617
42.45	15.9992	36.2932
42.5	17.8469	36.6794
42.55	21.9009	37.0555
42.6	29.08	37.419
42.65	42.649	37.7838
42.7	52.1436	38.1529
42.75	60.4829	38.531
42.8	65.0535	38.9179
42.85	62.8536	39.3085
42.9	57.3981	39.7017
42.95	56.1303	40.0999
43	54.5533	40.4653
43.05	54.2431	40.7239
43.1	54.1743	40.8008
43.15	54.2369	40.7314
43.2	54.3983	40.5087
43.25	54.5491	40.1961
43.3	54.8969	39.8916
43.35	57.1251	39.5871
43.4	58.5136	39.2774
43.45	56.9168	38.9631
43.5	53.8749	38.6388
43.55	48.4101	38.3043
43.6	40.9194	37.9594
43.65	35.2472	37.6056
43.7	31.3196	37.2431
43.75	28.3034	36.8684
43.8	26.1024	36.4694
43.85	24.464	36.0623
43.9	23.1514	35.6742
43.95	22.0803	35.3141
44	21.1796	35.0051
44.05	20.4228	34.7605
44.1	19.7041	34.5636
44.15	19.1992	34.4063
44.2	19.1023	34.2924
44.25	18.7055	34.2375
44.3	18.1026	34.2734
44.35	17.4227	34.4668
44.4	16.2896	34.7666
44.45	15.3981	35.1676
44.5	15.1761	35.6243
44.55	15.4957	36.0643
44.6	16.9705	36.4791
44.65	20.438	36.875
44.7	26.8461	37.2619
44.75	41.8921	37.6499
44.8	51.7467	38.0423
44.85	60.5215	38.4466
44.9	65.491	38.8582
44.95	63.4463	39.2717
45	58.2965	39.6879
45.05	57.0474	40.1069
45.1	55.3385	40.4913
45.15	54.8405	40.7785
45.2	54.6355	40.8931
45.25	54.593	40.8506
45.3	54.7126	40.6507
45.35	54.8319	40.3503
45.4	55.539	40.0333
45.45	57.9723	39.7418
45.5	58.9158	39.4421
45.55	56.9943	39.142
45.6	53.5722	38.8326
45.65	47.3618	38.5136
45.7	40.0358	38.1852
45.75	34.5713	37.8479
45.8	30.68	37.5024
45.85	27.8791	37.1486
45.9	25.7148	36.774
45.95	24.0779	36.3844
46	22.7854	36.0062
46.05	21.7062	35.6523
46.1	20.7812	35.3418
46.15	20.0165	35.0948
46.2	19.322	34.9033
46.25	18.9703	34.7547
46.3	18.7583	34.6505
46.35	18.3107	34.6035
46.4	17.772	34.6352
46.45	17.1466	34.806
46.5	16.0792	35.0694
46.55	15.3811	35.4044
46.6	15.0561	35.7756
46.65	15.3619	36.1226
46.7	16.9179	36.4324
46.75	20.7741	36.7197
46.8	28.3643	36.9998
46.85	42.9907	37.282
46.9	52.6825	37.5701
46.95	61.9399	37.8697
47	66.7049	38.179
47.05	64.2227	38.4913
47.1	61.29	38.8052
47.15	59.2082	39.1351
47.2	57.8196	39.4491
47.25	57.3453	39.6893
47.3	57.0898	39.7574
47.35	57.0441	39.6761
47.4	57.1411	39.4405
47.45	57.2838	39.1132
47.5	58.0332	38.7692
47.55	60.1674	38.4483
47.6	60.7193	38.1188
47.65	58.0946	37.7916
47.7	54.215	37.4581
47.75	47.8529	37.1178
47.8	40.2932	36.7701
47.85	34.7179	36.4137
47.9	30.8372	36.0496
47.95	27.9552	35.6738
48	25.8584	35.2766
48.05	24.2424	34.8719
48.1	22.9983	34.4841
48.15	21.956	34.1268
48.2	21.0637	33.8209
48.25	20.3351	33.5733
48.3	19.6529	33.3756
48.35	19.1584	33.2259
48.4	19.2949	33.1202
48.45	19.159	33.068
48.5	18.7234	33.0874
48.55	18.1289	33.2195
48.6	17.0504	33.4307
48.65	15.9685	33.6941
48.7	15.9073	33.9829
48.75	16.3171	34.2568
48.8	17.7754	34.4834
48.85	21.3497	34.6955
48.9	27.6672	34.9055
48.95	40.4076	35.1178
49	48.6814	35.3352
49.05	55.0142	35.563
49.1	57.9189	35.7983
49.15	54.7434	36.0373
49.2	50.4948	36.2749
49.25	48.1142	36.5147
49.3	46.9971	36.7411
49.35	46.6056	36.8957
49.4	46.5224	36.8937
49.45	46.5516	36.7699
49.5	46.6307	36.5016
49.55	46.7176	36.1393
49.6	47.2069	35.7656
49.65	50.2867	35.3937
49.7	52.1502	35.0175
49.75	51.1119	34.6352
49.8	48.7671	34.2435
49.85	43.5334	33.8447
49.9	36.7238	33.4385
49.95	32.4388	33.0245
50	28.7048	32.6028
50.05	25.8797	32.1738
50.1	23.7678	31.7348
50.15	22.2926	31.2909
50.2	21.158	30.869
50.25	20.2682	30.4788
50.3	19.4721	30.1303
50.35	18.7186	29.8376
50.4	18.0596	29.5946
50.45	17.583	29.3941
50.5	17.8519	29.2424
50.55	18.0368	29.1553
50.6	17.8292	29.151
50.65	17.4841	29.2277
50.7	16.4691	29.3654
50.75	15.0287	29.535
50.8	14.6035	29.7154
50.85	15.5549	29.8809
50.9	17.2032	30.0389
50.95	20.4427	30.1886
51	26.0456	30.3358
51.05	36.1277	30.4847
51.1	43.0286	30.6388
51.15	47.3898	30.8034
51.2	49.1818	30.979
51.25	46.9912	31.1561
51.3	41.8531	31.3351
51.35	40.1761	31.5227
51.4	39.5266	31.6918
51.45	39.2091	31.7953
51.5	39.1078	31.7558
51.55	39.0929	31.5986
51.6	39.1394	31.3306
51.65	39.2003	30.9903
51.7	39.361	30.6448
51.75	41.1297	30.3113
51.8	43.6435	29.972
51.85	43.9752	29.6225
51.9	42.7927	29.2642
51.95	40.1776	28.8971
52	34.8371	28.5217
52.05	30.1191	28.1386
52.1	26.4807	27.7486
52.15	23.7234	27.351
52.2	21.2175	26.9297
52.25	19.2012	26.4928
52.3	17.7913	26.0676
52.35	16.8092	25.666
52.4	16.0189	25.3065
52.45	15.3203	25.005
52.5	14.6936	24.74
52.55	14.7096	24.51
52.6	15.824	24.316
52.65	15.8884	24.1705
52.7	15.4838	24.0963
52.75	14.7964	24.1379
52.8	12.6627	24.3039
52.85	10.7264	24.5474
52.9	10.1794	24.8456
52.95	10.5772	25.1623
53	12.6348	25.4406
53.05	17.0628	25.7066
53.1	23.8113	25.97
53.15	30.7452	26.2321
53.2	35.8587	26.4969
53.25	38.1992	26.7729
53.3	38.5559	27.065
53.35	36.3618	27.364
53.4	35.1184	27.6738
53.45	34.4213	27.9853
53.5	34.0218	28.256
53.55	33.7614	28.4433
53.6	33.689	28.482
53.65	33.6759	28.3838
53.7	33.7124	28.192
53.75	33.7883	27.941
53.8	34.3994	27.679
53.85	36.7246	27.4414
53.9	38.4256	27.1934
53.95	38.1186	26.9307
54	36.423	26.6592
54.05	32.8033	26.3788
54.1	27.9454	26.0904
54.15	23.5463	25.7942
54.2	19.8528	25.4907
54.25	16.8084	25.1816
54.3	13.8496	24.8528
54.35	11.6928	24.4964
54.4	10.4202	24.1335
54.45	9.43706	23.7782
54.5	8.64291	23.4417
54.55	7.94091	23.1517
54.6	7.32144	22.9055
54.65	7.04542	22.6963
54.7	7.74493	22.5258
54.75	8.02109	22.4011
54.8	8.16072	22.344
54.85	8.20966	22.3786
54.9	7.22238	22.5643
54.95	6.26841	22.8762
55	5.67598	23.2847
55.05	5.47407	23.7556
55.1	6.28994	24.2305
55.15	9.07151	24.6635
55.2	14.799	25.0791
55.25	25.3564	25.4933
55.3	37.0316	25.9126
55.35	44.0664	26.3513
55.4	48.8441	26.8107
55.45	50.0433	27.2781
55.5	45.6947	27.7581
55.55	44.7141	28.2354
55.6	44.6365	28.6548
55.65	44.307	28.9714
55.7	44.2287	29.1738
55.75	44.3419	29.2567
55.8	44.5358	29.2547
55.85	44.7968	29.2118
55.9	46.8448	29.1568
55.95	48.6619	29.0822
56	47.7921	28.9873
56.05	44.9626	28.877
56.1	40.0324	28.7551
56.15	33.1095	28.6223
56.2	28.0216	28.4797
56.25	23.8239	28.3282
56.3	20.5334	28.1688
56.35	17.8558	27.9976
56.4	15.134	27.803
56.45	12.9912	27.5893
56.5	11.7871	27.3728
56.55	10.7799	27.1652
56.6	9.97422	26.9821
56.65	9.22073	26.8345
56.7	8.54876	26.7279
56.75	8.13447	26.6712
56.8	7.92137	26.6733
56.85	7.6494	26.7406
56.9	7.32377	26.8837
56.95	6.90965	27.1584
57	6.18891	27.5902
57.05	5.55014	28.1362
57.1	5.24559	28.7946
57.15	5.35343	29.5446
57.2	6.50799	30.279
57.25	8.61733	31.0044
57.3	13.4412	31.7376
57.35	21.2806	32.4479
57.4	35.5629	33.1402
57.45	47.5241	33.8257
57.5	56.5788	34.5137
57.55	62.2543	35.2061
57.6	62.6695	35.9156
57.65	59.5596	36.6269
57.7	57.8705	37.2909
57.75	57.3143	37.8563
57.8	57.147	38.2646
57.85	56.9694	38.4736
57.9	57.1268	38.539
57.95	57.3897	38.4896
58	59.0538	38.3679
58.05	60.8367	38.2358
58.1	59.4302	38.0721
58.15	55.7863	37.8869
58.2	51.1896	37.69
58.25	44.2253	37.4813
58.3	37.9952	37.2601
58.35	34.2302	37.0268
58.4	30.8	36.7821
58.45	27.5858	36.5089
58.5	24.8428	36.2097
58.55	22.8761	35.9117
58.6	21.4507	35.6348
58.65	20.2791	35.4006
58.7	19.2686	35.2302
58.75	18.4148	35.1097
58.8	17.6846	35.0385
58.85	17.1117	35.0268
58.9	17.065	35.0977
58.95	16.8467	35.3024
59	16.2467	35.6774
59.05	15.4573	36.1986
59.1	14.3139	36.8294
59.15	13.0343	37.522
59.2	12.7852	38.2258
59.25	14.1176	38.9032
59.3	17.0289	39.5722
59.35	20.6434	40.2267
59.4	26.1487	40.8764
59.45	38.1664	41.5189
59.5	53.042	42.1623
59.55	63.7936	42.8134
59.6	74.4375	43.4707
59.65	83.0661	44.1327
59.7	81.2252	44.8107
59.75	81.0143	45.4899
59.8	82.0697	46.1332
59.85	79.9043	46.6909
59.9	78.129	47.1228
59.95	76.4523	47.3334
60	75.7589	47.354
60.05	75.6087	47.2207
60.1	77.1344	46.9721
60.15	78.1283	46.6688
60.2	76.1401	46.3563
60.25	71.9062	46.0416
60.3	66.5946	45.7212
60.35	58.1405	45.3926
60.4	50.6699	45.0565
60.45	43.8576	44.7102
60.5	37.7516	44.3533
60.55	32.3485	43.972
60.6	28.1824	43.5658
60.65	25.9275	43.1664
60.7	24.4278	42.7969
60.75	23.1443	42.4669
60.8	21.9993	42.2026
60.85	20.9728	42.003
60.9	20.0824	41.8541
60.95	19.252	41.7801
61	18.4406	41.8281
61.05	17.6926	42.0292
61.1	16.9982	42.3613
61.15	16.3768	42.7865
61.2	15.9064	43.2708
61.25	15.8498	43.755
61.3	16.6351	44.2153
61.35	19.3491	44.673
61.4	25.017	45.1288
61.45	35.8088	45.5781
61.5	50.8607	46.0253
61.55	64.4337	46.4769
61.6	74.484	46.937
61.65	79.9354	47.4087
61.7	80.3023	47.8942
61.75	76.9699	48.3839
61.8	75.7006	48.8814
61.85	74.0249	49.3581
61.9	73.266	49.7913
61.95	72.2211	50.1611
62	71.8933	50.3798
62.05	71.9421	50.3955
62.1	71.9454	50.2479
62.15	72.1058	49.931
62.2	73.8242	49.4663
62.25	75.1156	48.9677
62.3	73.5906	48.4384
62.35	69.7688	47.88
62.4	64.9013	47.3294
62.45	56.8313	46.7846
62.5	49.6062	46.2463
62.55	43.1175	45.7063
62.6	37.1482	45.1597
62.65	32.0311	44.591
62.7	27.9992	44.0052
62.75	26.0862	43.4318
62.8	24.9542	42.8938
62.85	23.955	42.4025
62.9	23.0194	41.9917
62.95	22.1581	41.659
63	21.3346	41.4096
63.05	20.5453	41.2667
63.1	19.8073	41.2486
63.15	19.0998	41.3641
63.2	18.4614	41.6253
63.25	17.8642	41.9692
63.3	17.5301	42.3528
63.35	17.8315	42.7648
63.4	19.1929	43.1453
63.45	23.3302	43.5082
63.5	32.4267	43.871
63.55	45.1529	44.2374
63.6	56.4223	44.6095
63.65	64.393	44.9884
63.7	69.1942	45.3737
63.75	68.1767	45.7647
63.8	64.8992	46.158
63.85	63.9185	46.5464
63.9	63.142	46.932
63.95	62.4468	47.2759
64	62.0135	47.5052
64.05	61.8589	47.572
64.1	61.932	47.4753
64.15	61.9513	47.2167
64.2	62.0679	46.8502
64.25	62.2509	46.4321
64.3	64.3577	45.9992
64.35	65.1779	45.5379
64.4	64.3974	45.0738
64.45	63.5038	44.6037
64.5	60.251	44.1327
64.55	54.6273	43.6553
64.6	48.8823	43.1682
64.65	42.4354	42.6721
64.7	36.1263	42.1685
64.75	30.8672	41.6443
64.8	27.5554	41.1017
64.85	25.6751	40.5674
64.9	24.2913	40.0637
64.95	23.1008	39.5977
65	22.0846	39.2032
65.05	21.2263	38.8807
65.1	20.4017	38.6353
65.15	19.6896	38.4697
65.2	18.9708	38.389
65.25	18.2253	38.4051
65.3	17.5681	38.5648
65.35	16.9725	38.8398
65.4	16.6477	39.2046
65.45	17.0661	39.6329
65.5	18.6656	40.0727
65.55	23.3224	40.455
65.6	30.5167	40.8331
65.65	39.8507	41.1968
65.7	52.3091	41.559
65.75	59.1641	41.9246
65.8	61.8884	42.2962
65.85	63.6079	42.6723
65.9	59.3996	43.0468
65.95	56.7355	43.4093
66	55.9016	43.7501
66.05	55.4461	44.0177
66.1	55.2782	44.1498
66.15	55.2639	44.1425
66.2	55.2868	44.0106
66.25	55.3991	43.7618
66.3	55.5723	43.4586
66.35	55.8676	43.1466
66.4	58.2883	42.8079
66.45	59.7587	42.4485
66.5	58.9626	42.0751
66.55	57.6054	41.6913
66.6	54.6763	41.297
66.65	48.3577	40.8914
66.7	42.925	40.4766
66.75	38.0722	40.0528
66.8	33.2406	39.6211
66.85	29.1176	39.1672
66.9	27.1449	38.7029
66.95	25.7871	38.2414
67	24.6556	37.7828
67.05	23.6725	37.347
67.1	22.7435	36.9554
67.15	21.8387	36.6145
67.2	21.2423	36.3394
67.25	20.8786	36.1387
67.3	20.3141	36.0217
67.35	19.6263	36
67.4	18.8945	36.1324
67.45	17.8323	36.3893
67.5	16.9969	36.7479
67.55	17.0329	37.1705
67.6	18.3315	37.6053
67.65	20.4159	37.9843
67.7	23.8811	38.3569
67.75	29.6303	38.7153
67.8	42.2169	39.0735
67.85	52.7214	39.4355
67.9	60.8	39.8038
67.95	66.2811	40.1766
68	66.5744	40.547
68.05	59.9473	40.905
68.1	58.7379	41.2383
68.15	56.5389	41.5142
68.2	55.6882	41.6855
68.25	55.3831	41.7078
68.3	55.3967	41.6129
68.35	55.5124	41.4233
68.4	55.6546	41.1569
68.45	55.8135	40.8882
68.5	57.7451	40.6079
68.55	59.4521	40.3059
68.6	58.5008	39.9866
68.65	55.6848	39.6548
68.7	51.072	39.3114
68.75	44.0614	38.9577
68.8	37.5512	38.5937
68.85	33.3893	38.2196
68.9	29.707	37.8369
68.95	26.8488	37.4296
69	24.7269	37.0061
69.05	23.252	36.5862
69.1	22.0365	36.1746
69.15	20.9697	35.7817
69.2	20.0519	35.4405
69.25	19.2675	35.1492
69.3	18.6458	34.9116
69.35	18.5112	34.7396
69.4	18.2868	34.647
69.45	17.7893	34.6382
69.5	17.1852	34.7765
69.55	16.2335	35.0251
69.6	15.077	35.3542
69.65	14.4489	35.7318
69.7	14.6464	36.1033
69.75	15.8648	36.4227
69.8	19.0501	36.7361
69.85	25.3582	37.0446
69.9	39.0465	37.3573
69.95	50.2438	37.6774
70	59.3167	38.0086
70.05	64.7644	38.3495
70.1	65.1392	38.692
70.15	58.6897	39.0258
70.2	57.3144	39.3586
70.25	55.1717	39.6733
70.3	54.4038	39.9256
70.35	54.132	40.0321
70.4	54.1711	39.9869
70.45	54.2992	39.7916
70.5	54.4751	39.4774
70.55	54.8227	39.1089
70.6	56.9876	38.7659
70.65	58.378	38.4054
70.7	57.1516	38.0464
70.75	54.5699	37.681
70.8	49.5783	37.307
70.85	42.7395	36.9224
70.9	36.6959	36.5271
70.95	32.2624	36.1219
71	28.4237	35.709
71.05	25.4019	35.2754
71.1	23.1944	34.8215
71.15	21.7721	34.3718
71.2	20.5797	33.9442
71.25	19.5565	33.5524
71.3	18.6411	33.2206
71.35	17.7846	32.9499
71.4	17.2129	32.7287
71.45	17.1576	32.5658
71.5	16.9809	32.4764
71.55	16.5503	32.4942
71.6	16.0384	32.6606
71.65	14.9891	32.9223
71.7	13.9004	33.2497
71.75	13.4981	33.6042
71.8	14.0755	33.9226
71.85	15.8749	34.2082
71.9	19.7608	34.4857
71.95	26.2531	34.7611
72	39.7556	35.0404
72.05	49.7672	35.3263
72.1	56.9101	35.6228
72.15	60.8808	35.9322
72.2	59.3639	36.2497
72.25	53.5041	36.5679
72.3	52.5316	36.8931
72.35	51.4709	37.2122
72.4	51.2102	37.4725
72.45	51.2191	37.58
72.5	51.2907	37.5396
72.55	51.4274	37.3426
72.6	51.6172	37.0242
72.65	52.055	36.6559
72.7	54.0287	36.3123
72.75	55.6611	35.9532
72.8	55.1144	35.5921
72.85	52.9736	35.2226
72.9	48.151	34.8417
72.95	41.0764	34.449
73	34.5502	34.044
73.05	29.3495	33.6298
73.1	25.308	33.208
73.15	22.3292	32.7655
73.2	20.2805	32.3083
73.25	18.7756	31.8599
73.3	17.6158	31.4323
73.35	16.5475	31.0441
73.4	15.5851	30.7145
73.45	14.7377	30.4412
73.5	14.112	30.2182
73.55	13.9418	30.0558
73.6	13.61	29.966
73.65	13.0826	29.9765
73.7	12.5017	30.1411
73.75	11.4976	30.4112
73.8	10.5449	30.7522
73.85	10.2133	31.1291
73.9	11.0544	31.4849
73.95	13.2546	31.7943
74	17.8181	32.0898
74.05	26.5201	32.3811
74.1	40.0597	32.6752
74.15	48.4715	32.9745
74.2	54.0343	33.2843
74.25	55.855	33.6067
74.3	51.4237	33.9347
74.35	47.4902	34.2649
74.4	46.542	34.6035
74.45	46.1055	34.9206
74.5	45.9967	35.1729
74.55	46.0614	35.2696
74.6	46.1763	35.2146
74.65	46.3286	35.0185
74.7	46.5129	34.7209
74.75	46.7848	34.387
74.8	48.713	34.075
74.85	51.2806	33.7462
74.9	51.6449	33.4088
74.95	49.9029	33.061
75	46.1683	32.7021
75.05	39.4189	32.3332
75.1	32.6059	31.9545
75.15	27.9352	31.566
75.2	23.9872	31.1684
75.25	21.047	30.7514
75.3	18.7012	30.3159
75.35	17.0844	29.8818
75.4	15.6672	29.4644
75.45	14.5066	29.0839
75.5	13.3921	28.764
75.55	12.6362	28.5056
75.6	12.222	28.3048
75.65	12.297	28.1643
75.7	12.2017	28.0963
75.75	11.8597	28.1267
75.8	11.3875	28.2714
75.85	10.3679	28.4921
75.9	9.44822	28.7645
75.95	9.0966	29.0589
76	9.73903	29.3311
76.05	12.0194	29.5896
76.1	16.3295	29.8445
76.15	24.2589	30.101
76.2	38.3936	30.3623
76.25	47.8641	30.6297
76.3	53.9935	30.9073
76.35	56.7132	31.1947
76.4	53.7177	31.4855
76.45	48.459	31.7702
76.5	47.0072	32.0545
76.55	46.4042	32.3118
76.6	46.2511	32.4892
76.65	46.2655	32.5144
76.7	46.285	32.4187
76.75	46.4577	32.2112
76.8	46.6306	31.9259
76.85	47.4206	31.6352
76.9	50.0773	31.3459
76.95	51.7844	31.0336
77	51.7356	30.7014
77.05	49.5201	30.3571
77.1	44.2144	30.0024
77.15	37.1049	29.6378
77.2	30.8247	29.2641
77.25	25.6376	28.8816
77.3	21.9929	28.491
77.35	19.3203	28.0784
77.4	17.4008	27.6375
77.45	16.0791	27.1885
77.5	14.968	26.7514
77.55	14.0335	26.3436
77.6	13.1809	25.9946
77.65	12.3787	25.7096
77.7	11.8913	25.4783
77.75	11.9111	25.3087
77.8	11.684	25.2139
77.85	11.2642	25.219
77.9	10.8135	25.3345
77.95	9.72581	25.5339
78	8.7655	25.7839
78.05	8.45505	26.0713
78.1	9.06349	26.3588
78.15	11.1156	26.6328
78.2	15.4656	26.8973
78.25	23.3518	27.1583
78.3	33.3839	27.4186
78.35	39.9124	27.6799
78.4	44.062	27.9492
78.45	45.3171	28.2265
78.5	42.2332	28.5092
78.55	40.2128	28.7988
78.6	39.6933	29.0908
78.65	39.5121	29.3573
78.7	39.4723	29.5484
78.75	39.5136	29.5817
78.8	39.5376	29.4811
78.85	39.5673	29.261
78.9	39.5904	28.9579
78.95	39.8004	28.637
79	41.9729	28.3258
79.05	43.8064	28.0007
79.1	44.4308	27.6604
79.15	42.6118	27.3078
79.2	38.8075	26.9425
79.25	33.071	26.5668
79.3	27.039	26.1805
79.35	22.0645	25.785
79.4	18.2773	25.3758
79.45	14.9951	24.937
79.5	12.5546	24.4791
79.55	11.2164	24.0182
79.6	10.2434	23.5751
79.65	9.34768	23.1792
79.7	8.59021	22.8458
79.75	7.87454	22.5684
79.8	7.33598	22.3408
79.85	7.04477	22.1551
79.9	6.74837	22.0202
79.95	6.28926	21.9578
80	5.75606	21.9954
80.05	4.97931	22.2045
80.1	4.17607	22.5263
80.15	3.81852	22.9288
80.2	4.57403	23.3675
80.25	6.86198	23.7798
80.3	11.4683	24.1287
80.35	19.2168	24.4613
80.4	28.7527	24.7853
80.45	35.799	25.1109
80.5	39.7576	25.4483
80.55	42.4288	25.7976
80.6	41.6716	26.1523
80.65	39.8898	26.5166
80.7	39.0192	26.8877
80.75	38.5545	27.2298
80.8	38.1526	27.4826
80.85	37.7797	27.6036
80.9	37.5644	27.5988
80.95	37.455	27.4862
81	37.6491	27.2981
81.05	38.9905	27.1003
81.1	41.5188	26.8879
81.15	43.2439	26.6479
81.2	43.5547	26.3924
81.25	41.7547	26.1266
81.3	37.711	25.852
81.35	31.7563	25.5699
81.4	26.1051	25.2809
81.45	21.3019	24.9857
81.5	17.0301	24.6831
81.55	14.1767	24.3549
81.6	12.0305	24.0046
81.65	10.6386	23.6433
81.7	9.36678	23.2951
81.75	8.33984	22.9787
81.8	7.44516	22.7136
81.85	6.68655	22.5061
81.9	6.08471	22.3544
81.95	5.76094	22.2543
82	5.5382	22.217
82.05	5.18621	22.2644
82.1	4.76754	22.4181
82.15	4.2297	22.7542
82.2	3.4302	23.1988
82.25	2.80442	23.734
82.3	2.64908	24.3163
82.35	3.23735	24.8678
82.4	5.69707	25.3799
82.45	11.1022	25.8881
82.5	19.8779	26.3895
82.55	36.0804	26.8932
82.6	46.5395	27.403
82.65	53.8274	27.9206
82.7	56.689	28.4427
82.75	53.5333	28.9678
82.8	47.1545	29.4862
82.85	45.2709	29.9531
82.9	43.9877	30.3188
82.95	43.7047	30.5496
83	43.8053	30.6501
83.05	44.0375	30.6521
83.1	44.2855	30.5852
83.15	45.8539	30.4901
83.2	48.5975	30.3853
83.25	50.0184	30.2591
83.3	48.8852	30.1181
83.35	45.6053	29.9655
83.4	39.4291	29.8033
83.45	32.6906	29.6316
83.5	26.3181	29.4509
83.55	22.2563	29.2599
83.6	18.7588	29.0486
83.65	15.4519	28.8084
83.7	13.7041	28.5466
83.75	12.6245	28.2761
83.8	11.7793	28.018
83.85	11.0509	27.7921
83.9	10.3801	27.6165
83.95	9.77326	27.4959
84	9.24083	27.4381
84.05	8.82185	27.4548
84.1	8.42179	27.5366
84.15	7.94723	27.6978
84.2	7.44369	27.9846
84.25	6.84888	28.424
84.3	6.29054	28.9585
84.35	6.08335	29.5825
84.4	6.74793	30.2717
84.45	8.16591	30.9251
84.5	11.2285	31.5656
84.55	17.3334	32.215
84.6	26.7399	32.8505
84.65	44.191	33.4823
84.7	54.2577	34.1137
84.75	62.6468	34.7518
84.8	66.6848	35.3992
84.85	63.0367	36.0619
84.9	58.7694	36.7327
84.95	58.0711	37.3739
85	56.9312	37.9314
85.05	56.6373	38.3451
85.1	56.4586	38.5237
85.15	56.4606	38.5317
85.2	56.5493	38.4143
85.25	57.6084	38.2231
85.3	59.2245	38.0217
85.35	58.6235	37.8453
85.4	56.1458	37.6521
85.45	52.0663	37.4491
85.5	45.9522	37.2348
85.55	39.9636	37.0086
85.6	35.6725	36.7705
85.65	32.0603	36.5215
85.7	29.3101	36.2491
85.75	26.2652	35.9425
85.8	24.3142	35.6147
85.85	22.7401	35.2911
85.9	21.402	34.9927
85.95	20.2211	34.7481
86	19.2039	34.5654
86.05	18.3559	34.45
86.1	17.6504	34.3979
86.15	17.2552	34.434
86.2	16.8114	34.5757
86.25	16.2256	34.8471
86.3	15.6953	35.284
86.35	14.8947	35.8156
86.4	14.0174	36.414
86.45	13.9249	37.0549
86.5	15.4605	37.6632
86.55	18.7137	38.2416
86.6	22.4423	38.8102
86.65	28.3119	39.3687
86.7	39.6061	39.9228
86.75	53.746	40.4762
86.8	62.3291	41.0334
86.85	70.4691	41.5955
86.9	76.2898	42.1601
86.95	72.0846	42.7316
87	70.4454	43.3044
87.05	71.1246	43.8437
87.1	69.3816	44.3005
87.15	68.5785	44.6337
87.2	67.9968	44.7387
87.25	67.8779	44.6809
87.3	68.1933	44.4815
87.35	69.5773	44.1919
87.4	70.9899	43.8832
87.45	70.4575	43.5785
87.5	67.4168	43.2577
87.55	61.66	42.9341
87.6	54.1127	42.6022
87.65	47.3521	42.2618
87.7	41.9654	41.9118
87.75	37.3772	41.5536
87.8	33.1957	41.1765
87.85	29.3379	40.7755
87.9	25.758	40.3727
87.95	23.482	39.9865
88	22.0583	39.633
88.05	20.9636	39.3329
88.1	19.9919	39.089
88.15	19.1317	38.8934
88.2	18.3459	38.7555
88.25	17.6287	38.6995
88.3	16.9131	38.748
88.35	16.1957	38.9319
88.4	15.4736	39.254
88.45	14.7241	39.6535
88.5	14.2313	40.0884
88.55	14.6697	40.5386
88.6	16.9926	40.9386
88.65	22.4049	41.3198
88.7	29.7652	41.6915
88.75	41.1116	42.0585
88.8	56.7542	42.4261
88.85	65.4637	42.7978
88.9	71.4946	43.1764
88.95	75.1059	43.5634
89	71.2148	43.9516
89.05	67.6574	44.3261
89.1	66.2487	44.6888
89.15	64.8326	45.0351
89.2	63.9097	45.3224
89.25	63.3456	45.4945
89.3	63.1191	45.5111
89.35	63.0662	45.3871
89.4	63.1057	45.1316
89.45	64.4676	44.7734
89.5	66.0246	44.4078
89.55	65.6986	44.0199
89.6	63.4634	43.6056
89.65	60.4017	43.1941
89.7	54.7874	42.779
89.75	48.4276	42.3603
89.8	42.5084	41.9346
89.85	37.4274	41.4984
89.9	31.8659	41.0423
89.95	27.9883	40.5664
90	25.6686	40.0892
90.05	24.2523	39.6371
90.1	23.1115	39.2358
90.15	22.0831	38.9012
90.2	21.1058	38.6265
90.25	20.3741	38.4062
90.3	19.5156	38.2494
90.35	18.7273	38.1755
90.4	17.9391	38.1883
90.45	17.1442	38.3123
90.5	16.3615	38.5855
90.55	15.639	38.9272
90.6	15.3287	39.3196
90.65	15.9165	39.7377
90.7	18.133	40.1155
90.75	23.6533	40.4562
90.8	31.1634	40.7839
90.85	42.8923	41.1089
90.9	55.2778	41.4349
90.95	61.7438	41.7645
91	64.1485	42.0998
91.05	64.6775	42.4397
91.1	58.7558	42.7758
91.15	56.1513	43.0913
91.2	54.7914	43.3787
91.25	53.8822	43.6193
91.3	53.3526	43.7584
91.35	53.2315	43.7277
91.4	53.1393	43.5771
91.45	53.1073	43.304
91.5	53.1322	42.9308
91.55	53.2859	42.552
91.6	55.3445	42.1771
91.65	57.4156	41.7893
91.7	57.3317	41.3981
91.75	56.983	41.0022
91.8	55.4232	40.5992
91.85	49.8075	40.1877
91.9	44.6616	39.7683
91.95	40.1157	39.3413
92	35.155	38.8953
92.05	31.2733	38.4297
92.1	29.2758	37.9614
92.15	27.8205	37.5092
92.2	26.6515	37.0812
92.25	25.7122	36.7004
92.3	24.8754	36.3748
92.35	24.1441	36.1038
92.4	23.5096	35.887
92.45	22.9281	35.7459
92.5	22.2574	35.6943
92.55	21.7514	35.758
92.6	21.131	35.9744
92.65	20.3168	36.2854
92.7	19.6113	36.6768
92.75	19.7083	37.1078
92.8	21.5418	37.5108
92.85	25.7349	37.8912
92.9	30.6288	38.2681
92.95	38.2825	38.6465
93	51.0733	39.0315
93.05	56.5701	39.4242
93.1	60.5956	39.825
93.15	62.22	40.2303
93.2	57.2911	40.6311
93.25	52.7612	41.0153
93.3	50.7264	41.3683
93.35	49.7323	41.6575
93.4	49.1209	41.8145
93.45	48.7632	41.8185
93.5	48.5876	41.7025
93.55	48.5611	41.4896
93.6	48.6192	41.2137
93.65	48.8584	40.9551
93.7	51.4359	40.6872
93.75	54.0599	40.4046
93.8	55.1622	40.1144
93.85	53.653	39.8175
93.9	50.2594	39.5116
93.95	43.9073	39.1974
94	37.4136	38.8745
94.05	32.9527	38.5432
94.1	29.7976	38.2035
94.15	27.0733	37.8399
94.2	25.3268	37.4547
94.25	23.9188	37.0731
94.3	22.6458	36.6948
94.35	21.5615	36.3256
94.4	20.7015	36.0033
94.45	19.9828	35.7284
94.5	19.419	35.5042
94.55	18.9956	35.3456
94.6	18.4022	35.2597
94.65	17.792	35.261
94.7	17.1713	35.4162
94.75	16.3287	35.6789
94.8	15.5439	36.0373
94.85	15.1354	36.4555
94.9	15.5347	36.8627
94.95	17.617	37.2188
95	22.7759	37.5663
95.05	32.1046	37.9011
95.1	46.1078	38.2347
95.15	54.5219	38.5739
95.2	61.6095	38.9221
95.25	64.6393	39.2791
95.3	61.074	39.6371
95.35	57.9383	39.9827
95.4	56.7902	40.3097
95.45	56.1663	40.5971
95.5	56.0209	40.7928
95.55	56.0267	40.831
95.6	56.1201	40.7579
95.65	56.2617	40.58
95.7	56.3983	40.331
95.75	56.937	40.0858
95.8	59.3064	39.8539
95.85	60.3779	39.6108
95.9	58.7422	39.3583
95.95	55.6819	39.0998
96	50.0339	38.8338
96.05	42.645	38.5596
96.1	36.8137	38.2773
96.15	32.6298	37.9861
96.2	29.0937	37.6862
96.25	26.2483	37.3564
96.3	24.5704	36.9951
96.35	23.366	36.6161
96.4	22.3418	36.2453
96.45	21.4082	35.8993
96.5	20.4955	35.6102
96.55	19.6648	35.3853
96.6	18.9791	35.2114
96.65	18.6155	35.0867
96.7	18.5189	35.0284
96.75	18.7837	35.0606
96.8	18.7741	35.2512
96.85	18.1341	35.5442
96.9	17.2608	35.9154
96.95	16.8953	36.324
97	17.4737	36.7062
97.05	19.1277	37.0416
97.1	22.6031	37.3688
97.15	29.4096	37.6951
97.2	43.49	38.0268
97.25	53.1886	38.3653
97.3	61.9114	38.7136
97.35	67.1084	39.0715
97.4	65.2774	39.4352
97.45	59.4702	39.8014
97.5	58.0279	40.1703
97.55	56.069	40.5009
97.6	55.442	40.7285
97.65	55.3949	40.7919
97.7	55.4894	40.7208
97.75	55.6634	40.5161
97.8	55.8643	40.2249
97.85	56.4475	39.9264
97.9	58.7673	39.6256
97.95	59.6542	39.3067
98	58.0471	38.9737
98.05	54.9333	38.6283
98.1	49.1851	38.2717
98.15	42.6329	37.9037
98.2	37.0644	37.5255
98.25	32.5318	37.1386
98.3	29.331	36.7415
98.35	26.1758	36.3177
98.4	24.2323	35.8785
98.45	23.0135	35.449
98.5	21.8914	35.0428
98.55	20.9018	34.6827
98.6	20.0387	34.3895
98.65	19.2137	34.1532
98.7	18.5636	33.9666
98.75	18.134	33.8327
98.8	17.5639	33.7633
98.85	16.8805	33.7818
98.9	16.2023	33.9511
98.95	15.3124	34.2271
99	14.7092	34.5778
99.05	14.6997	34.9696
99.1	15.3963	35.3455
99.15	17.1952	35.6659
99.2	21.1882	35.9783
99.25	28.5773	36.2839
99.3	43.1724	36.5868
99.35	52.2392	36.8916
99.4	59.0514	37.205
99.45	61.9714	37.5291
99.5	58.5842	37.8588
99.55	53.299	38.1861
99.6	52.0392	38.5151
99.65	51.3613	38.8293
99.7	51.2929	39.0785
99.75	51.3536	39.1693
99.8	51.5051	39.1248
99.85	51.696	38.9293
99.9	51.8676	38.6162
[truncated: 2,902 more rows]

## Sheet: Figure 6e
location	real_z	pred_z
0	0	0.0125
-0.018	0	0.0125
-0.036	0	0.0125
-0.054	0	0.0125
-0.072	0	0.0125
-0.09	0	0.0125
-0.108	0	0.0125
-0.126	0	0.0125
-0.144	0	0.0125
-0.162	0	0.0125
-0.18	0	0.0125
-0.198	0	0.0125
-0.216	0	0.0125
-0.234	0	0.0125
-0.252	0	0.0125
-0.27	0	0.0125
-0.288	0	0.0125
-0.306	0	0.0125
-0.324	0	0.0125
-0.342	0	0.0125
-0.36	0	0.0125
-0.378	0	0.0125
-0.396	0	0.0125
-0.414	0	0.0125
-0.432	0	0.0125
-0.45	0	0.0125
-0.468	0	0.0125
-0.486	0	0.0125
-0.504	0	0.0125
-0.522	0	0.0125
-0.54	0	0.0125
-0.558	0	0.0125
-0.576	0	0.0125
-0.594	0	0.0125
-0.612	0	0.0125
-0.63	0	0.0125
-0.648	0	0.0125
-0.666	0	0.0125
-0.684	0	0.0125
-0.702	0	0.0125
-0.72	0	0.0125
-0.738	0	0.0125
-0.756	0	0.0125
-0.774	0	0.0125
-0.792	0	0.0125
-0.81	0	0.0125
-0.828	0	0.0125
-0.846	0	0.0125
-0.864	0	0.0125
-0.882	0	0.0125
-0.9	0	0.0125
-0.918	0	0.0125
-0.936	0	0.0125
-0.954	0	0.0125
-0.972	0	0.0125
-0.99	0	0.0125
-1.008	0	0.0125
-1.026	0	0.0125
-1.044	0	0.0125
-1.062	0	0.0125
-1.08	0	0.0125
-1.098	0	0.0125
-1.116	0	0.0125
-1.134	0	0.0125
-1.152	0	0.0125
-1.17	0	0.0125
-1.188	0	0.0125
-1.206	0	0.0125
-1.224	0	0.0125
-1.242	0	0.0125
-1.26	0	0.0125
-1.278	0	0.0125
-1.296	0	0.0125
-1.314	0	0.0125
-1.332	0	0.0125
-1.35	0	0.0125
-1.368	0	0.0125
-1.386	0	0.0125
-1.404	0	0.0125
-1.422	0	0.0125
-1.44	0	0.0125
-1.458	0	0.0125
-1.476	0	0.0125
-1.494	0	0.0125
-1.512	0	0.0125
-1.53	0	0.0125
-1.548	0	0.0125
-1.566	0	0.0125
-1.584	0	0.0125
-1.602	0	0.0125
-1.62	0	0.0125
-1.638	0	0.0125
-1.656	0	0.0125
-1.674	0	0.0125
-1.692	0	0.0125
-1.71	0	0.0125
-1.728	0	0.0125
-1.746	0	0.0125
-1.764	0	0.0125
-1.782	0	0.0125
-1.8	0	0.0125
-1.818	0	0.0125
-1.836	0	0.0125
-1.854	0	0.0125
-1.872	0	0.0125
-1.89	0	0.0125
-1.908	0	0.0125
-1.926	0	0.0125
-1.944	0	0.0125
-1.962	0	0.0125
-1.98	0	0.0125
-1.998	0	0.0125
-2.016	0	0.0125
-2.034	0	0.0125
-2.052	0	0.0125
-2.07	0	0.0125
-2.088	0	0.0125
-2.106	0	0.0125
-2.124	0	0.0125
-2.142	0	0.0125
-2.16	0	0.0125
-2.178	0	0.0125
-2.196	0	0.0125
-2.214	0	0.0125
-2.232	0	0.0125
-2.25	0	0.0125
-2.268	0	0.0125
-2.286	0	0.0125
-2.304	0	0.0125
-2.322	0	0.0125
-2.34	0	0.0125
-2.358	0	0.0125
-2.376	0	0.0125
-2.394	0	0.0125
-2.412	0	0.0125
-2.43	0	0.0125
-2.448	0	0.0125
-2.466	0	0.0125
-2.484	0	0.0125
-2.502	0	0.0125
-2.52	0	0.0125
-2.538	0	0.0125
-2.556	0	0.0125
-2.574	0	0.0125
-2.592	0	0.0125
-2.61	0	0.0125
-2.628	0	0.0125
-2.646	0	0.0125
-2.664	0	0.0125
-2.682	0	0.0125
-2.7	0	0.0125
-2.718	0	0.0125
-2.736	0	0.0125
-2.754	0	0.0125
-2.772	0	0.0125
-2.79	0	0.0125
-2.808	0	0.0125
-2.826	0	0.0125
-2.844	0	0.0125
-2.862	0	0.0125
-2.88	0	0.0125
-2.898	0	0.0125
-2.916	0	0.0125
-2.934	0	0.0125
-2.952	0	0.0125
-2.97	0	0.0125
-2.988	0	0.0125
-3.006	0	0.0125
-3.024	0	0.0125
-3.042	0	0.0125
-3.06	0	0.0125
-3.078	0	0.0125
-3.096	0	0.0125
-3.114	0	0.0125
-3.132	0	0.0125
-3.15	0	0.0125
-3.168	0	0.0125
-3.186	0	0.0125
-3.204	0	0.0125
-3.222	0	0.0125
-3.24	0	0.0125
-3.258	0	0.0125
-3.276	0	0.0125
-3.294	0	0.0125
-3.312	0	0.0125
-3.33	0	0.0125
-3.348	0	0.0125
-3.366	0	0.0125
-3.384	0	0.0125
-3.402	0	0.0125
-3.42	0	0.0125
-3.438	0	0.0125
-3.456	0	0.0125
-3.474	0	0.0125
-3.492	0	0.0125
-3.51	0	0.0125
-3.528	0	0.0125
-3.546	0	0.0125
-3.564	0	0.0125
-3.582	0	0.0125
-3.6	0	0.0125
-3.618	0	0.0125
-3.636	0	0.0125
-3.654	0	0.0125
-3.672	0	0.0125
-3.69	0	0.0125
-3.708	0	0.0125
-3.726	0	0.0125
-3.744	0	0.0125
-3.762	0	0.0125
-3.78	0	0.0125
-3.798	0	0.0125
-3.816	0	0.0125
-3.834	0	0.0125
-3.852	0	0.0125
-3.87	0	0.0125
-3.888	0	0.0125
-3.906	0	0.0125
-3.924	0	0.0125
-3.942	0	0.0125
-3.96	0	0.0125
-3.978	0	0.0125
-3.996	0	0.0125
-4.014	0	0.0125
-4.032	0	0.0125
-4.05	0	0.0125
-4.068	0	0.0125
-4.086	0	0.0125
-4.104	0	0.0125
-4.122	0	0.0125
-4.14	0	0.0125
-4.158	0	0.0125
-4.176	0	0.0125
-4.194	0	0.0125
-4.212	0	0.0125
-4.23	0	0.0125
-4.248	0	0.0125
-4.266	0	0.0125
-4.284	0	0.0125
-4.302	0	0.0125
-4.32	0	0.0125
-4.338	0	0.0125
-4.356	0	0.0125
-4.374	0	0.0125
-4.392	0	0.0125
-4.41	0	0.0125
-4.428	0	0.0125
-4.446	0	0.0125
-4.464	0	0.0125
-4.482	0	0.0125
-4.5	0	0.0125
-4.518	0	0.0125
-4.536	0	0.0125
-4.554	0	0.0125
-4.572	0	0.0125
-4.59	0	0.0125
-4.608	0	0.0125
-4.626	0	0.0125
-4.644	0	0.0125
-4.662	0	0.0125
-4.68	0	0.0125
-4.698	0	0.0125
-4.716	0	0.0125
-4.734	0	0.0125
-4.752	0	0.0125
-4.77	0	0.0125
-4.788	0	0.0125
-4.806	0	0.0125
-4.824	0	0.0125
-4.842	0	0.0125
-4.86	0	0.0125
-4.878	0	0.0125
-4.896	0	0.0125
-4.914	0	0.0125
-4.932	0	0.0125
-4.95	0	0.0125
-4.968	0	0.0125
-4.986	0	0.0125
-5.004	0	0.0125
-5.022	0	0.0125
-5.04	0	0.0125
-5.058	0	0.0125
-5.076	0	0.0125
-5.094	0	0.0125
-5.112	0	0.0125
-5.13	0	0.0125
-5.148	0	0.0125
-5.166	0	0.0125
-5.184	0	0.0125
-5.202	0	0.0125
-5.22	0	0.0125
-5.238	0	0.0125
-5.256	0	0.0125
-5.274	0	0.0125
-5.292	0	0.0125
-5.31	0	0.0125
-5.328	0	0.0125
-5.346	0	0.0125
-5.364	0	0.0125
-5.382	0	0.0125
-5.4	0	0.0125
-5.418	0	0.0125
-5.436	0	0.0125
-5.454	0	0.0125
-5.472	0	0.0125
-5.49	0	0.0125
-5.508	0	0.0125
-5.526	0	0.0125
-5.544	0	0.0125
-5.562	0	0.0125
-5.58	0	0.0125
-5.598	0	0.0125
-5.616	0	0.0125
-5.634	0	0.0125
-5.652	0	0.0125
-5.67	0	0.0125
-5.688	0	0.0125
-5.706	0	0.0125
-5.724	0	0.0125
-5.742	0	0.0125
-5.76	0	0.0125
-5.778	0	0.0125
-5.796	0.01914	0.0125
-5.814	0.04052	0.0125
-5.832	0.06175	0.0125
-5.85	0.08282	0.0125
-5.868	0.10374	0.0125
-5.886	0.1245	0.0125
-5.904	0.14511	0.0125
-5.922	0.16556	0.0125
-5.94	0.18586	0.0125
-5.958	0.206	0.0125
-5.976	0.22598	0.0125
-5.994	0.24581	0.0125
-6.012	0.26548	0.0125
-6.03	0.285	0.0125
-6.048	0.30436	0.0125
-6.066	0.32357	0.0125
-6.084	0.34262	0.0125
-6.102	0.36152	0.0125
-6.12	0.38026	0.0125
-6.138	0.39884	0.0125
-6.156	0.41727	0.0125
-6.174	0.43554	0.01932
-6.192	0.45366	0.01977
-6.21	0.47162	0.02018
-6.228	0.48943	0.01901
-6.246	0.50708	0.03411
-6.264	0.52458	0.14966
-6.282	0.54192	0.22925
-6.3	0.5591	0.34433
-6.318	0.57613	0.41453
-6.336	0.59301	0.50034
-6.354	0.60973	0.61349
-6.372	0.62629	0.68054
-6.39	0.6427	0.77912
-6.408	0.65895	0.86253
-6.426	0.67504	0.89884
-6.444	0.69098	0.87362
-6.462	0.70677	0.78447
-6.48	0.7224	0.58753
-6.498	0.73787	0.22995
-6.516	0.75319	0.10026
-6.534	0.76836	0.02018
-6.552	0.78336	0.01979
-6.57	0.79822	0.01948
-6.588	0.81291	0.01915
-6.606	0.82745	0.01885
-6.624	0.84184	0.01878
-6.642	0.85607	0.01933
-6.66	0.87014	0.01956
-6.678	0.88406	0.01971
-6.696	0.89783	0.01976
-6.714	0.91143	0.01975
-6.732	0.92489	0.01972
-6.75	0.93818	0.01956
-6.768	0.95133	0.01925
-6.786	0.96431	0.01906
-6.804	0.97714	0.01876
-6.822	0.98982	0.01853
-6.84	1.00234	0.01854
-6.858	1.0147	0.019
-6.876	1.02691	0.01926
-6.894	1.03896	0.0195
-6.912	1.05086	0.0201
-6.93	1.0626	0.06136
-6.948	1.07419	0.2899
-6.966	1.08562	0.52375
-6.984	1.09689	0.64504
-7.002	1.10801	0.81127
-7.02	1.11898	0.86399
-7.038	1.12978	0.9007
-7.056	1.14044	0.94423
-7.074	1.15094	0.96494
-7.092	1.16128	0.99477
-7.11	1.17146	1.02387
-7.128	1.1815	1.04852
-7.146	1.19137	1.08525
-7.164	1.20109	1.11028
-7.182	1.21066	1.13878
-7.2	1.22006	1.1614
-7.218	1.22932	1.15284
-7.236	1.23842	1.09138
-7.254	1.24736	0.99359
-7.272	1.25614	0.87878
-7.29	1.26478	0.56968
-7.308	1.27325	0.30953
-7.326	1.28157	0.01733
-7.344	1.28974	0.0194
-7.362	1.29775	0.01891
-7.38	1.3056	0.01763
-7.398	1.3133	0.0125
-7.416	1.32084	0.0125
-7.434	1.32823	0.0125
-7.452	1.33546	0.0125
-7.47	1.34254	0.0125
-7.488	1.34946	0.0125
-7.506	1.35622	0.0125
-7.524	1.36283	0.0125
-7.542	1.36929	0.0125
-7.56	1.37558	0.0125
-7.578	1.38173	0.0125
-7.596	1.38771	0.0125
-7.614	1.39355	0.0125
-7.632	1.39922	0.0125
-7.65	1.40474	0.0125
-7.668	1.41011	0.0125
-7.686	1.41532	0.0125
-7.704	1.42037	0.0125
-7.722	1.42527	0.0125
-7.74	1.43002	0.01713
-7.758	1.4346	0.01831
-7.776	1.43904	0.01863
-7.794	1.44331	0.0189
-7.812	1.44743	0.01902
-7.83	1.4514	0.01907
-7.848	1.45521	0.01913
-7.866	1.45886	0.01916
-7.884	1.46236	0.01918
-7.902	1.46571	0.0192
-7.92	1.4689	0.01921
-7.938	1.47193	0.01922
-7.956	1.47481	0.01923
-7.974	1.47753	0.01924
-7.992	1.48009	0.01921
-8.01	1.4825	0.01915
-8.028	1.48476	0.01899
-8.046	1.48686	0.01867
-8.064	1.4888	0.01836
-8.082	1.49059	0.01492
-8.1	1.49222	0.0125
-8.118	1.4937	0.0125
-8.136	1.49502	0.0125
-8.154	1.49619	0.0125
-8.172	1.4972	0.0125
-8.19	1.49806	0.0125
-8.208	1.49876	0.0125
-8.226	1.4993	0.0125
-8.244	1.49969	0.0125
-8.262	1.49992	0.0125
-8.28	1.5	0.0125
-8.298	1.49992	0.0125
-8.316	1.49969	0.0125
-8.334	1.4993	0.0125
-8.352	1.49876	0.0125
-8.37	1.49806	0.0125
-8.388	1.4972	0.0125
-8.406	1.49619	0.0125
-8.424	1.49502	0.0125
-8.442	1.4937	0.0125
-8.46	1.49222	0.0125
-8.478	1.49059	0.0125
-8.496	1.4888	0.0125
-8.514	1.48686	0.0125
-8.532	1.48476	0.0125
-8.55	1.4825	0.0125
-8.568	1.48009	0.0125
-8.586	1.47753	0.0125
-8.604	1.47481	0.0125
-8.622	1.47193	0.0125
-8.64	1.4689	0.0125
-8.658	1.46571	0.0125
-8.676	1.46236	0.0125
-8.694	1.45886	0.0125
-8.712	1.45521	0.0125
-8.73	1.4514	0.0125
-8.748	1.44743	0.0125
-8.766	1.44331	0.0125
-8.784	1.43904	0.0125
-8.802	1.4346	0.0125
-8.82	1.43002	0.0125
-8.838	1.42527	0.0125
-8.856	1.42037	0.0125
-8.874	1.41532	0.0125
-8.892	1.41011	0.0125
-8.91	1.40474	0.0125
-8.928	1.39922	0.0125
-8.946	1.39355	0.0125
-8.964	1.38771	0.01259
-8.982	1.38173	0.01358
-9	1.37558	0.00195
-9.018	1.36929	0.03048
-9.036	1.36283	0.00408
-9.054	1.35622	0.000579867
-9.072	1.34946	0.0099
-9.09	1.34254	0.01321
-9.108	1.33546	0.00826
-9.126	1.32823	0
-9.144	1.32084	0.02558
-9.162	1.3133	0.06529
-9.18	1.3056	0.07856
-9.198	1.29775	0.08396
-9.216	1.28974	0.0806
-9.234	1.28157	0.07307
-9.252	1.27325	0.05603
-9.27	1.26478	0.03762
-9.288	1.25614	0.00020178
-9.306	1.24736	0.01314
-9.324	1.23842	0.01273
-9.342	1.22932	0.0125
-9.36	1.22006	0.0125
-9.378	1.21066	0.0125
-9.396	1.20109	0.0125
-9.414	1.19137	0.0125
-9.432	1.1815	0.0125
-9.45	1.17146	0.0125
-9.468	1.16128	0.0125
-9.486	1.15094	0.0125
-9.504	1.14044	0.0125
-9.522	1.12978	0.0125
-9.54	1.11898	0.0125
-9.558	1.10801	0.0125
-9.576	1.09689	0.0125
-9.594	1.08562	0.0125
-9.612	1.07419	0.0125
-9.63	1.0626	0.0125
-9.648	1.05086	0.0125
-9.666	1.03896	0.0125
-9.684	1.02691	0.01357
-9.702	1.0147	0.02879
-9.72	1.00234	0.11446
-9.738	0.98982	0.1263
-9.756	0.97714	0.27491
-9.774	0.96431	0.44176
-9.792	0.95133	0.51881
-9.81	0.93818	0.60393
-9.828	0.92489	0.56147
-9.846	0.91143	0.52241
-9.864	0.89783	0.49254
-9.882	0.88406	0.45672
-9.9	0.87014	0.43157
-9.918	0.85607	0.4049
-9.936	0.84184	0.43056
-9.954	0.82745	0.49775
-9.972	0.81291	0.52664
-9.99	0.79822	0.52524
-10.008	0.78336	0.51768
-10.026	0.76836	0.49756
-10.044	0.75319	0.4544
-10.062	0.73787	0.39819
-10.08	0.7224	0.33587
-10.098	0.70677	0.1851
-10.116	0.69098	0.07894
-10.134	0.67504	0.05503
-10.152	0.65895	0.10989
-10.17	0.6427	0.09698
-10.188	0.62629	0.07293
-10.206	0.60973	0.05512
-10.224	0.59301	0.04328
-10.242	0.57613	0.03033
-10.26	0.5591	0.02416
-10.278	0.54192	0.01936
-10.296	0.52458	0.01425
-10.314	0.50708	0.00999
-10.332	0.48943	0.00371
-10.35	0.47162	0.000266795
-10.368	0.45366	0.000647429
-10.386	0.43554	0.00259
-10.404	0.41727	0.00756
-10.422	0.39884	0.01391
-10.44	0.38026	0.03501
-10.458	0.36152	0.08056
-10.476	0.34262	0.09979
-10.494	0.32357	0.22612
-10.512	0.30436	0.40394
-10.53	0.285	0.54089
-10.548	0.26548	0.60868
-10.566	0.24581	0.6985
-10.584	0.22598	0.7575
-10.602	0.206	0.78891
-10.62	0.18586	0.71432
-10.638	0.16556	0.62735
-10.656	0.14511	0.54131
-10.674	0.1245	0.47411
-10.692	0.10374	0.44031
-10.71	0.08282	0.39468
-10.728	0.06175	0.38569
-10.746	0.04052	0.42665
-10.764	0.01914	0.46143
-10.782	0	0.45767
-10.8	0	0.44102
-10.818	0	0.42134
-10.836	0	0.38751
-10.854	0	0.32371
-10.872	0	0.27846
-10.89	0	0.12587
-10.908	0	0.04563
-10.926	0	0.10933
-10.944	0	0.06793
-10.962	0	0.0414
-10.98	0	0.01365
-10.998	0	0.01099
-11.016	0	0.01362
-11.034	0	0.01336
-11.052	0	0.01319
-11.07	0	0.01302
-11.088	0	0.01281
-11.106	0	0.0127
-11.124	0	0.0125
-11.142	0	0.0125
-11.16	0	0.0125
-11.178	0	0.0125
-11.196	0	0.0125
-11.214	0	0.0125
-11.232	0	0.0125
-11.25	0	0.0125
-11.268	0	0.01337
-11.286	0	0.0184
-11.304	0	0.07682
-11.322	0	0.08883
-11.34	0	0.03186
-11.358	0	0.12316
-11.376	0	0.18413
-11.394	0	0.21254
-11.412	0	0.14315
-11.43	0	0.07507
-11.448	0	0.03921
-11.466	0	0.023
-11.484	0	0.02566
-11.502	0	0.03327
-11.52	0	0.05689
-11.538	0	0.12101
-11.556	0	0.19056
-11.574	0	0.20836
-11.592	0	0.23647
-11.61	0	0.22974
-11.628	0	0.20402
-11.646	0	0.13884
-11.664	0	0.07736
-11.682	0	0.09614
-11.7	0	0.05455
-11.718	0	0.01285
-11.736	0	0.01333
-11.754	0	0.01272
-11.772	0	0.0125
-11.79	0	0.0125
-11.808	0	0.0125
-11.826	0	0.0125
-11.844	0	0.0125
-11.862	0	0.0125
-11.88	0	0.0125
-11.898	0	0.0125
-11.916	0	0.0125
-11.934	0	0.0125
-11.952	0	0.0125
-11.97	0	0.01151
-11.988	0	0.01198
-12.006	0	0.01223
-12.024	0	0.01229
-12.042	0	0.01208
-12.06	0	0.0125
-12.078	0	0.0125
-12.096	0	0.0125
-12.114	0	0.0125
-12.132	0	0.0125
-12.15	0	0.0125
-12.168	0	0.0125
-12.186	0	0.0125
-12.204	0	0.01252
-12.222	0	0.0125
-12.24	0	0.0125
-12.258	0	0.0125
-12.276	0	0.0125
-12.294	0	0.0125
-12.312	0	0.0125
-12.33	0	0.0125
-12.348	0	0.0125
-12.366	0	0.0125
-12.384	0	0.01253
-12.402	0	0.01252
-12.42	0	0.0125
-12.438	0	0.0125
-12.456	0	0.0125
-12.474	0	0.0125
-12.492	0	0.0125
-12.51	0	0.0125
-12.528	0	0.0109
-12.546	0	0.01215
-12.564	0	0.01279
-12.582	0	0.01365
-12.6	0	0.01418
-12.618	0	0.01468
-12.636	0	0.01525
-12.654	0	0.01537
-12.672	0	0.01555
-12.69	0	0.0157
-12.708	0	0.01583
-12.726	0	0.016
-12.744	0	0.01611
-12.762	0	0.01624
-12.78	0	0.01634
-12.798	0	0.01635
-12.816	0	0.01625
-12.834	0	0.01605
-12.852	0	0.01562
-12.87	0	0.01393
-12.888	0	0.01301
-12.906	0	0.01113
-12.924	0	0.0125
-12.942	0	0.0125
-12.96	0	0.0125
-12.978	0	0.0125
-12.996	0	0.0125
-13.014	0	0.0125
-13.032	0	0.0125
-13.05	0	0.0125
-13.068	0	0.0125
-13.086	0	0.0125
-13.104	0	0.0125
-13.122	0	0.0125
-13.14	0	0.0125
-13.158	0	0.0125
-13.176	0	0.0125
-13.194	0	0.0125
-13.212	0	0.0125
-13.23	0	0.01228
-13.248	0	0.0109
-13.266	0	0.01159
-13.284	0	0.01342
-13.302	0	0.01488
-13.32	0	0.01534
-13.338	0	0.01597
-13.356	0	0.01629
-13.374	0	0.01668
-13.392	0	0.01698
-13.41	0	0.01728
-13.428	0	0.01772
-13.446	0	0.01801
-13.464	0	0.01833
-13.482	0	0.01871
-13.5	0	0.01892
-13.518	0	0.01928
-13.536	0	0.01957
-13.554	0	0.01981
-13.572	0	0.02008
-13.59	0	0.02012
-13.608	0	0.01995
-13.626	0	0.01951
-13.644	0	0.01897
-13.662	0	0.01733
-13.68	0	0.01654
-13.698	0	0.01596
-13.716	0	0.01535
-13.734	0	0.01506
-13.752	0	0.01463
-13.77	0	0.0141
-13.788	0	0.01382
-13.806	0	0.01439
-13.824	0	0.01476
-13.842	0	0.01493
-13.86	0	0.01508
-13.878	0	0.01512
-13.896	0	0.01514
-13.914	0	0.0151
-13.932	0	0.01492
-13.95	0	0.01471
-13.968	0	0.01465
-13.986	0	0.01465
-14.004	0	0.01471
-14.022	0	0.01487
-14.04	0	0.01523
-14.058	0	0.01549
-14.076	0	0.01609
-14.094	0	0.01701
-14.112	0	0.01775
-14.13	0	0.01879
-14.148	0	0.01959
-14.166	0	0.0202
-14.184	0	0.02075
-14.202	0	0.02025
-14.22	0	0.0163
-14.238	0	0.02898
-14.256	0	0.06447
-14.274	0	0.11148
-14.292	0	0.1395
-14.31	0	0.18137
-14.328	0	0.22215
-14.346	0	0.24792
-14.364	0	0.28236
-14.382	0	0.28782
-14.4	0	0.26005
-14.418	0	0.18028
-14.436	0	0.10181
-14.454	0	0.02059
-14.472	0	0.01916
-14.49	0	0.01796
-14.508	0	0.01651
-14.526	0	0.01587
-14.544	0	0.01538
-14.562	0	0.01501
-14.58	0	0.01485
-14.598	0	0.01493
-14.616	0	0.01514
-14.634	0	0.01519
-14.652	0	0.01521
-14.67	0	0.01518
-14.688	0	0.01508
-14.706	0	0.01495
-14.724	0	0.01476
-14.742	0	0.01453
-14.76	0	0.01442
-14.778	0	0.01436
-14.796	0	0.01439
-14.814	0	0.01448
-14.832	0	0.01475
-14.85	0	0.01507
-14.868	0	0.0154
-14.886	0	0.01632
-14.904	0	0.01717
-14.922	0	0.0181
-14.94	0	0.01906
-14.958	0	0.01952
-14.976	0	0.02012
-14.994	0	0.02045
-15.012	0	0.02071
-15.03	0	0.02099
-15.048	0	0.02113
-15.066	0	0.01945
-15.084	0	0.01534
-15.102	0	0.01666
-15.12	0	0.02321
-15.138	0	0.0276
-15.156	0	0.0321
-15.174	0	0.03382
-15.192	0	0.03043
-15.21	0	0.01717
-15.228	0	0.02118
-15.246	0	0.02023
-15.264	0	0.01859
-15.282	0	0.01791
-15.3	0	0.01697
-15.318	0	0.01618
-15.336	0	0.01572
-15.354	0	0.01531
-15.372	0	0.01522
-15.39	0	0.01531
-15.408	0	0.01634
-15.426	0	0.01679
-15.444	0	0.01761
-15.462	0	0.01813
-15.48	0	0.01848
-15.498	0	0.01892
-15.516	0	0.01904
-15.534	0	0.01902
-15.552	0	0.01904
-15.57	0	0.01919
-15.588	0	0.01954
-15.606	0	0.01988
-15.624	0	0.02047
-15.642	0	0.02144
-15.66	0	0.02254
-15.678	0	0.17261
-15.696	0	0.3434
-15.714	0	0.49744
-15.732	0	0.67648
-15.75	0	0.76416
-15.768	0	0.87586
-15.786	0.01917	0.95559
-15.804	0.06208	1.00939
-15.822	0.10467	1.08984
-15.84	0.14695	1.13172
-15.858	0.18893	1.18151
-15.876	0.23059	1.24959
-15.894	0.27194	1.29186
-15.912	0.31298	1.35303
-15.93	0.35371	1.41185
-15.948	0.39413	1.44667
-15.966	0.43423	1.49096
-15.984	0.47403	1.50046
-16.002	0.51352	1.45616
-16.02	0.55269	1.33598
-16.038	0.59155	1.23333
-16.056	0.6301	1.02071
-16.074	0.66834	0.88634
-16.092	0.70627	0.78494
-16.11	0.74389	0.65276
-16.128	0.7812	0.57918
-16.146	0.8182	0.50516
-16.164	0.85488	0.4696
-16.182	0.89126	0.47265
-16.2	0.92732	0.57124
-16.218	0.96307	0.65083
-16.236	0.99851	0.68404
-16.254	1.03364	0.69922
-16.272	1.06846	0.70365
-16.29	1.10297	0.70147
-16.308	1.13717	0.67222
-16.326	1.17105	0.62815
-16.344	1.20463	0.58013
-16.362	1.23789	0.5632
-16.38	1.27085	0.55183
-16.398	1.30349	0.54345
-16.416	1.33582	0.581
-16.434	1.36784	0.66933
-16.452	1.39955	0.7512
-16.47	1.43095	0.87193
-16.488	1.46203	1.07898
-16.506	1.49281	1.20602
-16.524	1.52327	1.39004
-16.542	1.55343	1.54052
-16.56	1.58327	1.64236
-16.578	1.6128	1.75508
-16.596	1.64202	1.80982
-16.614	1.67093	1.86749
-16.632	1.69953	1.92225
-16.65	1.72782	1.9502
-16.668	1.75579	1.99647
-16.686	1.78346	2.03271
-16.704	1.81081	2.06676
-16.722	1.83785	2.10956
-16.74	1.86459	2.13379
-16.758	1.89101	2.16645
-16.776	1.91712	2.17717
-16.794	1.94292	2.16178
-16.812	1.96841	2.0806
-16.83	1.99358	1.97426
-16.848	2.01845	1.77883
-16.866	2.043	1.42751
-16.884	2.06725	1.29398
-16.902	2.09118	1.04729
-16.92	2.1148	0.88915
-16.938	2.13811	0.7886
-16.956	2.16111	0.71301
-16.974	2.1838	0.69158
-16.992	2.20618	0.70797
-17.01	2.22824	0.71328
-17.028	2.25	0.69914
-17.046	2.27144	0.66455
-17.064	2.29258	0.63754
-17.082	2.3134	0.60507
-17.1	2.33391	0.51916
-17.118	2.35411	0.46458
-17.136	2.374	0.38
-17.154	2.39358	0.3283
-17.172	2.41285	0.28859
-17.19	2.4318	0.25061
-17.208	2.45045	0.27509
-17.226	2.46878	0.33943
-17.244	2.48681	0.43233
-17.262	2.50452	0.52194
-17.28	2.52192	0.68554
-17.298	2.53901	0.79764
-17.316	2.55579	0.917
-17.334	2.57225	1.06576
-17.352	2.58841	1.14358
-17.37	2.60426	1.21046
-17.388	2.61979	1.25005
-17.406	2.63502	1.27834
-17.424	2.64993	1.30595
-17.442	2.66453	1.31918
-17.46	2.67882	1.34097
-17.478	2.6928	1.36443
-17.496	2.70647	1.3814
-17.514	2.71983	1.40716
-17.532	2.73287	1.42423
-17.55	2.74561	1.43662
-17.568	2.75803	1.43714
-17.586	2.77015	1.42153
-17.604	2.78195	1.33463
-17.622	2.79344	1.20346
-17.64	2.80462	1.03974
-17.658	2.81549	0.70839
-17.676	2.82605	0.52525
-17.694	2.83629	0.26103
-17.712	2.84623	0.05427
-17.73	2.85585	0.02526
-17.748	2.86517	0.02167
-17.766	2.87417	0.02108
-17.784	2.88286	0.02068
-17.802	2.89124	0.02086
-17.82	2.89931	0.02106
-17.838	2.90707	0.02095
-17.856	2.91452	0.02083
-17.874	2.92166	0.02064
-17.892	2.92848	0.02023
-17.91	2.935	0.01979
-17.928	2.9412	0.01919
-17.946	2.94709	0.01888
-17.964	2.95267	0.01877
-17.982	2.95794	0.01867
-18	2.9629	0.01868
-18.018	2.96755	0.01877
-18.036	2.97189	0.01906
-18.054	2.97592	0.0194
-18.072	2.97963	0.02002
-18.09	2.98303	0.02045
-18.108	2.98613	0.02077
-18.126	2.98891	0.02121
-18.144	2.99138	0.02132
-18.162	2.99354	0.0211
-18.18	2.99539	0.0208
-18.198	2.99693	0.02057
-18.216	2.99815	0.02013
-18.234	2.99907	0.01979
-18.252	2.99968	0.01938
-18.27	2.99997	0.01888
-18.288	2.99995	0.0186
-18.306	2.99962	0.01807
-18.324	2.99898	0.01762
-18.342	2.99803	0.01722
-18.36	2.99677	0.01663
-18.378	2.9952	0.01622
-18.396	2.99332	0.0155
-18.414	2.99112	0.01455
-18.432	2.98862	0.01376
-18.45	2.9858	0.0122
-18.468	2.98267	0.01095
-18.486	2.97923	0.00774
-18.504	2.97548	0.04745
-18.522	2.97142	0.06704
-18.54	2.96705	0.22963
-18.558	2.96237	0.39556
-18.576	2.95737	0.48838
-18.594	2.95207	0.53681
-18.612	2.94645	0.48105
-18.63	2.94053	0.50057
-18.648	2.93429	0.50327
-18.666	2.92774	0.52015
-18.684	2.92088	0.55821
-18.702	2.91371	0.63081
-18.72	2.90623	0.70707
-18.738	2.89843	0.75264
-18.756	2.89033	0.76124
-18.774	2.88191	0.76842
-18.792	2.87319	0.77272
-18.81	2.86415	0.76639
-18.828	2.8548	0.7389
-18.846	2.84514	0.68954
-18.864	2.83517	0.57844
-18.882	2.82489	0.48717
-18.9	2.8143	0.45074
-18.918	2.80339	0.39884
-18.936	2.79218	0.36715
-18.954	2.78065	0.34443
-18.972	2.76881	0.32539
-18.99	2.75667	0.317
-19.008	2.74421	0.30686
-19.026	2.73144	0.30598
-19.044	2.71836	0.31509
-19.062	2.70497	0.33611
-19.08	2.69126	0.33723
-19.098	2.67725	0.32905
-19.116	2.66292	0.31864
-19.134	2.64829	0.31719
-19.152	2.63334	0.32953
-19.17	2.61808	0.35921
-19.188	2.60251	0.41651
-19.206	2.58663	0.504
-19.224	2.57044	0.61251
-19.242	2.55394	0.85288
-19.26	2.53712	1.0258
-19.278	2.52	1.15013
-19.296	2.50256	1.31283
-19.314	2.48482	1.42128
-19.332	2.46676	1.54651
-19.35	2.44839	1.65409
-19.368	2.42971	1.70285
-19.386	2.41072	1.72311
-19.404	2.39142	1.67181
-19.422	2.37181	1.646
-19.44	2.35188	1.62213
-19.458	2.33165	1.60772
-19.476	2.3111	1.59078
-19.494	2.29025	1.60302
-19.512	2.26908	1.63109
-19.53	2.2476	1.64329
-19.548	2.22581	1.62807
-19.566	2.20371	1.60644
-19.584	2.18129	1.58187
-19.602	2.15857	1.57162
-19.62	2.13554	1.52783
-19.638	2.11219	1.46247
-19.656	2.08854	1.36888
-19.674	2.06457	1.25911
-19.692	2.04029	1.21079
-19.71	2.0157	1.15221
-19.728	1.9908	1.09342
-19.746	1.96559	1.05393
-19.764	1.94007	1.00514
-19.782	1.91423	0.97894
-19.8	1.88809	0.95231
-19.818	1.86163	0.92566
-19.836	1.83487	0.91335
-19.854	1.80779	0.89303
-19.872	1.7804	0.8777
-19.89	1.7527	0.86468
-19.908	1.72469	0.85
-19.926	1.69637	0.84595
-19.944	1.66773	0.85275
-19.962	1.63879	0.87529
-19.98	1.60953	0.90028
-19.998	1.57997	0.93523
-20.016	1.55009	1.00661
-20.034	1.5199	1.17704
-20.052	1.4894	1.32441
-20.07	1.45859	1.39227
-20.088	1.42747	1.50715
-20.106	1.39604	1.58221
-20.124	1.3643	1.62697
-20.142	1.33224	1.66848
-20.16	1.29988	1.68531
-20.178	1.2672	1.60195
-20.196	1.23421	1.50299
-20.214	1.20091	1.45555
-20.232	1.1673	1.3893
-20.25	1.13338	1.34988
-20.268	1.09915	1.29855
-20.286	1.06461	1.25901
-20.304	1.02976	1.27187
-20.322	0.99459	1.27795
-20.34	0.95911	1.26747
-20.358	0.92333	1.25274
-20.376	0.88723	1.24275
-20.394	0.85082	1.227
-20.412	0.8141	1.18727
-20.43	0.77707	1.13419
-20.448	0.73973	1.05984
-20.466	0.70207	0.95021
-20.484	0.66411	0.90226
-20.502	0.62584	0.85431
-20.52	0.58725	0.79271
-20.538	0.54835	0.75768
-20.556	0.50914	0.69509
-20.574	0.46962	0.6554
-20.592	0.42979	0.63449
-20.61	0.38965	0.61423
-20.628	0.3492	0.60456
-20.646	0.30844	0.59331
-20.664	0.26736	0.60009
-20.682	0.22598	0.59892
-20.7	0.18428	0.58684
-20.718	0.14227	0.58235
-20.736	0.09995	0.59243
-20.754	0.05732	0.6196
-20.772	0.01438	0.63406
-20.79	-0.02887	0.67262
-20.808	0	0.73469
-20.826	0	0.8532
-20.844	0	0.99458
-20.862	0	1.05765
-20.88	0	1.13272
-20.898	0	1.19382
-20.916	0	1.21927
-20.934	0	1.2463
-20.952	0	1.2565
-20.97	0	1.19509
-20.988	0	1.09278
-21.006	0	1.06849
-21.024	0	1.03103
-21.042	0	1.0017
-21.06	0	0.98494
-21.078	0	0.97297
-21.096	0	0.99318
-21.114	0	1.04136
-21.132	0	1.07657
-21.15	0	1.08188
-21.168	0	1.08566
-21.186	0	1.07807
-21.204	0	1.05249
-21.222	0	0.99964
-21.24	0	0.95624
-21.258	0	0.82307
-21.276	0	0.73266
-21.294	0	0.65594
-21.312	0	0.52533
-21.33	0	0.43504
-21.348	0	0.32928
-21.366	0	0.2276
-21.384	0	0.16817
-21.402	0	0.07217
-21.42	0	0.00347
-21.438	0	0.10045
-21.456	0	0.05817
-21.474	0	0.01741
-21.492	0	0.00877
-21.51	0	0.0095
-21.528	0	0.00991
-21.546	0	0.01008
-21.564	0	0.01017
-21.582	0	0.01032
-21.6	0	0.01034
-21.618	0	0.01014
-21.636	0	0.00914
-21.654	0	0.01162
-21.672	0	0.09353
-21.69	0	0.01594
-21.708	0	0.05789
-21.726	0	0.13134
-21.744	0	0.18029
-21.762	0	0.16899
-21.78	0	0.07333
-21.798	0	0.05643
-21.816	0	0.0556
-21.834	0	0.06271
-21.852	0	0.07009
-21.87	0	0.0912
-21.888	0	0.14909
-21.906	0	0.21146
-21.924	0	0.26697
-21.942	0	0.28324
-21.96	0	0.29364
-21.978	0	0.26458
-21.996	0	0.21956
-22.014	0	0.13463
-22.032	0	0.06263
-22.05	0	0.08224
-22.068	0	0.00926
-22.086	0	0.00986
-22.104	0	0.0104
-22.122	0	0.01096
-22.14	0	0.01158
-22.158	0	0.01218
-22.176	0	0.01244
-22.194	0	0.01285
-22.212	0	0.01326
-22.23	0	0.01349
-22.248	0	0.01393
-22.266	0	0.0143
-22.284	0	0.01466
-22.302	0	0.01513
-22.32	0	0.01539
-22.338	0	0.01575
-22.356	0	0.01598
-22.374	0	0.016
-22.392	0	0.01578
-22.41	0	0.01532
-22.428	0	0.01402
-22.446	0	0.01283
-22.464	0	0.01223
-22.482	0	0.01132
-22.5	0	0.01079
-22.518	0	0.0104
-22.536	0	0.01006
-22.554	0	0.00993
-22.572	0	0.01019
-22.59	0	0.0108
-22.608	0	0.01107
-22.626	0	0.01147
-22.644	0	0.01166
-22.662	0	0.01181
-22.68	0	0.01187
-22.698	0	0.01174
-22.716	0	0.01158
-22.734	0	0.01157
-22.752	0	0.01161
-22.77	0	0.01192
-22.788	0	0.01223
-22.806	0	0.01295
-22.824	0	0.01376
-22.842	0	0.01459
-22.86	0	0.01588
-22.878	0	0.01673
-22.896	0	0.01767
-22.914	0	0.01862
-22.932	0	0.01905
-22.95	0	0.01969
-22.968	0	0.02015
-22.986	0	0.02054
-23.004	0	0.02099
-23.022	0	0.02123
-23.04	0	0.02161
-23.058	0	0.02199
-23.076	0	0.02227
-23.094	0	0.0227
-23.112	0	0.02298
-23.13	0	0.02327
-23.148	0	0.02347
-23.166	0	0.02341
-23.184	0	0.02305
-23.202	0	0.02241
-23.22	0	0.02117
-23.238	0	0.01988
-23.256	0	0.01923
-23.274	0	0.0183
-23.292	0	0.01751
-23.31	0	0.01707
-23.328	0	0.01655
-23.346	0	0.01637
-23.364	0	0.01675
-23.382	0	0.01758
-23.4	0	0.01775
-23.418	0	0.01811
-23.436	0	0.01826
-23.454	0	0.01834
-23.472	0	0.01838
-23.49	0	0.0182
-23.508	0	0.01787
-23.526	0	0.01768
-23.544	0	0.01768
-23.562	0	0.01778
-23.58	0	0.01807
-23.598	0	0.0186
-23.616	0	0.01934
-23.634	0	0.01992
-23.652	0	0.02122
-23.67	0	0.02221
-23.688	0	0.02306
-23.706	0	0.02404
-23.724	0	0.01611
-23.742	0	0.03193
-23.76	0	0.04547
-23.778	0	0.05309
-23.796	0	0.06312
-23.814	0	0.06848
-23.832	0	0.07529
-23.85	0	0.08401
-23.868	0	0.08867
-23.886	0	0.09663
-23.904	0	0.10293
-23.922	0	0.10732
-23.94	0	0.10993
-23.958	0	0.10735
-23.976	0	0.09697
-23.994	0	0.07564
-24.012	0	0.04565
-24.03	0	0.024
-24.048	0	0.02315
-24.066	0	0.02229
-24.084	0	0.02136
-24.102	0	0.02097
-24.12	0	0.02054
-24.138	0	0.02037
-24.156	0	0.02066
-24.174	0	0.02146
-24.192	0	0.02165
-24.21	0	0.02185
-24.228	0	0.02195
-24.246	0	0.022
-24.264	0	0.02208
-24.282	0	0.02198
-24.3	0	0.02169
-24.318	0	0.02141
-24.336	0	0.02126
-24.354	0	0.02126
-24.372	0	0.02139
-24.39	0	0.02171
-24.408	0	0.02231
-24.426	0	0.02286
-24.444	0	0.02389
-24.462	0	0.02203
-24.48	0	0.03945
-24.498	0	0.0679
-24.516	0	0.08564
-24.534	0	0.0976
-24.552	0	0.1086
-24.57	0	0.11421
-24.588	0	0.12183
-24.606	0	0.13369
-24.624	0	0.1549
-24.642	0	0.18588
-24.66	0	0.20715
-24.678	0	0.23265
-24.696	0	0.25992
-24.714	0	0.26987
-24.732	0	0.26586
-24.75	0	0.24001
-24.768	0	0.17583
-24.786	0	0.11103
-24.804	0	0.0891
-24.822	0	0.05426
-24.84	0	0.02705
-24.858	0	0.02019
-24.876	0	0.02375
-24.894	0	0.02328
-24.912	0	0.02285
-24.93	0	0.02261
-24.948	0	0.02268
-24.966	0	0.02354
-24.984	0	0.02385
-25.002	0	0.02396
-25.02	0	0.02406
-25.038	0	0.0241
-25.056	0	0.02416
-25.074	0	0.02418
-25.092	0	0.02405
-25.11	0	0.02385
-25.128	0	0.02371
-25.146	0	0.02367
-25.164	0	0.02375
-25.182	0	0.02394
-25.2	0	0.01932
-25.218	0	0.02494
-25.236	0	0.04991
-25.254	0	0.08629
-25.272	0	0.10664
-25.29	0	0.1859
-25.308	0	0.31561
-25.326	0	0.3952
-25.344	0	0.48127
-25.362	0	0.52953
-25.38	0	0.5886
-25.398	0	0.65039
-25.416	0	0.68574
-25.434	0	0.74785
-25.452	0	0.79639
-25.47	0	0.84135
-25.488	0	0.89888
-25.506	0	0.92909
-25.524	0	0.95626
-25.542	0	0.9486
-25.56	0	0.9041
-25.578	0	0.78198
-25.596	0	0.67841
-25.614	0	0.55254
-25.632	0	0.43633
-25.65	0	0.37978
-25.668	0	0.29224
-25.686	0	0.24527
-25.704	0	0.23322
-25.722	0	0.25988
-25.74	0	0.29377
-25.758	0	0.41417
-25.776	0	0.49107
-25.794	3.19744e-13	0.5422
-25.812	0.06457	0.60966
-25.83	0.12867	0.65467
-25.848	0.1923	0.71014
-25.866	0.25547	0.76633
-25.884	0.31817	0.76618
-25.902	0.3804	0.76757
-25.92	0.44217	0.7638
-25.938	0.50347	0.78424
-25.956	0.5643	0.82561
-25.974	0.62467	0.88462
-25.992	0.68457	0.99631
-26.01	0.74401	1.17168
-26.028	0.80298	1.2877
-26.046	0.86148	1.56645
-26.064	0.91951	1.79811
-26.082	0.97708	2.00691
-26.1	1.03418	2.25975
-26.118	1.09082	2.38972
-26.136	1.14699	2.52463
-26.154	1.20269	2.62889
-26.172	1.25792	2.69524
-26.19	1.31269	2.78408
-26.208	1.36699	2.84351
-26.226	1.42083	2.91537
-26.244	1.4742	2.99863
-26.262	1.5271	3.04308
-26.28	1.57954	3.12199
-26.298	1.63151	3.1834
-26.316	1.68301	3.22901
-26.334	1.73405	3.26586
-26.352	1.78462	3.25486
-26.37	1.83472	3.16059
-26.388	1.88436	3.04148
-26.406	1.93353	2.96059
-26.424	1.98223	2.83504
-26.442	2.03047	2.72386
-26.46	2.07824	2.63249
-26.478	2.12554	2.52771
-26.496	2.17238	2.48107
-26.514	2.21875	2.46522
-26.532	2.26466	2.4944
-26.55	2.31009	2.52589
-26.568	2.35507	2.5664
-26.586	2.39957	2.58232
-26.604	2.44361	2.59189
-26.622	2.48718	2.60058
-26.64	2.53028	2.60422
-26.658	2.57292	2.59734
-26.676	2.61509	2.55999
-26.694	2.6568	2.53096
-26.712	2.69804	2.50388
-26.73	2.73881	2.49252
-26.748	2.77912	2.50509
-26.766	2.81896	2.55474
-26.784	2.85833	2.60805
-26.802	2.89723	2.71883
-26.82	2.93567	2.81737
-26.838	2.97365	2.97202
-26.856	3.01115	3.17867
-26.874	3.04819	3.29532
-26.892	3.08477	3.4785
-26.91	3.12087	3.62651
-26.928	3.15651	3.7193
-26.946	3.19169	3.80599
-26.964	3.22639	3.85429
-26.982	3.26063	3.90782
-27	3.29441	3.95247
-27.018	3.32771	3.9803
-27.036	3.36055	4.02431
-27.054	3.39293	4.05648
-27.072	3.42484	4.09047
-27.09	3.45628	4.13276
-27.108	3.48725	4.15487
-27.126	3.51776	4.18799
-27.144	3.5478	4.2107
-27.162	3.57737	4.20306
-27.18	3.60648	4.12995
-27.198	3.63512	4.04055
-27.216	3.6633	3.76111
-27.234	3.69101	3.47286
-27.252	3.71825	3.32049
-27.27	3.74503	3.07917
-27.288	3.77133	2.92481
-27.306	3.79718	2.8204
-27.324	3.82255	2.75163
-27.342	3.84746	2.72085
-27.36	3.8719	2.68042
-27.378	3.89588	2.63145
-27.396	3.91939	2.58553
-27.414	3.94243	2.51334
-27.432	3.96501	2.46215
-27.45	3.98712	2.35138
-27.468	4.00876	2.21043
-27.486	4.02994	2.12563
-27.504	4.05065	2.00335
-27.522	4.07089	1.92095
-27.54	4.09067	1.86529
-27.558	4.10998	1.84355
-27.576	4.12882	1.87134
-27.594	4.1472	1.94532
-27.612	4.16511	2.05969
-27.63	4.18255	2.16393
-27.648	4.19953	2.32408
-27.666	4.21604	2.42775
-27.684	4.23209	2.53986
-27.702	4.24767	2.62431
-27.72	4.26278	2.6619
-27.738	4.27742	2.69462
-27.756	4.2916	2.70602
-27.774	4.30531	2.70908
-27.792	4.31856	2.70425
-27.81	4.33134	2.70111
-27.828	4.34365	2.69538
-27.846	4.35549	2.68947
-27.864	4.36687	2.68598
-27.882	4.37778	2.6799
-27.9	4.38823	2.6738
-27.918	4.39821	2.66041
-27.936	4.40772	2.63844
-27.954	4.41677	2.60085
-27.972	4.42535	2.46983
-27.99	4.43346	2.29053
-28.008	4.44111	2.07506
-28.026	4.44829	1.57632
-28.044	4.455	1.27169
-28.062	4.46125	0.89557
-28.08	4.46703	0.53866
-28.098	4.47234	0.30907
-28.116	4.47719	0.10607
-28.134	4.48157	0.07471
-28.152	4.48548	0.05011
-28.17	4.48893	0.04365
-28.188	4.49191	0.03579
-28.206	4.49442	0.01584
-28.224	4.49647	0.02142
-28.242	4.49805	0.02314
-28.26	4.49917	0.02233
-28.278	4.49982	0.02188
-28.296	4.5	0.02144
-28.314	4.49971	0.02114
-28.332	4.49896	0.02091
-28.35	4.49774	0.02061
-28.368	4.49606	0.02042
-28.386	4.49391	0.0203
-28.404	4.49129	0.0205
-28.422	4.4882	0.02069
-28.44	4.48465	0.02098
-28.458	4.48063	0.02119
-28.476	4.47615	0.02129
-28.494	4.4712	0.02141
-28.512	4.46578	0.02132
-28.53	4.4599	0.02107
-28.548	4.45355	0.02075
-28.566	4.44673	0.02054
-28.584	4.43945	0.02016
-28.602	4.4317	0.0199
-28.62	4.42348	0.01966
-28.638	4.4148	0.01935
-28.656	4.40565	0.01917
-28.674	4.39603	0.01884
-28.692	4.38595	0.01852
-28.71	4.3754	0.01821
-28.728	4.36438	0.01766
-28.746	4.3529	0.017
-28.764	4.34095	0.016
-28.782	4.32854	0.01463
-28.8	4.31565	0.01341
-28.818	4.30231	0.04278
-28.836	4.28849	0.33324
-28.854	4.27421	0.67098
-28.872	4.25946	1.02416
-28.89	4.24424	1.18498
-28.908	4.22856	1.41154
-28.926	4.21241	1.55217
-28.944	4.1958	1.6288
-28.962	4.17872	1.65763
-28.98	4.16117	1.61844
-28.998	4.14316	1.60603
-29.016	4.12468	1.60622
-29.034	4.10573	1.60127
-29.052	4.08631	1.61991
-29.07	4.06643	1.64493
-29.088	4.04609	1.6433
-29.106	4.02527	1.62441
-29.124	4.00399	1.61881
-29.142	3.98225	1.60815
-29.16	3.96003	1.5709
-29.178	3.93735	1.52832
-29.196	3.91421	1.43609
-29.214	3.89059	1.35067
-29.232	3.86651	1.26548
-29.25	3.84197	1.20971
-29.268	3.81695	1.18151
-29.286	3.79147	1.1269
-29.304	3.76553	1.08363
-29.322	3.73912	1.03915
-29.34	3.71224	1.01035
-29.358	3.68489	1.00905
-29.376	3.65708	1.01972
-29.394	3.6288	1.03322
-29.412	3.60005	1.04523
-29.43	3.57084	1.06711
-29.448	3.54116	1.08335
-29.466	3.51102	1.11029
-29.484	3.48041	1.14467
-29.502	3.44933	1.17312
-29.52	3.41779	1.24162
-29.538	3.38577	1.31427
-29.556	3.3533	1.39668
-29.574	3.32035	1.54616
-29.592	3.28694	1.63988
-29.61	3.25306	1.75583
-29.628	3.21872	1.89083
-29.646	3.18391	1.95272
-29.664	3.14863	2.04803
-29.682	3.11289	2.10229
-29.7	3.07668	2.13036
-29.718	3.04	2.1566
-29.736	3.00286	2.14456
-29.754	2.96525	2.02849
-29.772	2.92717	1.9377
-29.79	2.88863	1.88212
-29.808	2.84962	1.80973
-29.826	2.81014	1.76144
-29.844	2.7702	1.70383
-29.862	2.72979	1.69693
-29.88	2.68891	1.68499
-29.898	2.64757	1.66802
-29.916	2.60576	1.65672
-29.934	2.56349	1.63551
-29.952	2.52075	1.61288
-29.97	2.47754	1.58758
-29.988	2.43386	1.52956
-30.006	2.38972	1.42629
-30.024	2.34511	1.34943
-30.042	2.30004	1.26619
-30.06	2.2545	1.20851
-30.078	2.20849	1.1069
-30.096	2.16201	1.00286
-30.114	2.11507	0.97023
-30.132	2.06766	0.91113
-30.15	2.01979	0.86038
-30.168	1.97145	0.82673
-30.186	1.92264	0.77796
-30.204	1.87337	0.7454
-30.222	1.82363	0.70588
-30.24	1.77342	0.66068
-30.258	1.72275	0.63679
-30.276	1.67161	0.60211
-30.294	1.62	0.58469
-30.312	1.56793	0.57644
-30.33	1.51539	0.57762
-30.348	1.46238	0.59526
-30.366	1.40891	0.66506
-30.384	1.35497	0.83109
-30.402	1.30056	0.90322
-30.42	1.24569	0.99257
-30.438	1.19035	1.04812
-30.456	1.13454	1.0983
-30.474	1.07827	1.12683
-30.492	1.02153	1.12807
-30.51	0.96433	1.11266
-30.528	0.90666	1.03298
-30.546	0.84852	0.96941
-30.564	0.78991	0.92273
-30.582	0.73084	0.88925
-30.6	0.6713	0.856
-30.618	0.6113	0.82469
-30.636	0.55083	0.80965
-30.654	0.48989	0.83035
-30.672	0.42848	0.87414
-30.69	0.36661	0.91273
-30.708	0.30427	0.94185
-30.726	0.24147	0.94344
-30.744	0.1782	0.91819
-30.762	0.11446	0.87102
-30.78	0.05026	0.80813
-30.798	-0.01441	0.68951
-30.816	0	0.56896
-30.834	0	0.41543
-30.852	0	0.21156
-30.87	0	0.05701
-30.888	0	0.02808
-30.906	0	0.01362
-30.924	0	0.01414
-30.942	0	0.01475
-30.96	0	0.01509
-30.978	0	0.01548
-30.996	0	0.01579
-31.014	0	0.01607
-31.032	0	0.01647
-31.05	0	0.01673
-31.068	0	0.01709
-31.086	0	0.01745
-31.104	0	0.01763
-31.122	0	0.01786
-31.14	0	0.01791
-31.158	0	0.01784
-31.176	0	0.01742
-31.194	0	0.01713
-31.212	0	0.01676
-31.23	0	0.01651
-31.248	0	0.01636
-31.266	0	0.01619
-31.284	0	0.0161
-31.302	0	0.01608
-31.32	0	0.01634
-31.338	0	0.01657
-31.356	0	0.01672
-31.374	0	0.01678
-31.392	0	0.01685
-31.41	0	0.0169
-31.428	0	0.01691
-31.446	0	0.01684
-31.464	0	0.01663
-31.482	0	0.01648
-31.5	0	0.01638
-31.518	0	0.01634
-31.536	0	0.0164
-31.554	0	0.01657
-31.572	0	0.01673
-31.59	0	0.01711
-31.608	0	0.01758
-31.626	0	0.0181
-31.644	0	0.01872
-31.662	0	0.01905
-31.68	0	0.01955
-31.698	0	0.0199
-31.716	0	0.02012
-31.734	0	0.02039
-31.752	0	0.02055
-31.77	0	0.02072
-31.788	0	0.02089
-31.806	0	0.02102
-31.824	0	0.02124
-31.842	0	0.02144
-31.86	0	0.02165
-31.878	0	0.0219
-31.896	0	0.022
-31.914	0	0.02209
-31.932	0	0.02206
-31.95	0	0.02184
-31.968	0	0.02128
-31.986	0	0.02073
-32.004	0	0.02009
-32.022	0	0.01948
-32.04	0	0.01919
-32.058	0	0.01877
-32.076	0	0.01852
-32.094	0	0.01838
-32.112	0	0.01839
-32.13	0	0.01861
-32.148	0	0.01883
-32.166	0	0.01896
-32.184	0	0.019
-32.202	0	0.01902
-32.22	0	0.01903
-32.238	0	0.019
-32.256	0	0.01879
-32.274	0	0.01868
-32.292	0	0.01852
-32.31	0	0.01846
-32.328	0	0.01847
-32.346	0	0.01866
-32.364	0	0.01884
-32.382	0	0.01923
-32.4	0	0.01979
-32.418	0	0.02026
-32.436	0	0.0209
-32.454	0	0.02133
-32.472	0	0.02187
-32.49	0	0.02229
-32.508	0	0.02241
-32.526	0	0.02259
-32.544	0	0.02272
-32.562	0	0.02283
-32.58	0	0.0169
-32.598	0	0.01379
-32.616	0	0.02467
-32.634	0	0.03486
-32.652	0	0.04245
-32.67	0	0.05331
-32.688	0	0.05896
-32.706	0	0.0623
-32.724	0	0.06254
-32.742	0	0.05529
-32.76	0	0.03392
-32.778	0	0.01954
-32.796	0	0.02244
-32.814	0	0.02204
-32.832	0	0.02184
-32.85	0	0.02137
-32.868	0	0.02106
-32.886	0	0.02092
-32.904	0	0.02086
-32.922	0	0.02098
-32.94	0	0.02134
-32.958	0	0.02154
-32.976	0	0.02162
-32.994	0	0.02169
-33.012	0	0.02171
-33.03	0	0.02172
-33.048	0	0.02165
-33.066	0	0.02153
-33.084	0	0.02137
-33.102	0	0.02127
-33.12	0	0.02132
-33.138	0	0.0215
-33.156	0	0.02161
-33.174	0	0.02179
-33.192	0	0.02217
-33.21	0	0.02243
-33.228	0	0.0208
-33.246	0	0.04724
-33.264	0	0.07057
-33.282	0	0.09464
-33.3	0	0.10483
-33.318	0	0.11822
-33.336	0	0.17575
-33.354	0	0.21923
-33.372	0	0.27196
-33.39	0	0.30744
-33.408	0	0.35597
-33.426	0	0.41239
-33.444	0	0.44397
-33.462	0	0.49837
-33.48	0	0.53642
-33.498	0	0.5567
-33.516	0	0.54791
-33.534	0	0.50673
-33.552	0	0.37546
-33.57	0	0.16153
-33.588	0	0.0985
-33.606	0	0.0646
-33.624	0	0.04392
-33.642	0	0.02154
-33.66	0	0.02275
-33.678	0	0.02252
-33.696	0	0.02235
-33.714	0	0.02246
-33.732	0	0.02067
-33.75	0	0.01596
-33.768	0	0.0148
-33.786	0	0.01508
-33.804	0	0.01584
-33.822	0	0.01645
-33.84	0	0.01998
-33.858	0	0.02264
-33.876	0	0.02232
-33.894	0	0.02201
-33.912	0	0.02199
-33.93	0	0.02207
-33.948	0	0.0223
-33.966	0	0.02262
-33.984	0	0.01623
-34.002	0	0.03578
-34.02	0	0.06928
-34.038	0	0.09894
-34.056	0	0.11874
-34.074	0	0.25611
-34.092	0	0.33808
-34.11	0	0.41215
-34.128	0	0.48192
-34.146	0	0.51571
-34.164	0	0.55899
-34.182	0	0.59847
-34.2	0	0.63563
-34.218	0	0.6839
-34.236	0	0.71304
-34.254	0	0.75467
-34.272	0	0.78777
-34.29	0	0.79363
-34.308	0	0.77392
-34.326	0	0.72296
-34.344	0	0.60671
-34.362	0	0.38
-34.38	0	0.24453
-34.398	0	0.10532
-34.416	0	0.07929
-34.434	0	0.05799
-34.452	0	0.03407
-34.47	0	0.02346
-34.488	0	0.01682
-34.506	0	0.01904
-34.524	0	0.03134
-34.542	0	0.0426
-34.56	0	0.04599
-34.578	0	0.04783
-34.596	0	0.0493
-34.614	0	0.04993
-34.632	0	0.04739
-34.65	0	0.03987
-34.668	0	0.03249
-34.686	0	0.02511
-34.704	0	0.02439
-34.722	0	0.03037
-34.74	0	0.04361
-34.758	0	0.05591
-34.776	0	0.07777
-34.794	0	0.10016
-34.812	0	0.19642
-34.83	0	0.42182
-34.848	0	0.54248
-34.866	0	0.70183
-34.884	0	0.82161
-34.902	0	0.89309
-34.92	0	0.98589
-34.938	0	1.03798
-34.956	0	1.0812
-34.974	0	1.13205
-34.992	0	1.16684
-35.01	0	1.22923
-35.028	0	1.28026
-35.046	0	1.32741
-35.064	0	1.38849
-35.082	0	1.41461
-35.1	0	1.42654
-35.118	0	1.38541
-35.136	0	1.29906
-35.154	0	1.1197
-35.172	0	1.01115
-35.19	0	0.89893
-35.208	0	0.77206
-35.226	0	0.70905
-35.244	0	0.62216
-35.262	0	0.58569
-35.28	0	0.59426
-35.298	0	0.65924
-35.316	0	0.75172
-35.334	0	0.87421
-35.352	0	0.95429
-35.37	0	1.00552
-35.388	0	1.08058
-35.406	0	1.13353
-35.424	0	1.19622
-35.442	0	1.22406
-35.46	0	1.23487
-35.478	0	1.26092
-35.496	0	1.28834
-35.514	0	1.33106
-35.532	0	1.42112
-35.55	0	1.51426
-35.568	0	1.6878
-35.586	0	1.91746
-35.604	0	2.09783
-35.622	0	2.3933
-35.64	0	2.58599
-35.658	0	2.7592
-35.676	0	2.91852
-35.694	0	2.98542
-35.712	0	3.08661
-35.73	0	3.16326
-35.748	0	3.22038
-35.766	0	3.26805
-35.784	3.19744e-13	3.30493
-35.802	0.06457	3.36689
-35.82	0.12867	3.42468
-35.838	0.1923	3.46246
-35.856	0.25547	3.52148
-35.874	0.31817	3.56161
-35.892	0.3804	3.59273
-35.91	0.44217	3.61115
-35.928	0.50347	3.5732
-35.946	0.5643	3.45017
-35.964	0.62467	3.3208
[truncated: 1,891 more rows]

## Sheet: Figure 6f
location	real_z	pred_z
0	0	0.01622
-0.018	0	0.01622
-0.036	0	0.01622
-0.054	0	0.01622
-0.072	0	0.01622
-0.09	0	0.01622
-0.108	0	0.01622
-0.126	0	0.01622
-0.144	0	0.01622
-0.162	0	0.01622
-0.18	0	0.01622
-0.198	0	0.01622
-0.216	0	0.01622
-0.234	0	0.01622
-0.252	0	0.01622
-0.27	0	0.01622
-0.288	0	0.01622
-0.306	0	0.01622
-0.324	0	0.01622
-0.342	0	0.01622
-0.36	0	0.01622
-0.378	0	0.01622
-0.396	0	0.01622
-0.414	0	0.01622
-0.432	0	0.01622
-0.45	0	0.01622
-0.468	0	0.01622
-0.486	0	0.01622
-0.504	0	0.01622
-0.522	0	0.01622
-0.54	0	0.01622
-0.558	0	0.01622
-0.576	0	0.01622
-0.594	0	0.01622
-0.612	0	0.01622
-0.63	0	0.01622
-0.648	0	0.01622
-0.666	0	0.01622
-0.684	0	0.01622
-0.702	0	0.01622
-0.72	0	0.01622
-0.738	0	0.01622
-0.756	0	0.01622
-0.774	0	0.01622
-0.792	0	0.01622
-0.81	0	0.01622
-0.828	0	0.01622
-0.846	0	0.01622
-0.864	0	0.01622
-0.882	0	0.01622
-0.9	0	0.01622
-0.918	0	0.01622
-0.936	0	0.01622
-0.954	0	0.01622
-0.972	0	0.01622
-0.99	0	0.01622
-1.008	0	0.01622
-1.026	0	0.01622
-1.044	0	0.01622
-1.062	0	0.01622
-1.08	0	0.01622
-1.098	0	0.01622
-1.116	0	0.01622
-1.134	0	0.01622
-1.152	0	0.01622
-1.17	0	0.01622
-1.188	0	0.01622
-1.206	0	0.01622
-1.224	0	0.01622
-1.242	0	0.01622
-1.26	0	0.01622
-1.278	0	0.01622
-1.296	0	0.01622
-1.314	0	0.01622
-1.332	0	0.01622
-1.35	0	0.01622
-1.368	0	0.01622
-1.386	0	0.01622
-1.404	0	0.01622
-1.422	0	0.01622
-1.44	0	0.01622
-1.458	0	0.01622
-1.476	0	0.01622
-1.494	0	0.01622
-1.512	0	0.01622
-1.53	0	0.01622
-1.548	0	0.01622
-1.566	0	0.01622
-1.584	0	0.01622
-1.602	0	0.01622
-1.62	0	0.01622
-1.638	0	0.01622
-1.656	0	0.01622
-1.674	0	0.01622
-1.692	0	0.01622
-1.71	0	0.01622
-1.728	0	0.01622
-1.746	0	0.01622
-1.764	0	0.01622
-1.782	0	0.01622
-1.8	0	0.01622
-1.818	0	0.01622
-1.836	0	0.01622
-1.854	0	0.01622
-1.872	0	0.01622
-1.89	0	0.01622
-1.908	0	0.01622
-1.926	0	0.01622
-1.944	0	0.01622
-1.962	0	0.01622
-1.98	0	0.01622
-1.998	0	0.01622
-2.016	0	0.01622
-2.034	0	0.01622
-2.052	0	0.01622
-2.07	0	0.01622
-2.088	0	0.01622
-2.106	0	0.01622
-2.124	0	0.01622
-2.142	0	0.01622
-2.16	0	0.01622
-2.178	0	0.01622
-2.196	0	0.01622
-2.214	0	0.01622
-2.232	0	0.01622
-2.25	0	0.01622
-2.268	0	0.01622
-2.286	0	0.01622
-2.304	0	0.01622
-2.322	0	0.01622
-2.34	0	0.01622
-2.358	0	0.01622
-2.376	0	0.01622
-2.394	0	0.01622
-2.412	0	0.01622
-2.43	0	0.01622
-2.448	0	0.01622
-2.466	0	0.01622
-2.484	0	0.01622
-2.502	0	0.01622
-2.52	0	0.01622
-2.538	0	0.01622
-2.556	0	0.01622
-2.574	0	0.01622
-2.592	0	0.01622
-2.61	0	0.01622
-2.628	0	0.01622
-2.646	0	0.01622
-2.664	0	0.01622
-2.682	0	0.01622
-2.7	0	0.01622
-2.718	0	0.01622
-2.736	0	0.01622
-2.754	0	0.01622
-2.772	0	0.01622
-2.79	0	0.01622
-2.808	0	0.01622
-2.826	0	0.01622
-2.844	0	0.01622
-2.862	0	0.01622
-2.88	0	0.01622
-2.898	0	0.01622
-2.916	0	0.01622
-2.934	0	0.01622
-2.952	0	0.01622
-2.97	0	0.01622
-2.988	0	0.01622
-3.006	0	0.01622
-3.024	0	0.01622
-3.042	0	0.01622
-3.06	0	0.01622
-3.078	0	0.01622
-3.096	0	0.01622
-3.114	0	0.01622
-3.132	0	0.01622
-3.15	0	0.01622
-3.168	0	0.01622
-3.186	0	0.01622
-3.204	0	0.01622
-3.222	0	0.01622
-3.24	0	0.01622
-3.258	0	0.01622
-3.276	0	0.01622
-3.294	0	0.01622
-3.312	0	0.01622
-3.33	0	0.01622
-3.348	0	0.01622
-3.366	0	0.01622
-3.384	0	0.01622
-3.402	0	0.01622
-3.42	0	0.01622
-3.438	0	0.01622
-3.456	0	0.01622
-3.474	0	0.01622
-3.492	0	0.01622
-3.51	0	0.01622
-3.528	0	0.01622
-3.546	0	0.01622
-3.564	0	0.01622
-3.582	0	0.01622
-3.6	0	0.01622
-3.618	0	0.01622
-3.636	0	0.01622
-3.654	0	0.01622
-3.672	0	0.01622
-3.69	0	0.01622
-3.708	0	0.01622
-3.726	0	0.01622
-3.744	0	0.01622
-3.762	0	0.01622
-3.78	0	0.01622
-3.798	0	0.01622
-3.816	0	0.01622
-3.834	0	0.01622
-3.852	0	0.01622
-3.87	0	0.01622
-3.888	0	0.01622
-3.906	0	0.01622
-3.924	0	0.01622
-3.942	0	0.01622
-3.96	0	0.01622
-3.978	0	0.01622
-3.996	0	0.01622
-4.014	0	0.01622
-4.032	0	0.01622
-4.05	0	0.01622
-4.068	0	0.01622
-4.086	0	0.01622
-4.104	0	0.01622
-4.122	0	0.01622
-4.14	0	0.01622
-4.158	0	0.01622
-4.176	0	0.01622
-4.194	0	0.01622
-4.212	0	0.01622
-4.23	0	0.01622
-4.248	0	0.01622
-4.266	0	0.01622
-4.284	0	0.01622
-4.302	0	0.01622
-4.32	0	0.01622
-4.338	0	0.01622
-4.356	0	0.01622
-4.374	0	0.01622
-4.392	0	0.01622
-4.41	0	0.01622
-4.428	0	0.01622
-4.446	0	0.01622
-4.464	0	0.01622
-4.482	0	0.01622
-4.5	0	0.01622
-4.518	0	0.01622
-4.536	0	0.01622
-4.554	0	0.01622
-4.572	0	0.01622
-4.59	0	0.01622
-4.608	0	0.01622
-4.626	0	0.01622
-4.644	0	0.01622
-4.662	0	0.01622
-4.68	0	0.01622
-4.698	0	0.01622
-4.716	0	0.01622
-4.734	0	0.01622
-4.752	0	0.01622
-4.77	0	0.01622
-4.788	0	0.01622
-4.806	0	0.01622
-4.824	0	0.01622
-4.842	0	0.01622
-4.86	0	0.01622
-4.878	0	0.01622
-4.896	0	0.01622
-4.914	0	0.01622
-4.932	0	0.01622
-4.95	0	0.01622
-4.968	0	0.01622
-4.986	0	0.01622
-5.004	0	0.01622
-5.022	0	0.01622
-5.04	0	0.01622
-5.058	0	0.01622
-5.076	0	0.01622
-5.094	0	0.01622
-5.112	0	0.01622
-5.13	0	0.01622
-5.148	0	0.01622
-5.166	0	0.01622
-5.184	0	0.01622
-5.202	0	0.01622
-5.22	0	0.01622
-5.238	0	0.01622
-5.256	0	0.01622
-5.274	0	0.01622
-5.292	0	0.01622
-5.31	0	0.01622
-5.328	0	0.01622
-5.346	0	0.01622
-5.364	0	0.01622
-5.382	0	0.01622
-5.4	0	0.01622
-5.418	0	0.01622
-5.436	0	0.01622
-5.454	0	0.01622
-5.472	0	0.01622
-5.49	0	0.01622
-5.508	0	0.01622
-5.526	0	0.01622
-5.544	0	0.01622
-5.562	0	0.01622
-5.58	0	0.01622
-5.598	0	0.01622
-5.616	0	0.01622
-5.634	0	0.01622
-5.652	0	0.01622
-5.67	0	0.01622
-5.688	0	0.01622
-5.706	0	0.01622
-5.724	0	0.01622
-5.742	0	0.01622
-5.76	0	0.01622
-5.778	0	0.01622
-5.796	0	0.01622
-5.814	0	0.01622
-5.832	0	0.01622
-5.85	0	0.01622
-5.868	0	0.01622
-5.886	0	0.01622
-5.904	0	0.01622
-5.922	0	0.01622
-5.94	0	0.01622
-5.958	0	0.01622
-5.976	0	0.01622
-5.994	0	0.01622
-6.012	0	0.01622
-6.03	0	0.01622
-6.048	0	0.01622
-6.066	0	0.01622
-6.084	0	0.01622
-6.102	0	0.01622
-6.12	0	0.01622
-6.138	0	0.01622
-6.156	0	0.01622
-6.174	0	0.01622
-6.192	0	0.01622
-6.21	0	0.01622
-6.228	0	0.01622
-6.246	0	0.01622
-6.264	0	0.01622
-6.282	0	0.01622
-6.3	0	0.01622
-6.318	0	0.01622
-6.336	0	0.01622
-6.354	0	0.01622
-6.372	0	0.01622
-6.39	0	0.01622
-6.408	0	0.01622
-6.426	0	0.01622
-6.444	0	0.01622
-6.462	0	0.01622
-6.48	0	0.01622
-6.498	0	0.01622
-6.516	0	0.01622
-6.534	0	0.01622
-6.552	0	0.01622
-6.57	0	0.01622
-6.588	0	0.01622
-6.606	0	0.01622
-6.624	0	0.01622
-6.642	0	0.01622
-6.66	0	0.01622
-6.678	0	0.01622
-6.696	0	0.01622
-6.714	0	0.01622
-6.732	0	0.01622
-6.75	0	0.01622
-6.768	0	0.01622
-6.786	0	0.01622
-6.804	0	0.01622
-6.822	0	0.01622
-6.84	0	0.01622
-6.858	0	0.01622
-6.876	0	0.01622
-6.894	0	0.01622
-6.912	0	0.01622
-6.93	0	0.01622
-6.948	0	0.01622
-6.966	0	0.01622
-6.984	0	0.01622
-7.002	0	0.01622
-7.02	0	0.01622
-7.038	0	0.01622
-7.056	0	0.01622
-7.074	0	0.01622
-7.092	0	0.01622
-7.11	0	0.01622
-7.128	0	0.01622
-7.146	0	0.01622
-7.164	0	0.01622
-7.182	0	0.01622
-7.2	0	0.01622
-7.218	0	0.01622
-7.236	0	0.01622
-7.254	0	0.01622
-7.272	0	0.01622
-7.29	0	0.01622
-7.308	0	0.01622
-7.326	0	0.01622
-7.344	0	0.01622
-7.362	0	0.01622
-7.38	0	0.01622
-7.398	0	0.01622
-7.416	0	0.01622
-7.434	0	0.01622
-7.452	0	0.01622
-7.47	0	0.01622
-7.488	0	0.01622
-7.506	0	0.01622
-7.524	0	0.01622
-7.542	0	0.01622
-7.56	0	0.01622
-7.578	0	0.01622
-7.596	0	0.01622
-7.614	0	0.01622
-7.632	0	0.01622
-7.65	0	0.01622
-7.668	0	0.01622
-7.686	0	0.01622
-7.704	0	0.01622
-7.722	0	0.01622
-7.74	0	0.01622
-7.758	0	0.01622
-7.776	0	0.01622
-7.794	0	0.01622
-7.812	0	0.01622
-7.83	0	0.01622
-7.848	0	0.01622
-7.866	0	0.01969
-7.884	0	0.02204
-7.902	0	0.02236
-7.92	0	0.02249
-7.938	0	0.02258
-7.956	0	0.02243
-7.974	0	0.02177
-7.992	0	0.01622
-8.01	0	0.01622
-8.028	0	0.01622
-8.046	0	0.01622
-8.064	0	0.01622
-8.082	0	0.01622
-8.1	0	0.01622
-8.118	0	0.01622
-8.136	0	0.01622
-8.154	0	0.01622
-8.172	0	0.01622
-8.19	0	0.01622
-8.208	0	0.01622
-8.226	0	0.01622
-8.244	0	0.01622
-8.262	0	0.01622
-8.28	0	0.01622
-8.298	0	0.01622
-8.316	0	0.01622
-8.334	0	0.01622
-8.352	0	0.01622
-8.37	0	0.01622
-8.388	0	0.01622
-8.406	0	0.01622
-8.424	0	0.01622
-8.442	0	0.01622
-8.46	0	0.02115
-8.478	0	0.02187
-8.496	0	0.02241
-8.514	0	0.02301
-8.532	0	0.02332
-8.55	0	0.02353
-8.568	0	0.02364
-8.586	0	0.02377
-8.604	0	0.02391
-8.622	0	0.024
-8.64	0	0.02412
-8.658	0	0.02418
-8.676	0	0.02422
-8.694	0	0.02418
-8.712	0	0.02398
-8.73	0	0.02334
-8.748	0	0.02224
-8.766	0	0.02043
-8.784	0	0.01622
-8.802	0	0.01622
-8.82	0	0.01622
-8.838	0	0.01622
-8.856	0	0.01622
-8.874	0	0.01622
-8.892	0	0.01622
-8.91	0	0.01622
-8.928	0	0.01622
-8.946	0	0.01622
-8.964	0	0.02006
-8.982	0	0.02003
-9	0	0.01622
-9.018	0	0.01622
-9.036	0	0.01622
-9.054	0	0.01991
-9.072	0	0.02061
-9.09	0	0.0215
-9.108	0	0.02265
-9.126	0	0.0236
-9.144	0	0.0241
-9.162	0	0.02482
-9.18	0	0.02527
-9.198	0	0.02393
-9.216	0	0.14471
-9.234	0	0.23869
-9.252	0	0.36868
-9.27	0	0.4333
-9.288	0	0.4905
-9.306	0	0.54751
-9.324	0	0.59188
-9.342	0	0.65332
-9.36	0	0.688
-9.378	0	0.74267
-9.396	0	0.77678
-9.414	0	0.79455
-9.432	0	0.78222
-9.45	0	0.73372
-9.468	0	0.58331
-9.486	0	0.41147
-9.504	0	0.2222
-9.522	0	0.0362
-9.54	0	0.0252
-9.558	0	0.02474
-9.576	0	0.02448
-9.594	0	0.02429
-9.612	0	0.02436
-9.63	0	0.02467
-9.648	0	0.02487
-9.666	0	0.02495
-9.684	0	0.02498
-9.702	0	0.02496
-9.72	0	0.02482
-9.738	0	0.02448
-9.756	0	0.02431
-9.774	0	0.02416
-9.792	0	0.02416
-9.81	0	0.0242
-9.828	0	0.02436
-9.846	0	0.02458
-9.864	0	0.01867
-9.882	0	0.10361
-9.9	0	0.32987
-9.918	0	0.49851
-9.936	0	0.60846
-9.954	0	0.7469
-9.972	0	0.80137
-9.99	0	0.87753
-10.008	0	0.93259
-10.026	0	0.98208
-10.044	0	1.04691
-10.062	0	1.08592
-10.08	0	1.15137
-10.098	0	1.19717
-10.116	0	1.24854
-10.134	0	1.28187
-10.152	0	1.2758
-10.17	0	1.23089
-10.188	0	1.16391
-10.206	0	1.01002
-10.224	0	0.75539
-10.242	0	0.59097
-10.26	0	0.33302
-10.278	0	0.20566
-10.296	0	0.06786
-10.314	0	0.02009
-10.332	0	0.02453
-10.35	0	0.02442
-10.368	0	0.02456
-10.386	0	0.02453
-10.404	0	0.02449
-10.422	0	0.02436
-10.44	0	0.02418
-10.458	0	0.02389
-10.476	0	0.02346
-10.494	0	0.02326
-10.512	0	0.02305
-10.53	0	0.02301
-10.548	0	0.02304
-10.566	0	0.02323
-10.584	0	0.02338
-10.602	0	0.02383
-10.62	0	0.02436
-10.638	0	0.04626
-10.656	0	0.10318
-10.674	0	0.1378
-10.692	0	0.24627
-10.71	0	0.31014
-10.728	0	0.34699
-10.746	0	0.37429
-10.764	0	0.3867
-10.782	0.01914	0.40405
-10.8	0.04052	0.42057
-10.818	0.06175	0.43932
-10.836	0.08282	0.46216
-10.854	0.10374	0.47392
-10.872	0.1245	0.48544
-10.89	0.14511	0.47273
-10.908	0.16556	0.43365
-10.926	0.18586	0.33936
-10.944	0.206	0.23167
-10.962	0.22598	0.07441
-10.98	0.24581	0.02403
-10.998	0.26548	0.02299
-11.016	0.285	0.02205
-11.034	0.30436	0.02144
-11.052	0.32357	0.01989
-11.07	0.34262	0.01908
-11.088	0.36152	0.0182
-11.106	0.38026	0.01839
-11.124	0.39884	0.0185
-11.142	0.41727	0.01854
-11.16	0.43554	0.01847
-11.178	0.45366	0.01816
-11.196	0.47162	0.01764
-11.214	0.48943	0.01668
-11.232	0.50708	0.01622
-11.25	0.52458	0.01622
-11.268	0.54192	0.01622
-11.286	0.5591	0.01622
-11.304	0.57613	0.0164
-11.322	0.59301	0.0171
-11.34	0.60973	0.0182
-11.358	0.62629	0.01995
-11.376	0.6427	0.02091
-11.394	0.65895	0.02148
-11.412	0.67504	0.02179
-11.43	0.69098	0.02209
-11.448	0.70677	0.0223
-11.466	0.7224	0.0224
-11.484	0.73787	0.02255
-11.502	0.75319	0.02262
-11.52	0.76836	0.0227
-11.538	0.78336	0.02278
-11.556	0.79822	0.02283
-11.574	0.81291	0.02291
-11.592	0.82745	0.02295
-11.61	0.84184	0.02298
-11.628	0.85607	0.02299
-11.646	0.87014	0.02292
-11.664	0.88406	0.02266
-11.682	0.89783	0.02236
-11.7	0.91143	0.02129
-11.718	0.92489	0.02001
-11.736	0.93818	0.01773
-11.754	0.95133	0.01534
-11.772	0.96431	0.01622
-11.79	0.97714	0.01622
-11.808	0.98982	0.01622
-11.826	1.00234	0.01622
-11.844	1.0147	0.01622
-11.862	1.02691	0.01622
-11.88	1.03896	0.01622
-11.898	1.05086	0.01622
-11.916	1.0626	0.01622
-11.934	1.07419	0.01622
-11.952	1.08562	0.01622
-11.97	1.09689	0.01622
-11.988	1.10801	0.01622
-12.006	1.11898	0.01622
-12.024	1.12978	0.01622
-12.042	1.14044	0.01622
-12.06	1.15094	0.01622
-12.078	1.16128	0.01523
-12.096	1.17146	0.01711
-12.114	1.1815	0.0182
-12.132	1.19137	0.0194
-12.15	1.20109	0.02034
-12.168	1.21066	0.02054
-12.186	1.22006	0.02074
-12.204	1.22932	0.02083
-12.222	1.23842	0.02091
-12.24	1.24736	0.02097
-12.258	1.25614	0.02094
-12.276	1.26478	0.02096
-12.294	1.27325	0.02099
-12.312	1.28157	0.02106
-12.33	1.28974	0.02112
-12.348	1.29775	0.02115
-12.366	1.3056	0.0211
-12.384	1.3133	0.02104
-12.402	1.32084	0.0209
-12.42	1.32823	0.02066
-12.438	1.33546	0.01994
-12.456	1.34254	0.01663
-12.474	1.34946	0.01528
-12.492	1.35622	0.01622
-12.51	1.36283	0.01622
-12.528	1.36929	0.01622
-12.546	1.37558	0.01622
-12.564	1.38173	0.01622
-12.582	1.38771	0.01622
-12.6	1.39355	0.01622
-12.618	1.39922	0.01622
-12.636	1.40474	0.01622
-12.654	1.41011	0.01622
-12.672	1.41532	0.01623
-12.69	1.42037	0.01662
-12.708	1.42527	0.01722
-12.726	1.43002	0.01745
-12.744	1.4346	0.0175
-12.762	1.43904	0.01735
-12.78	1.44331	0.01717
-12.798	1.44743	0.01674
-12.816	1.4514	0.01637
-12.834	1.45521	0.01622
-12.852	1.45886	0.01622
-12.87	1.46236	0.01622
-12.888	1.46571	0.01622
-12.906	1.4689	0.01622
-12.924	1.47193	0.01622
-12.942	1.47481	0.01622
-12.96	1.47753	0.01622
-12.978	1.48009	0.01622
-12.996	1.4825	0.01622
-13.014	1.48476	0.01529
-13.032	1.48686	0.01338
-13.05	1.4888	0.01368
-13.068	1.49059	0.01398
-13.086	1.49222	0.01411
-13.104	1.4937	0.0141
-13.122	1.49502	0.01401
-13.14	1.49619	0.01393
-13.158	1.4972	0.01339
-13.176	1.49806	0.01622
-13.194	1.49876	0.01622
-13.212	1.4993	0.01622
-13.23	1.49969	0.01736
-13.248	1.49992	0.0431
-13.266	1.5	0.12903
-13.284	1.49992	0.07819
-13.302	1.49969	0.18476
-13.32	1.4993	0.23145
-13.338	1.49876	0.12969
-13.356	1.49806	0.11351
-13.374	1.4972	0.06222
-13.392	1.49619	0.0451
-13.41	1.49502	0.02328
-13.428	1.4937	0.06681
-13.446	1.49222	0.13929
-13.464	1.49059	0.15485
-13.482	1.4888	0.1353
-13.5	1.48686	0.09367
-13.518	1.48476	0.05383
-13.536	1.4825	0.10508
-13.554	1.48009	0.13055
-13.572	1.47753	0.06459
-13.59	1.47481	0.01786
-13.608	1.47193	0.01738
-13.626	1.4689	0.01675
-13.644	1.46571	0.01642
-13.662	1.46236	0.01622
-13.68	1.45886	0.01622
-13.698	1.45521	0.01622
-13.716	1.4514	0.01622
-13.734	1.44743	0.01622
-13.752	1.44331	0.01622
-13.77	1.43904	0.01622
-13.788	1.4346	0.01622
-13.806	1.43002	0.01622
-13.824	1.42527	0.01622
-13.842	1.42037	0.01622
-13.86	1.41532	0.01622
-13.878	1.41011	0.01622
-13.896	1.40474	0.01638
-13.914	1.39922	0.01731
-13.932	1.39355	0.10894
-13.95	1.38771	0.04358
-13.968	1.38173	0.31807
-13.986	1.37558	0.55871
-14.004	1.36929	0.71578
-14.022	1.36283	0.92406
-14.04	1.35622	1.0217
-14.058	1.34946	1.02082
-14.076	1.34254	0.93081
-14.094	1.33546	0.89666
-14.112	1.32823	0.84821
-14.13	1.32084	0.82976
-14.148	1.3133	0.8094
-14.166	1.3056	0.86405
-14.184	1.29775	0.92196
-14.202	1.28974	0.94116
-14.22	1.28157	0.92867
-14.238	1.27325	0.89897
-14.256	1.26478	0.85661
-14.274	1.25614	0.78973
-14.292	1.24736	0.68496
-14.31	1.23842	0.55786
-14.328	1.22932	0.34082
-14.346	1.22006	0.23025
-14.364	1.21066	0.11369
-14.382	1.20109	0.01599
-14.4	1.19137	0.115
-14.418	1.1815	0.13744
-14.436	1.17146	0.12286
-14.454	1.16128	0.09879
-14.472	1.15094	0.0835
-14.49	1.14044	0.06702
-14.508	1.12978	0.04602
-14.526	1.11898	0.03386
-14.544	1.10801	0.01353
-14.562	1.09689	0.00269
-14.58	1.08562	0.000708687
-14.598	1.07419	0.00352
-14.616	1.0626	0.00822
-14.634	1.05086	0.0281
-14.652	1.03896	0.08791
-14.67	1.02691	0.06825
-14.688	1.0147	0.26823
-14.706	1.00234	0.41281
-14.724	0.98982	0.60138
-14.742	0.97714	0.7104
-14.76	0.96431	0.85142
-14.778	0.95133	0.95108
-14.796	0.93818	0.93501
-14.814	0.92489	0.75216
-14.832	0.91143	0.68525
-14.85	0.89783	0.5708
-14.868	0.88406	0.51435
-14.886	0.87014	0.45502
-14.904	0.85607	0.42088
-14.922	0.84184	0.45916
-14.94	0.82745	0.47735
-14.958	0.81291	0.46052
-14.976	0.79822	0.42055
-14.994	0.78336	0.35984
-15.012	0.76836	0.29697
-15.03	0.75319	0.17958
-15.048	0.73787	0.07134
-15.066	0.7224	0.13419
-15.084	0.70677	0.07697
-15.102	0.69098	0.03567
-15.12	0.67504	0.0161
-15.138	0.65895	0.01758
-15.156	0.6427	0.01711
-15.174	0.62629	0.01682
-15.192	0.60973	0.01658
-15.21	0.59301	0.01637
-15.228	0.57613	0.01624
-15.246	0.5591	0.01622
-15.264	0.54192	0.01622
-15.282	0.52458	0.01622
-15.3	0.50708	0.01622
-15.318	0.48943	0.01622
-15.336	0.47162	0.01622
-15.354	0.45366	0.01622
-15.372	0.43554	0.01622
-15.39	0.41727	0.01679
-15.408	0.39884	0.00545
-15.426	0.38026	0.1016
-15.444	0.36152	0.14524
-15.462	0.34262	0.052
-15.48	0.32357	0.14028
-15.498	0.30436	0.22922
-15.516	0.285	0.31061
-15.534	0.26548	0.27408
-15.552	0.24581	0.08062
-15.57	0.22598	0.03718
-15.588	0.206	0.05746
-15.606	0.18586	0.11314
-15.624	0.16556	0.15039
-15.642	0.14511	0.14508
-15.66	0.1245	0.10348
-15.678	0.10374	0.01023
-15.696	0.08282	0.01802
-15.714	0.06175	0.00589
-15.732	0.04052	0.05517
-15.75	0.01914	0.09887
-15.768	0	0.14387
-15.786	0	0.11952
-15.804	0	0.04096
-15.822	0	0.01772
-15.84	0	0.01718
-15.858	0	0.01641
-15.876	0	0.01622
-15.894	0	0.01622
-15.912	0	0.01002
-15.93	0	0.01113
-15.948	0	0.01223
-15.966	0	0.01263
-15.984	0	0.01326
-16.002	0	0.01374
-16.02	0	0.01421
-16.038	0	0.01476
-16.056	0	0.01498
-16.074	0	0.01507
-16.092	0	0.01502
-16.11	0	0.01483
-16.128	0	0.01409
-16.146	0	0.0122
-16.164	0	0.01622
-16.182	0	0.01622
-16.2	0	0.01707
-16.218	0	0.01766
-16.236	0	0.00206
-16.254	0	0.03324
-16.272	0	0.03562
-16.29	0	0.01766
-16.308	0	0.01746
-16.326	0	0.01737
-16.344	0	0.01739
-16.362	0	0.01742
-16.38	0	0.01752
-16.398	0	0.01516
-16.416	0	0.0209
-16.434	0	0.0357
-16.452	0	0.03851
-16.47	0	0.03011
-16.488	0	0.01841
-16.506	0	0.00866
-16.524	0	0.01755
-16.542	0	0.01676
-16.56	0	0.01622
-16.578	0	0.01015
-16.596	0	0.01217
-16.614	0	0.01304
-16.632	0	0.01384
-16.65	0	0.01483
-16.668	0	0.01533
-16.686	0	0.01583
-16.704	0	0.01593
-16.722	0	0.01625
-16.74	0	0.01647
-16.758	0	0.01658
-16.776	0	0.01671
-16.794	0	0.01678
-16.812	0	0.01685
-16.83	0	0.01685
-16.848	0	0.01674
-16.866	0	0.01642
-16.884	0	0.01504
-16.902	0	0.0127
-16.92	0	0.01014
-16.938	0	0.01644
-16.956	0	0.01736
-16.974	0	0.01775
-16.992	0	0.02849
-17.01	0	0.05989
-17.028	0	0.01354
-17.046	0	0.01008
-17.064	0	0.01488
-17.082	0	0.01523
-17.1	0	0.0117
-17.118	0	0.00388
-17.136	0	0.03057
-17.154	0	0.05815
-17.172	0	0.07887
-17.19	0	0.08149
-17.208	0	0.06534
-17.226	0	0.03983
-17.244	0	0.00427
-17.262	0	0.0175
-17.28	0	0.01682
-17.298	0	0.01037
-17.316	0	0.01247
-17.334	0	0.01372
-17.352	0	0.01486
-17.37	0	0.01554
-17.388	0	0.01604
-17.406	0	0.01622
-17.424	0	0.01646
-17.442	0	0.01666
-17.46	0	0.01683
-17.478	0	0.01706
-17.496	0	0.0172
-17.514	0	0.01742
-17.532	0	0.01759
-17.55	0	0.01785
-17.568	0	0.01813
-17.586	0	0.01824
-17.604	0	0.01795
-17.622	0	0.01727
-17.64	0	0.01625
-17.658	0	0.01553
-17.676	0	0.01402
-17.694	0	0.01147
-17.712	0	0.00962
-17.73	0	0.0169
-17.748	0	0.01737
-17.766	0	0.01694
-17.784	0	0.01661
-17.802	0	0.01175
-17.82	0	0.00906
-17.838	0	0.00909
-17.856	0	0.00905
-17.874	0	0.01681
-17.892	0	0.01707
-17.91	0	0.01726
-17.928	0	0.01727
-17.946	0	0.01712
-17.964	0	0.01668
-17.982	0	0.00959
-18	0	0.01185
-18.018	0	0.01353
-18.036	0	0.01534
-18.054	0	0.01585
-18.072	0	0.01626
-18.09	0	0.01668
-18.108	0	0.01688
-18.126	0	0.01727
-18.144	0	0.0176
-18.162	0	0.01794
-18.18	0	0.01826
-18.198	0	0.01846
-18.216	0	0.01878
-18.234	0	0.01898
-18.252	0	0.01926
-18.27	0	0.01951
-18.288	0	0.01967
-18.306	0	0.01982
-18.324	0	0.0198
-18.342	0	0.01939
-18.36	0	0.01852
-18.378	0	0.01679
-18.396	0	0.01593
-18.414	0	0.0154
-18.432	0	0.01402
-18.45	0	0.0124
-18.468	0	0.01031
-18.486	0	0.00934
-18.504	0	0.00969
-18.522	0	0.01146
-18.54	0	0.01175
-18.558	0	0.01277
-18.576	0	0.01328
-18.594	0	0.01339
-18.612	0	0.01263
-18.63	0	0.01209
-18.648	0	0.01185
-18.666	0	0.01207
-18.684	0	0.01278
-18.702	0	0.01393
-18.72	0	0.01466
-18.738	0	0.0152
-18.756	0	0.01574
-18.774	0	0.0166
-18.792	0	0.01775
-18.81	0	0.01852
-18.828	0	0.01951
-18.846	0	0.01998
-18.864	0	0.02052
-18.882	0	0.02093
-18.9	0	0.0212
-18.918	0	0.02151
-18.936	0	0.02176
-18.954	0	0.02212
-18.972	0	0.02246
-18.99	0	0.02273
-19.008	0	0.02309
-19.026	0	0.02326
-19.044	0	0.02343
-19.062	0	0.02339
-19.08	0	0.02306
-19.098	0	0.02212
-19.116	0	0.02093
-19.134	0	0.0194
-19.152	0	0.01822
-19.17	0	0.01709
-19.188	0	0.01591
-19.206	0	0.01549
-19.224	0	0.01504
-19.242	0	0.01486
-19.26	0	0.01527
-19.278	0	0.01547
-19.296	0	0.01556
-19.314	0	0.0157
-19.332	0	0.01572
-19.35	0	0.01557
-19.368	0	0.01536
-19.386	0	0.01524
-19.404	0	0.01522
-19.422	0	0.0153
-19.44	0	0.01563
-19.458	0	0.01619
-19.476	0	0.01696
-19.494	0	0.01824
-19.512	0	0.0192
-19.53	0	0.02064
-19.548	0	0.0215
-19.566	0	0.02254
-19.584	0	0.02334
-19.602	0	0.02384
-19.62	0	0.02446
-19.638	0	0.02481
-19.656	0	0.02524
-19.674	0	0.02562
-19.692	0	0.02595
-19.71	0	0.0264
-19.728	0	0.02665
-19.746	0	0.02707
-19.764	0	0.02735
-19.782	0	0.02757
-19.8	0	0.0277
-19.818	0	0.02746
-19.836	0	0.02665
-19.854	0	0.02535
-19.872	0	0.02393
-19.89	0	0.02243
-19.908	0	0.02159
-19.926	0	0.02044
-19.944	0	0.01984
-19.962	0	0.01927
-19.98	0	0.01911
-19.998	0	0.01971
-20.016	0	0.02017
-20.034	0	0.02048
-20.052	0	0.02074
-20.07	0	0.02085
-20.088	0	0.02083
-20.106	0	0.02042
-20.124	0	0.02029
-20.142	0	0.02023
-20.16	0	0.02037
-20.178	0	0.02084
-20.196	0	0.02147
-20.214	0	0.02211
-20.232	0	0.02336
-20.25	0	0.02427
-20.268	0	0.02566
-20.286	0	0.02664
-20.304	0	0.0274
-20.322	0	0.02814
-20.34	0	0.02851
-20.358	0	0.02898
-20.376	0	0.02927
-20.394	0	0.02951
-20.412	0	0.02973
-20.43	0	0.0299
-20.448	0	0.03013
-20.466	0	0.02677
-20.484	0	0.02233
-20.502	0	0.02076
-20.52	0	0.02245
-20.538	0	0.02032
-20.556	0	0.02405
-20.574	0	0.02967
-20.592	0	0.02835
-20.61	0	0.0272
-20.628	0	0.02599
-20.646	0	0.02539
-20.664	0	0.02451
-20.682	0	0.02403
-20.7	0	0.02378
-20.718	0	0.02394
-20.736	0	0.02472
-20.754	0	0.02553
-20.772	0	0.02606
-20.79	0.01917	0.02653
-20.808	0.06208	0.02689
-20.826	0.10467	0.02714
-20.844	0.14695	0.02712
-20.862	0.18893	0.02697
-20.88	0.23059	0.02687
-20.898	0.27194	0.02697
-20.916	0.31298	0.02735
-20.934	0.35371	0.02797
-20.952	0.39413	0.02848
-20.97	0.43423	0.02964
-20.988	0.47403	0.02326
-21.006	0.51352	0.0538
-21.024	0.55269	0.09039
-21.042	0.59155	0.11196
-21.06	0.6301	0.17337
-21.078	0.66834	0.24519
-21.096	0.70627	0.32458
-21.114	0.74389	0.38766
-21.132	0.7812	0.42671
-21.15	0.8182	0.47675
-21.168	0.85488	0.50774
-21.186	0.89126	0.56304
-21.204	0.92732	0.60407
-21.222	0.96307	0.64605
-21.24	0.99851	0.69597
-21.258	1.03364	0.70993
-21.276	1.06846	0.72781
-21.294	1.10297	0.71187
-21.312	1.13717	0.63067
-21.33	1.17105	0.48209
-21.348	1.20463	0.38706
-21.366	1.23789	0.24884
-21.384	1.27085	0.16539
-21.402	1.30349	0.11927
-21.42	1.33582	0.10503
-21.438	1.36784	0.09926
-21.456	1.39955	0.10332
-21.474	1.43095	0.11986
-21.492	1.46203	0.15328
-21.51	1.49281	0.19287
-21.528	1.52327	0.21829
-21.546	1.55343	0.23915
-21.564	1.58327	0.24074
-21.582	1.6128	0.19426
-21.6	1.64202	0.15901
-21.618	1.67093	0.13657
-21.636	1.69953	0.13485
-21.654	1.72782	0.1363
-21.672	1.75579	0.20101
-21.69	1.78346	0.25996
-21.708	1.81081	0.38087
-21.726	1.83785	0.53689
-21.744	1.86459	0.72416
-21.762	1.89101	0.96012
-21.78	1.91712	1.0801
-21.798	1.94292	1.23885
-21.816	1.96841	1.35334
-21.834	1.99358	1.4675
-21.852	2.01845	1.58023
-21.87	2.043	1.64693
-21.888	2.06725	1.6985
-21.906	2.09118	1.73082
-21.924	2.1148	1.80202
-21.942	2.13811	1.87886
-21.96	2.16111	1.94904
-21.978	2.1838	2.05304
-21.996	2.20618	2.1068
-22.014	2.22824	2.1915
-22.032	2.25	2.21228
-22.05	2.27144	2.12084
-22.068	2.29258	1.9066
-22.086	2.3134	1.63854
-22.104	2.33391	1.25449
-22.122	2.35411	1.06995
-22.14	2.374	0.88191
-22.158	2.39358	0.70161
-22.176	2.41285	0.60643
-22.194	2.4318	0.51062
-22.212	2.45045	0.4898
-22.23	2.46878	0.434
-22.248	2.48681	0.36602
-22.266	2.50452	0.30712
-22.284	2.52192	0.22392
-22.302	2.53901	0.15982
-22.32	2.55579	0.12071
-22.338	2.57225	0.10117
-22.356	2.58841	0.08725
-22.374	2.60426	0.06995
-22.392	2.61979	0.06992
-22.41	2.63502	0.07507
-22.428	2.64993	0.08388
-22.446	2.66453	0.10089
-22.464	2.67882	0.13015
-22.482	2.6928	0.16577
-22.5	2.70647	0.33266
-22.518	2.71983	0.42956
-22.536	2.73287	0.56645
-22.554	2.74561	0.63575
-22.572	2.75803	0.68129
-22.59	2.77015	0.73123
-22.608	2.78195	0.7525
-22.626	2.79344	0.78074
-22.644	2.80462	0.80154
-22.662	2.81549	0.82983
-22.68	2.82605	0.86181
-22.698	2.83629	0.88274
-22.716	2.84623	0.91634
-22.734	2.85585	0.93024
-22.752	2.86517	0.92283
-22.77	2.87417	0.90491
-22.788	2.88286	0.82652
-22.806	2.89124	0.60742
-22.824	2.89931	0.35326
-22.842	2.90707	0.12337
-22.86	2.91452	0.06483
-22.878	2.92166	0.02328
-22.896	2.92848	0.02956
-22.914	2.935	0.02856
-22.932	2.9412	0.0274
-22.95	2.94709	0.02684
-22.968	2.95267	0.02731
-22.986	2.95794	0.02742
-23.004	2.9629	0.02728
-23.022	2.96755	0.02696
-23.04	2.97189	0.02659
-23.058	2.97592	0.02578
-23.076	2.97963	0.02512
-23.094	2.98303	0.02491
-23.112	2.98613	0.02478
-23.13	2.98891	0.02479
-23.148	2.99138	0.02497
-23.166	2.99354	0.0252
-23.184	2.99539	0.02563
-23.202	2.99693	0.02656
-23.22	2.99815	0.02705
-23.238	2.99907	0.02768
-23.256	2.99968	0.02816
-23.274	2.99997	0.02838
-23.292	2.99995	0.02836
-23.31	2.99962	0.02823
-23.328	2.99898	0.0279
-23.346	2.99803	0.02765
-23.364	2.99677	0.02722
-23.382	2.9952	0.02677
-23.4	2.99332	0.02646
-23.418	2.99112	0.02598
-23.436	2.98862	0.02568
-23.454	2.9858	0.02518
-23.472	2.98267	0.02472
-23.49	2.97923	0.02426
-23.508	2.97548	0.02352
-23.526	2.97142	0.02298
-23.544	2.96705	0.02163
-23.562	2.96237	0.01992
-23.58	2.95737	0.01753
-23.598	2.95207	0.01545
-23.616	2.94645	0.01405
-23.634	2.94053	0.00686
-23.652	2.93429	0.07455
-23.67	2.92774	0.32138
-23.688	2.92088	0.4879
-23.706	2.91371	0.4799
-23.724	2.90623	0.49214
-23.742	2.89843	0.5028
-23.76	2.89033	0.53876
-23.778	2.88191	0.59739
-23.796	2.87319	0.70165
-23.814	2.86415	0.80918
-23.832	2.8548	0.82965
-23.85	2.84514	0.83211
-23.868	2.83517	0.82177
-23.886	2.82489	0.80379
-23.904	2.8143	0.77656
-23.922	2.80339	0.71692
-23.94	2.79218	0.53933
-23.958	2.78065	0.4123
-23.976	2.76881	0.30028
-23.994	2.75667	0.21693
-24.012	2.74421	0.14996
-24.03	2.73144	0.08367
-24.048	2.71836	0.04491
-24.066	2.70497	0.00783
-24.084	2.69126	0.04167
-24.102	2.67725	0.06842
-24.12	2.66292	0.06189
-24.138	2.64829	0.03395
-24.156	2.63334	0.00867
-24.174	2.61808	0.04372
-24.192	2.60251	0.03698
-24.21	2.58663	0.03382
-24.228	2.57044	0.04656
-24.246	2.55394	0.05744
-24.264	2.53712	0.00584
-24.282	2.52	0.18004
-24.3	2.50256	0.5397
-24.318	2.48482	0.76195
-24.336	2.46676	1.06476
-24.354	2.44839	1.23905
-24.372	2.42971	1.46884
-24.39	2.41072	1.67542
-24.408	2.39142	1.80135
-24.426	2.37181	1.93213
-24.444	2.35188	1.96463
-24.462	2.33165	1.88716
-24.48	2.3111	1.87866
-24.498	2.29025	1.8503
-24.516	2.26908	1.81918
-24.534	2.2476	1.84436
-24.552	2.22581	1.88276
-24.57	2.20371	1.88112
-24.588	2.18129	1.84031
-24.606	2.15857	1.79756
-24.624	2.13554	1.77145
-24.642	2.11219	1.70837
-24.66	2.08854	1.64303
-24.678	2.06457	1.47041
-24.696	2.04029	1.32167
-24.714	2.0157	1.23274
-24.732	1.9908	1.14061
-24.75	1.96559	1.09032
-24.768	1.94007	1.00649
-24.786	1.91423	0.9396
-24.804	1.88809	0.89262
-24.822	1.86163	0.84836
-24.84	1.83487	0.82973
-24.858	1.80779	0.80019
-24.876	1.7804	0.77992
-24.894	1.7527	0.75737
-24.912	1.72469	0.73813
-24.93	1.69637	0.73045
-24.948	1.66773	0.7362
-24.966	1.63879	0.75864
-24.984	1.60953	0.82457
-25.002	1.57997	0.90779
-25.02	1.55009	1.02602
-25.038	1.5199	1.33076
-25.056	1.4894	1.44918
-25.074	1.45859	1.64997
-25.092	1.42747	1.78298
-25.11	1.39604	1.89281
-25.128	1.3643	1.98958
-25.146	1.33224	2.0336
-25.164	1.29988	2.05629
-25.182	1.2672	1.96355
-25.2	1.23421	1.85465
-25.218	1.20091	1.75447
-25.236	1.1673	1.69202
-25.254	1.13338	1.59832
-25.272	1.09915	1.54574
-25.29	1.06461	1.54618
-25.308	1.02976	1.54971
-25.326	0.99459	1.52269
-25.344	0.95911	1.47791
-25.362	0.92333	1.45629
-25.38	0.88723	1.38938
-25.398	0.85082	1.31604
-25.416	0.8141	1.18591
-25.434	0.77707	1.00794
-25.452	0.73973	0.93052
-25.47	0.70207	0.83581
-25.488	0.66411	0.75347
-25.506	0.62584	0.64012
-25.524	0.58725	0.54341
-25.542	0.54835	0.49714
-25.56	0.50914	0.44005
-25.578	0.46962	0.40314
-25.596	0.42979	0.35506
-25.614	0.38965	0.31663
-25.632	0.3492	0.28202
-25.65	0.30844	0.23847
-25.668	0.26736	0.21843
-25.686	0.22598	0.20003
-25.704	0.18428	0.21051
-25.722	0.14227	0.24966
-25.74	0.09995	0.30928
-25.758	0.05732	0.39586
-25.776	0.01438	0.69036
-25.794	-0.02887	0.86494
-25.812	0	1.01065
-25.83	0	1.12341
-25.848	0	1.19223
-25.866	0	1.26192
-25.884	0	1.28836
-25.902	0	1.26692
-25.92	0	1.1328
-25.938	0	1.05993
-25.956	0	0.99484
-25.974	0	0.96989
-25.992	0	0.9353
-26.01	0	0.92775
-26.028	0	0.97148
-26.046	0	1.02593
-26.064	0	1.03572
-26.082	0	1.03332
-26.1	0	1.02026
-26.118	0	0.97554
-26.136	0	0.90343
-26.154	0	0.8183
-26.172	0	0.56923
-26.19	0	0.39184
-26.208	0	0.15049
-26.226	0	0.03142
-26.244	0	0.01399
-26.262	0	0.01475
-26.28	0	0.01515
-26.298	0	0.01579
-26.316	0	0.01628
-26.334	0	0.01684
-26.352	0	0.01745
-26.37	0	0.0179
-26.388	0	0.01855
-26.406	0	0.01897
-26.424	0	0.01958
-26.442	0	0.02009
-26.46	0	0.02047
-26.478	0	0.02077
-26.496	0	0.02075
-26.514	0	0.02007
-26.532	0	0.01899
-26.55	0	0.01821
-26.568	0	0.01722
-26.586	0	0.01682
-26.604	0	0.01628
-26.622	0	0.01593
-26.64	0	0.01574
-26.658	0	0.01628
-26.676	0	0.01656
-26.694	0	0.0167
-26.712	0	0.0167
-26.73	0	0.01665
-26.748	0	0.01649
-26.766	0	0.01614
-26.784	0	0.01577
-26.802	0	0.01571
-26.82	0	0.0157
-26.838	0	0.01582
-26.856	0	0.01615
-26.874	0	0.01671
-26.892	0	0.01719
-26.91	0	0.01841
-26.928	0	0.0193
-26.946	0	0.02029
-26.964	0	0.02106
-26.982	0	0.0216
-27	0	0.02238
-27.018	0	0.02282
-27.036	0	0.02326
-27.054	0	0.02362
-27.072	0	0.02384
-27.09	0	0.02416
-27.108	0	0.02438
-27.126	0	0.02472
-27.144	0	0.02504
-27.162	0	0.02533
-27.18	0	0.02565
-27.198	0	0.02572
-27.216	0	0.02571
-27.234	0	0.0255
-27.252	0	0.02476
-27.27	0	0.0228
-27.288	0	0.022
-27.306	0	0.02045
-27.324	0	0.01957
-27.342	0	0.01861
-27.36	0	0.01784
-27.378	0	0.01744
-27.396	0	0.01746
-27.414	0	0.01806
-27.432	0	0.01833
-27.45	0	0.01869
-27.468	0	0.01886
-27.486	0	0.01899
-27.504	0	0.01885
-27.522	0	0.01857
-27.54	0	0.01851
-27.558	0	0.0186
-27.576	0	0.01894
-27.594	0	0.01933
-27.612	0	0.02011
-27.63	0	0.02073
-27.648	0	0.02192
-27.666	0	0.02312
-27.684	0	0.02394
-27.702	0	0.02488
-27.72	0	0.02527
-27.738	0	0.02576
-27.756	0	0.02615
-27.774	0	0.02646
-27.792	0	0.02681
-27.81	0	0.02696
-27.828	0	0.0272
-27.846	0	0.0274
-27.864	0	0.02763
-27.882	0	0.02788
-27.9	0	0.02805
-27.918	0	0.02828
-27.936	0	0.02837
-27.954	0	0.02835
-27.972	0	0.02807
-27.99	0	0.02744
-28.008	0	0.02578
-28.026	0	0.02524
-28.044	0	0.02435
-28.062	0	0.02362
-28.08	0	0.0229
-28.098	0	0.02214
-28.116	0	0.02187
-28.134	0	0.0219
-28.152	0	0.02275
-28.17	0	0.02322
-28.188	0	0.02377
-28.206	0	0.02393
-28.224	0	0.02404
-28.242	0	0.02398
-28.26	0	0.02377
-28.278	0	0.02362
-28.296	0	0.02362
-28.314	0	0.02377
-28.332	0	0.02395
-28.35	0	0.02441
-28.368	0	0.02482
-28.386	0	0.02547
-28.404	0	0.02643
-28.422	0	0.02702
-28.44	0	0.02795
-28.458	0	0.02852
-28.476	0	0.02905
-28.494	0	0.02952
-28.512	0	0.0298
-28.53	0	0.03017
-28.548	0	0.03034
-28.566	0	0.03057
-28.584	0	0.02897
-28.602	0	0.02374
-28.62	0	0.01657
-28.638	0	0.02122
-28.656	0	0.02892
-28.674	0	0.0317
-28.692	0	0.02946
-28.71	0	0.01683
-28.728	0	0.03047
-28.746	0	0.02908
-28.764	0	0.02809
-28.782	0	0.02709
-28.8	0	0.02616
-28.818	0	0.02574
-28.836	0	0.0252
-28.854	0	0.02497
-28.872	0	0.02494
-28.89	0	0.02557
-28.908	0	0.02577
-28.926	0	0.02596
-28.944	0	0.026
-28.962	0	0.02598
-28.98	0	0.02585
-28.998	0	0.02562
-29.016	0	0.02538
-29.034	0	0.0253
-29.052	0	0.02531
-29.07	0	0.02546
-29.088	0	0.02572
-29.106	0	0.02615
-29.124	0	0.02653
-29.142	0	0.02762
-29.16	0	0.02836
-29.178	0	0.02919
-29.196	0	0.02995
-29.214	0	0.03035
-29.232	0	0.02962
-29.25	0	0.02309
-29.268	0	0.01866
-29.286	0	0.02681
-29.304	0	0.03329
-29.322	0	0.0419
-29.34	0	0.04666
-29.358	0	0.05386
-29.376	0	0.059
-29.394	0	0.06326
-29.412	0	0.06535
-29.43	0	0.06405
-29.448	0	0.05277
-29.466	0	0.03295
-29.484	0	0.03072
-29.502	0	0.02994
-29.52	0	0.02946
-29.538	0	0.02879
-29.556	0	0.02843
-29.574	0	0.02804
-29.592	0	0.02788
-29.61	0	0.02807
-29.628	0	0.02921
-29.646	0	0.02968
-29.664	0	0.03026
-29.682	0	0.03057
-29.7	0	0.02813
-29.718	0	0.01972
-29.736	0	0.02075
-29.754	0	0.02237
-29.772	0	0.02131
-29.79	0	0.01908
-29.808	0	0.02926
-29.826	0	0.046
-29.844	0	0.07334
-29.862	0	0.09343
-29.88	0	0.13933
-29.898	0	0.23442
-29.916	0	0.43375
-29.934	0	0.64856
-29.952	0	0.75254
-29.97	0	0.89605
-29.988	0	0.9809
-30.006	0	1.0616
-30.024	0	1.14013
-30.042	0	1.18423
-30.06	0	1.25545
-30.078	0	1.30281
-30.096	0	1.36669
-30.114	0	1.43551
-30.132	0	1.48395
-30.15	0	1.53576
-30.168	0	1.55171
-30.186	0	1.52182
-30.204	0	1.42985
-30.222	0	1.30066
-30.24	0	1.16921
-30.258	0	1.10346
-30.276	0	0.99506
-30.294	0	0.93278
-30.312	0	0.89451
-30.33	0	0.90882
-30.348	0	0.9791
-30.366	0	1.14873
-30.384	0	1.22171
-30.402	0	1.30009
-30.42	0	1.36112
-30.438	0	1.41836
-30.456	0	1.49414
-30.474	0	1.49248
-30.492	0	1.48043
-30.51	0	1.49254
-30.528	0	1.53175
-30.546	0	1.59211
-30.564	0	1.66069
-30.582	0	1.82838
-30.6	0	1.96143
-30.618	0	2.2526
-30.636	0	2.55969
-30.654	0	2.78646
-30.672	0	3.09985
-30.69	0	3.23871
-30.708	0	3.41568
-30.726	0	3.53728
-30.744	0	3.64092
-30.762	0	3.76553
-30.78	0	3.80656
-30.798	3.19744e-13	3.89513
-30.816	0.06457	3.96848
-30.834	0.12867	4.05825
-30.852	0.1923	4.15784
-30.87	0.25547	4.22374
-30.888	0.31817	4.32148
-30.906	0.3804	4.37612
-30.924	0.44217	4.40633
-30.942	0.50347	4.36331
-30.96	0.5643	4.25082
-30.978	0.62467	3.99034
-30.996	0.68457	3.84817
-31.014	0.74401	3.66478
-31.032	0.80298	3.52792
-31.05	0.86148	3.42217
-31.068	0.91951	3.34585
-31.086	0.97708	3.34687
-31.104	1.03418	3.37944
-31.122	1.09082	3.38198
-31.14	1.14699	3.3686
-31.158	1.20269	3.34893
-31.176	1.25792	3.3319
-31.194	1.31269	3.27825
-31.212	1.36699	3.19446
-31.23	1.42083	3.06302
-31.248	1.4742	2.96806
-31.266	1.5271	2.89161
-31.284	1.57954	2.86092
-31.302	1.63151	2.9033
-31.32	1.68301	3.00951
-31.338	1.73405	3.11241
-31.356	1.78462	3.29841
-31.374	1.83472	3.51525
-31.392	1.88436	3.63852
-31.41	1.93353	3.82558
-31.428	1.98223	3.94881
-31.446	2.03047	4.07919
-31.464	2.07824	4.16667
-31.482	2.12554	4.22322
-31.5	2.17238	4.28422
-31.518	2.21875	4.2919
-31.536	2.26466	4.31585
-31.554	2.31009	4.34497
-31.572	2.35507	4.37832
-31.59	2.39957	4.4226
-31.608	2.44361	4.44315
-31.626	2.48718	4.46926
-31.644	2.53028	4.48091
-31.662	2.57292	4.5
-31.68	2.61509	4.42829
-31.698	2.6568	4.30266
-31.716	2.69804	4.02675
-31.734	2.73881	3.75549
-31.752	2.77912	3.3882
-31.77	2.81896	2.91153
-31.788	2.85833	2.56374
-31.806	2.89723	2.17109
-31.824	2.93567	1.99337
-31.842	2.97365	1.81231
-31.86	3.01115	1.76265
-31.878	3.04819	1.68121
-31.896	3.08477	1.51171
-31.914	3.12087	1.41739
-31.932	3.15651	1.23622
-31.95	3.19169	1.05126
-31.968	3.22639	0.8547
-31.986	3.26063	0.69557
-32.004	3.29441	0.62071
-32.022	3.32771	0.52964
-32.04	3.36055	0.49091
-32.058	3.39293	0.44897
-32.076	3.42484	0.44704
-32.094	3.45628	0.50674
-32.112	3.48725	0.59203
-32.13	3.51776	0.6363
-32.148	3.5478	0.70945
-32.166	3.57737	0.72313
-32.184	3.60648	0.67604
-32.202	3.63512	0.58796
-32.22	3.6633	0.52894
-32.238	3.69101	0.41334
-32.256	3.71825	0.32889
-32.274	3.74503	0.21975
-32.292	3.77133	0.1516
-32.31	3.79718	0.13828
-32.328	3.82255	0.11769
-32.346	3.84746	0.1046
-32.364	3.8719	0.08198
-32.382	3.89588	0.06187
-32.4	3.91939	0.04432
-32.418	3.94243	0.01991
-32.436	3.96501	0.02979
-32.454	3.98712	0.02843
-32.472	4.00876	0.02688
-32.49	4.02994	0.02546
-32.508	4.05065	0.02369
-32.526	4.07089	0.02267
-32.544	4.09067	0.02098
-32.562	4.10998	0.02002
-32.58	4.12882	0.01913
-32.598	4.1472	0.01857
-32.616	4.16511	0.01839
-32.634	4.18255	0.05235
-32.652	4.19953	0.06531
-32.67	4.21604	0.10748
-32.688	4.23209	0.13633
-32.706	4.24767	0.26834
-32.724	4.26278	0.39046
-32.742	4.27742	0.42073
-32.76	4.2916	0.44083
-32.778	4.30531	0.44167
-32.796	4.31856	0.43568
-32.814	4.33134	0.38469
-32.832	4.34365	0.24929
-32.85	4.35549	0.00319
-32.868	4.36687	0.09121
-32.886	4.37778	0.04535
-32.904	4.38823	0.00131
-32.922	4.39821	0.01235
-32.94	4.40772	0.01837
-32.958	4.41677	0.0184
-32.976	4.42535	0.01841
-32.994	4.43346	0.01839
-33.012	4.44111	0.01838
-33.03	4.44829	0.01835
-33.048	4.455	0.01815
-33.066	4.46125	0.00705
-33.084	4.46703	0.00998
-33.102	4.47234	0.03736
-33.12	4.47719	0.10648
-33.138	4.48157	0.00197
-33.156	4.48548	0.3212
-33.174	4.48893	0.61749
-33.192	4.49191	0.93124
-33.21	4.49442	1.29465
-33.228	4.49647	1.48536
-33.246	4.49805	1.80883
-33.264	4.49917	2.03465
-33.282	4.49982	2.25922
-33.3	4.5	2.46076
-33.318	4.49971	2.56018
-33.336	4.49896	2.57267
-33.354	4.49774	2.50564
-33.372	4.49606	2.45898
-33.39	4.49391	2.40136
-33.408	4.49129	2.36515
-33.426	4.4882	2.35848
-33.444	4.48465	2.3507
-33.462	4.48063	2.30239
-33.48	4.47615	2.25111
-33.498	4.4712	2.21036
-33.516	4.46578	2.15078
-33.534	4.4599	2.08239
-33.552	4.45355	1.94295
-33.57	4.44673	1.77904
-33.588	4.43945	1.59668
-33.606	4.4317	1.45799
-33.624	4.42348	1.38813
-33.642	4.4148	1.29281
-33.66	4.40565	1.2347
-33.678	4.39603	1.15198
-33.696	4.38595	1.10192
-33.714	4.3754	1.08419
-33.732	4.36438	1.07136
-33.75	4.3529	1.06528
-33.768	4.34095	1.05776
-33.786	4.32854	1.05445
-33.804	4.31565	1.05435
-33.822	4.30231	1.06255
-33.84	4.28849	1.08139
-33.858	4.27421	1.14409
-33.876	4.25946	1.20637
-33.894	4.24424	1.30523
-33.912	4.22856	1.52371
-33.93	4.21241	1.66039
-33.948	4.1958	1.84663
-33.966	4.17872	1.9676
-33.984	4.16117	2.10761
-34.002	4.14316	2.20497
-34.02	4.12468	2.24923
-34.038	4.10573	2.21791
-34.056	4.08631	2.15967
-34.074	4.06643	1.96869
-34.092	4.04609	1.8637
-34.11	4.02527	1.77594
-34.128	4.00399	1.66408
-34.146	3.98225	1.6023
-34.164	3.96003	1.50355
-34.182	3.93735	1.48639
-34.2	3.91421	1.45185
-34.218	3.89059	1.41671
-34.236	3.86651	1.37739
-34.254	3.84197	1.29995
-34.272	3.81695	1.2419
-34.29	3.79147	1.11298
-34.308	3.76553	0.92007
-34.326	3.73912	0.74248
-34.344	3.71224	0.54937
-34.362	3.68489	0.45145
-34.38	3.65708	0.22753
-34.398	3.6288	0.00026541
-34.416	3.60005	0.08273
-34.434	3.57084	0.00853
-34.452	3.54116	0.01854
-34.47	3.51102	0.0188
-34.488	3.48041	0.01898
-34.506	3.44933	0.0192
-34.524	3.41779	0.01945
-34.542	3.38577	0.01964
-34.56	3.3533	0.01991
-34.578	3.32035	0.02008
-34.596	3.28694	0.02026
-34.614	3.25306	0.02034
-34.632	3.21872	0.02029
-34.65	3.18391	0.01984
-34.668	3.14863	0.01937
-34.686	3.11289	0.01892
-34.704	3.07668	0.01862
-34.722	3.04	0.00488
-34.74	3.00286	0.05171
-34.758	2.96525	0.06674
-34.776	2.92717	0.0828
-34.794	2.88863	0.02454
-34.812	2.84962	0.01848
-34.83	2.81014	0.01859
-34.848	2.7702	0.01868
-34.866	2.72979	0.01878
-34.884	2.68891	0.01884
-34.902	2.64757	0.01886
-34.92	2.60576	0.01867
-34.938	2.56349	0.01852
-34.956	2.52075	0.00136
-34.974	2.47754	0.00253
-34.992	2.43386	0.01045
-35.01	2.38972	0.01851
-35.028	2.34511	0.0187
-35.046	2.30004	0.01895
-35.064	2.2545	0.01923
-35.082	2.20849	0.01988
-35.1	2.16201	0.02039
-35.118	2.11507	0.02093
-35.136	2.06766	0.02154
-35.154	2.01979	0.02191
-35.172	1.97145	0.02238
-35.19	1.92264	0.02269
-35.208	1.87337	0.02302
-35.226	1.82363	0.02332
-35.244	1.77342	0.02356
-35.262	1.72275	0.02391
-35.28	1.67161	0.02414
-35.298	1.62	0.02447
-35.316	1.56793	0.02475
-35.334	1.51539	0.02495
-35.352	1.46238	0.02515
-35.37	1.40891	0.02517
-35.388	1.35497	0.025
-35.406	1.30056	0.02446
-35.424	1.24569	0.02376
-35.442	1.19035	0.02308
-35.46	1.13454	0.02275
-35.478	1.07827	0.02223
-35.496	1.02153	0.02193
-35.514	0.96433	0.02168
-35.532	0.90666	0.02165
-35.55	0.84852	0.02198
-35.568	0.78991	0.02217
-35.586	0.73084	0.02222
-35.604	0.6713	0.02224
-35.622	0.6113	0.02223
-35.64	0.55083	0.02216
-35.658	0.48989	0.02184
-35.676	0.42848	0.02169
-35.694	0.36661	0.02149
-35.712	0.30427	0.02145
-35.73	0.24147	0.02155
-35.748	0.1782	0.02175
-35.766	0.11446	0.02198
-35.784	0.05026	0.02241
-35.802	-0.01441	0.02291
-35.82	0	0.02368
-35.838	0	0.02435
-35.856	0	0.02483
-35.874	0	0.0254
-35.892	0	0.0257
-35.91	0	0.02595
-35.928	0	0.02599
-35.946	0	0.02604
-35.964	0	0.0261
[truncated: 1,891 more rows]
